# Supplementary material for: Transcriptional regulation mechanism of wheat varieties with different nitrogen use efficiencies in response to nitrogen deficiency stress
Source: BMC Genomics. 2022 Oct 26;23:727. doi: 10.1186/s12864-022-08948-0 (PMC9597979; doi:10.1186/s12864-022-08948-0)
Supplement: Supplementary file 3 — Additional file 3. [file 12864_2022_8948_MOESM3_ESM.xlsx]

## Sheet: Sheet1
Statistics of the sequencing data
Samples	Clean reads	Clean bases	GC Content	%≥Q30
L01	35669086	10672685592	0.5445	0.9442
L02	44452544	13284032038	0.5427	0.937
L03	40493684	12090856566	0.5405	0.9376
L04	36092946	10793147268	0.5385	0.9232
L05	37057305	11076913972	0.5451	0.9404
L06	36971923	11053538210	0.538	0.9419
L07	34178165	10224012132	0.5421	0.9434
L08	46987421	14047277318	0.5434	0.9415
L09	48351848	14435243400	0.5424	0.9406
L10	35822846	10708087402	0.5441	0.9398
L11	36381461	10881224964	0.5439	0.9406
L12	39719400	11878406958	0.548	0.9439
L13	34865160	10426264474	0.5586	0.9435
L14	43269683	12932364412	0.5583	0.9424
L15	37054542	11088859634	0.5482	0.9391
L16	42764007	12798265370	0.5423	0.9505
L17	42847759	12832586730	0.5457	0.9503
L18	45727703	13683096706	0.5474	0.9518
