# Supplementary material for: Transcriptional regulation mechanism of wheat varieties with different nitrogen use efficiencies in response to nitrogen deficiency stress
Source: BMC Genomics. 2022 Oct 26;23:727. doi: 10.1186/s12864-022-08948-0 (PMC9597979; doi:10.1186/s12864-022-08948-0)
Supplement: Supplementary file 4 — Additional file 4. [file 12864_2022_8948_MOESM4_ESM.xls]

#ID	L01	L02	L03	L04	L05	L06	L07	L08	L09	L10	L11	L12	L13	L14	L15	L16	L17	L18
TraesCS3B02G543500	4.807565	5.677901	5.648828	5.767024	5.490966	6.134753	5.045648	5.767152	5.247419	4.629033	4.705894	4.200824	4.08147	4.324389	4.698071	5.438009	5.541151	5.117297
TraesCS5B02G432900	10.050922	9.852846	8.951674	9.088027	8.70554	8.663714	8.951197	9.427857	9.475528	8.561039	9.593884	8.837773	6.089975	6.719062	7.58042	7.375841	7.76025	7.650794
TraesCS1D02G394800	0.0	0.0	0.0	0.0	0.0	0.0	0.0	0.0	0.0	0.0	0.0	0.0	0.0	0.0	0.0	0.0	0.0	0.0
TraesCS6B02G054100	0.003228	0.23417	0.079992	0.161385	0.183611	0.243116	0.141386	0.203877	0.239229	0.50497	0.409861	0.728534	0.930708	0.898417	1.081725	0.32707	0.47987	0.66615
TraesCS5A02G251700	0.418249	0.293885	0.402376	0.204922	0.276559	0.183126	0.232906	0.315241	0.283004	0.506141	0.62308	0.243944	0.108217	0.054794	0.048854	0.23623	0.259222	0.288605
TraesCS4A02G064100	0.0	0.0	0.0	0.0	0.0	0.0	0.0	0.0	0.0	0.0	0.0	0.0	0.0	0.0	0.0	0.0	0.0	0.0
TraesCS7B02G278900	0.145489	0.191109	0.202348	0.278451	0.178143	0.418049	0.232499	0.307811	0.227889	0.076797	0.0957	0.073792	0.116055	0.084852	0.036365	0.184015	0.165665	0.156869
TraesCS3A02G324300	1.966369	1.912502	2.296342	1.943164	1.713418	1.705081	1.982189	1.987799	1.554434	1.642388	1.805247	1.58216	0.783977	0.541055	1.145084	1.39053	1.229532	1.097388
TraesCS7A02G304400	6.267851	6.767215	4.863848	6.349771	6.286574	5.178418	5.962067	5.807261	5.152159	5.374072	5.159804	6.618841	3.167517	3.239526	4.249378	4.502837	4.55755	4.178089
TraesCS7A02G348600	0.251497	0.280804	0.23646	0.0	0.327716	0.036699	0.237538	0.142734	0.310631	0.126667	0.126455	0.092658	0.213568	0.143867	0.077672	0.046746	0.120938	0.069724
TraesCS4B02G234200	0.329495	0.262591	0.22634	0.351071	0.252515	0.246739	0.429034	0.294705	0.263703	0.253789	0.164595	0.190829	0.174416	0.182104	0.526297	0.310298	0.315286	0.437637
Triticum_aestivum_newGene_19178	0.026003	0.005915	0.015819	2.445872	1.5687250000000001	2.102677	1.0664500000000001	0.9847060000000001	0.784365	0.029937	0.02495	0.015977	2.9009869999999998	2.190706	2.1613650000000004	1.5380530000000001	1.6681990000000002	1.164655
Triticum_aestivum_newGene_19179	0.290304	0.059268	0.0	0.0	0.319883	0.0	0.0	0.0	0.0	0.0	0.0	0.0	0.242187	0.20086	0.09982	0.0	0.048063	0.0
TraesCS6A02G372500	0.0	0.0	0.0	0.0	0.0	0.0	0.0	0.0	0.0	0.0	0.0	0.0	0.0	0.0	0.0	0.0	0.0	0.0
TraesCS2B02G015700	0.0	0.029816	0.049645	0.0	0.0	0.0	0.0	0.0	0.0	0.0	0.0	0.0	0.0	0.0	0.0	0.0	0.0	0.0
TraesCS2B02G447300	12.912986	13.437625	12.693006	10.492001	12.432537	9.620435	11.021599	11.384306	10.808306	12.270958	10.218528	11.540514	12.837356	13.824291	11.336257	11.21764	11.594115	11.816526
TraesCS1A02G365600	4.491488	4.866968	4.077106	4.080887	3.739604	3.926061	3.813189	3.990798	4.142988	4.061757	4.150176	3.890172	3.004983	2.49009	3.124849	3.580628	3.828359	3.277752
Triticum_aestivum_newGene_19172	1.177122	0.972921	1.551455	2.344314	2.047849	2.266602	1.9332809999999998	1.787177	1.4868949999999999	0.8884799999999999	1.0715050000000002	1.1004739999999997	1.0278159999999998	0.981417	1.127282	1.069457	1.152923	1.605908
TraesCS7B02G393900	5.263291000000001	5.060364	4.474506	4.916150999999999	4.077355000000001	5.024929	3.7717240000000003	4.18628	4.175019	4.6182300000000005	5.096194	3.509518	2.879841	3.403636	4.181121	4.976334	4.5194719999999995	5.237413999999999
Triticum_aestivum_newGene_19176	0.000422	0.004832	0.000834	0.001023	0.0	0.009913	0.006303	0.0	0.018005	0.011461	0.004254	0.001465	0.004867	0.008733	0.006884	0.012776	0.0	0.00844
Triticum_aestivum_newGene_19177	0.083255	0.120378	0.16134	0.184339	0.103799	0.115182	0.082482	0.145901	0.04652	0.251589	0.153925	0.160775	0.10973	0.193459	0.068436	0.250933	0.349237	0.253667
Triticum_aestivum_newGene_19174	6.2208049999999995	6.295226	5.932031	8.396300000000002	7.786002999999998	9.078690999999997	8.011261	7.287818000000001	7.954877000000001	6.508166	6.2924299999999995	5.733003	5.4491700000000005	5.022487000000001	6.6440709999999985	7.208989	6.4805019999999995	6.272225
TraesCS7A02G188000	11.390465	8.566138	9.652541	9.430635	11.474239	7.576482	9.410178	9.263112	8.265624	10.124744	10.937447	10.732725	8.229713	8.490001	7.979721	8.762146	12.089677	12.509004
TraesCS4A02G490200	0.0	0.0	0.0	0.0	0.0	0.0	0.017259	0.0	0.0	0.0	0.0	0.0	0.0	0.0	0.0	0.0	0.0	0.0
TraesCS2A02G142400	4.419914	4.311893	4.694047	5.056356	5.034249	5.206666	4.100083	4.369239	4.715259	4.555223	4.771775	4.371994	3.602253	3.373003	3.580978	4.458027	4.885447	4.110045
TraesCS1A02G130800	8.628624	9.978321	10.233595	10.595219	9.024084	10.345761	10.251435	9.272937	9.490776	9.384241	9.849707	9.193415	7.276655	8.350836	8.838116	10.743906	9.08641	9.115781
TraesCS3A02G448700	0.0	0.0	0.0	0.0	0.0	0.0	0.0	0.0	0.0	0.0	0.0	0.0	0.0	0.0	0.0	0.0	0.0	0.0
TraesCS1A02G164600	2.35785	2.575292	2.967601	3.338962	3.526431	3.710656	2.784926	1.987718	2.365043	10.273632	9.907443	10.026297	10.137412	9.024191	9.483921	11.177632	9.493616	10.019163
Triticum_aestivum_newGene_43275	2.641916	2.119717	2.523396	0.399965	1.0140399999999998	0.819647	1.185763	1.309618	1.221673	2.377153	2.5500939999999996	2.1576260000000005	0.19977	0.23000299999999999	0.082488	1.318492	1.4618300000000002	1.339779
TraesCS5B02G544700	0.0	0.0	0.0	0.0	0.0	0.0	0.0	0.0	0.0	0.0	0.0	0.0	0.0	0.0	0.0	0.0	0.0	0.0
Triticum_aestivum_newGene_7477	2.8436289999999995	2.605139	2.345407	0.042329	0.219094	0.029434	1.6447990000000001	1.3660020000000002	1.57284	1.9731810000000003	2.3990340000000003	2.067006	0.0	0.0	0.0	1.587599	1.1412710000000001	0.9602909999999999
TraesCS5A02G268400	2.901202	2.74179	3.092902	3.417226	3.083271	3.041437	2.727908	2.622129	3.097432	0.687355	0.260091	0.835938	1.45331	1.254217	1.54329	0.986483	0.985158	1.048065
TraesCS2B02G436600	0.0	0.0	0.0	0.0	0.0	0.0	0.026629	0.0	0.0	0.0	0.0	0.0	0.0	0.0	0.0	0.0	0.0	0.0
Triticum_aestivum_newGene_7473	0.081504	0.0	0.0	0.051105	0.244679	0.112538	0.260582	0.139442	0.120433	0.0	0.236014	0.0	0.134596	0.044099	0.0	0.128568	0.0	0.0
Triticum_aestivum_newGene_7472	0.0	0.0	0.0	0.091393	0.131487	0.0	0.0	0.0	0.0	0.0	0.0	0.0	0.0	0.117617	0.0	0.0	0.0	0.0
Triticum_aestivum_newGene_7471	0.0	0.0	0.0	0.033435	0.0	0.025699	0.0	0.0	0.0	0.028747	0.0	0.016842	0.0	0.0	0.0	0.0	0.0	0.0
TraesCS1A02G229200	0.0	0.0	0.0	0.0	0.0	0.0	0.0	0.0	0.0	0.0	0.0	0.0	0.0	0.0	0.0	0.0	0.0	0.0
TraesCS5A02G474100	0.0	0.0	0.0	0.0	0.0	0.0	0.0	0.0	0.0	0.0	0.0	0.0	0.0	0.0	0.0	0.0	0.0	0.0
TraesCS4A02G031900	0.018917	0.0	0.0	0.0	0.0	0.0	0.0	0.0	0.0	0.0	0.0	0.019816	0.0	0.0	0.0	0.0	0.0	0.0
TraesCS7D02G351900	1.528036	1.299515	1.035947	1.237281	1.318876	1.170228	1.534077	1.351577	1.308247	0.98983	0.887753	1.179996	1.102011	1.374145	0.991307	1.437565	1.572637	1.355357
TraesCS1B02G326900	0.0	0.0	0.0	0.0	0.0	0.047631	0.0	0.0	0.0	0.0	0.0	0.0	0.0	0.0	0.0	0.0	0.0	0.0
TraesCS3B02G003800	0.0	0.0	0.0	0.0	0.0	0.0	0.0	0.0	0.010613	0.031491	0.0	0.0	0.034007	0.0	0.0	0.0	0.0	0.0
TraesCS1A02G037700	0.0	0.077388	0.021391	0.052574	0.0	0.0	0.033958	0.039403	0.01615	0.122372	0.0	0.076376	0.0	0.0	0.020363	0.012829	0.0	0.009842
TraesCS7D02G123800	0.0	0.0	0.022864	0.0	0.043558	0.010987	0.086458	0.0	0.0	0.0	0.0	0.01366	0.0	0.039977	0.0	0.0	0.0	0.073303
TraesCS6D02G121900	30.634542	45.447395	55.337791	0.114342	2.142264	1.451203	2.895281	6.515155	1.773733	6.02879	11.005987	4.390603	1.543342	1.789255	2.259987	4.236746	27.46961	9.993164
TraesCS2B02G051000	8.913896	11.526424	13.04262	9.716693	8.421979	10.487447	11.215055	10.656143	9.723551	10.878092	10.948079	11.312026	6.977381	7.199231	8.274605	10.583982	9.803684	9.337567
TraesCS4A02G033500	1.898163	2.177552	4.84308	0.691218	1.039157	1.114385	4.166024	2.159519	2.447191	4.68277	4.649419	4.413637	0.69457	0.887155	0.431504	0.795717	1.553577	1.504655
TraesCS3D02G370700	88.74736	71.818893	57.345562	34.028271	61.075024	35.443314	70.535614	62.40065	68.561905	59.277496	57.474934	63.550083	141.531036	136.345367	132.675171	90.917976	95.047417	85.960167
TraesCS3B02G257000	1.853847	1.719524	2.253781	1.136748	2.463864	1.160818	2.0191969999999997	2.576324	1.878152	0.629918	0.526456	0.5087389999999999	2.282136	1.652795	1.682138	2.018957	1.9181940000000002	1.324561
TraesCS3A02G421500	5.809338	7.174118	7.531393	8.066665	6.839911	7.450131	6.548427	6.884438	7.533326	6.946764	7.050473	6.854669	4.798334	4.735085	5.255229	6.427366	5.993248	6.66993
TraesCS2A02G067400	0.0	0.0	0.0	0.0	0.0	0.0	0.0	0.0	0.0	0.0	0.0	0.0	0.0	0.0	0.0	0.0	0.0	0.0
TraesCS5D02G225400	0.0	0.010812	0.0	0.0	0.0	0.0	0.0	0.0	0.0	0.0	0.0	0.0	0.0	0.0	0.0	0.0	0.0	0.0
Triticum_aestivum_newGene_33293	1.755927	1.807309	1.65163	0.132987	0.149771	0.145631	1.106891	0.966201	0.884272	1.435489	1.430876	1.454921	0.082984	0.061249	0.204203	0.720605	0.645075	0.920681
TraesCS1B02G249300	11.227003	10.333726	9.396952	11.837923	11.42205	13.128489	11.508823	11.326204	10.054902	11.84767	11.82537	10.599032	9.066066	9.392528	8.778664	12.995673	10.96989	10.725279
Triticum_aestivum_newGene_33291	0.0	0.0	0.0	0.0	0.0	0.0	0.0	0.0	0.0	0.0	0.0	0.022017	0.0	0.0	0.0	0.0	0.0	0.0
Triticum_aestivum_newGene_33290	0.786117	1.151596	1.209408	1.9051690000000003	1.8316490000000003	2.3451650000000006	1.8368410000000002	1.7943129999999996	1.2766840000000002	0.9222910000000001	1.1999469999999999	1.2823829999999998	1.5423900000000001	1.6284120000000004	1.6675129999999998	1.8355489999999999	1.7240779999999998	1.740945
Triticum_aestivum_newGene_33297	3.288577	2.375679	2.214359	3.067834	3.767435	2.933733	4.221582	3.698264	3.7321210000000002	2.793063	2.676315	3.85444	3.433053	2.556599	3.467585	2.6719120000000003	2.756713	3.453692
Triticum_aestivum_newGene_33296	0.0	0.054859	0.093588	0.09277	0.08313	0.0	0.149877	0.0	0.0	0.196534	0.05603	0.0	0.0	0.047327	0.079782	0.0	0.0	0.0
TraesCS1A02G407500	0.0	0.0	0.0	0.0	0.0	0.0	0.0	0.0	0.0	0.0	0.0	0.0	0.0	0.0	0.0	0.0	0.0	0.0
Triticum_aestivum_newGene_33294	0.0	0.0	0.0	0.233776	0.274121	0.250728	0.425381	0.184586	0.337057	0.0	0.0	0.0	0.160646	0.298566	0.247257	0.170548	0.169993	0.289913
TraesCS5D02G137400	1.224458	1.08292	0.996059	1.323662	1.264477	1.156577	1.347708	1.420889	1.500847	1.17902	1.098666	1.270324	1.137026	1.19412	1.248229	0.995391	1.206253	1.511497
TraesCS6B02G342200	0.589568	0.71054	1.53263	0.851375	0.944808	1.132055	1.995136	1.763769	1.648321	1.294133	1.822299	1.257872	0.672992	0.518079	0.389553	0.728378	0.666648	1.075494
TraesCS2A02G104000	0.0	0.0	0.0	0.0	0.0	0.0	0.0	0.0	0.0	0.0	0.0	0.0	0.0	0.0	0.0	0.0	0.0	0.0
TraesCS6A02G338400	0.0	0.0	0.0	0.0	0.0	0.0	0.0	0.0	0.0	0.0	0.0	0.028806	0.0	0.0	0.0	0.0	0.0	0.0
TraesCS4B02G083100	0.629856	0.412958	0.32659	0.127388	0.113403	0.266609	0.417695	0.332099	0.244271	0.276508	0.259517	0.43025	0.17922	0.383242	0.669671	0.301673	0.394511	0.311771
TraesCS3D02G249400	1.559988	1.47615	1.030352	0.758366	1.403028	0.861901	1.632878	1.581753	1.448014	1.060942	1.058927	1.346606	1.941181	2.132318	2.244312	1.544837	1.654663	1.608244
Triticum_aestivum_newGene_15142	0.048703	0.055682	0.02147	0.256191	0.160034	0.450701	0.029288	0.155843	0.186421	0.0	0.062224	0.0	0.0	0.0	0.0	0.026419	0.128884	0.059397
TraesCS6A02G111200	1.544247	1.718956	1.918959	1.05273	1.443707	1.735873	1.608262	1.55711	1.739627	1.45635	1.362593	1.405571	1.405174	0.738373	0.914064	1.152863	1.271371	1.152978
TraesCS7A02G091500	3.362291	3.96409	3.688153	3.061587	4.259737	3.729499	3.49632	3.63016	3.573064	3.917247	4.328417	3.956255	2.844841	2.724767	3.660976	4.013039	3.686006	4.251347
TraesCS1B02G330500	0.0	0.0	0.0	0.0	0.0	0.0	0.0	0.0	0.0	0.0	0.0	0.0	0.0	0.0	0.0	0.0	0.0	0.0
TraesCS1B02G203200	0.093937	0.141418	0.141982	0.0	0.018247	0.0	0.128473	0.116929	0.040511	0.0	0.080329	0.0	0.0	0.0	0.0	0.0	0.0	0.0
TraesCS2D02G532400	0.426931	0.489445	0.280341	0.190861	0.097535	0.142933	0.401492	0.205445	0.2721	0.19709	0.382855	0.15467	0.069639	0.103719	0.208633	0.374211	0.134697	0.167574
TraesCS2B02G043700	0.562359	0.344494	0.581549	0.180064	0.334462	0.323806	0.432075	0.352985	0.338349	0.966094	0.746486	0.881173	0.034288	0.081384	0.032158	0.130938	0.083376	0.153772
TraesCS7D02G447000	0.0	0.0	0.0	0.0	0.0	0.0	0.0	0.0	0.0	0.0	0.0	0.0	0.0	0.0	0.0	0.0	0.0	0.0
Triticum_aestivum_newGene_14031	0.0	0.0	0.0	0.0	0.0	0.0	0.0	0.0	0.0	0.0	0.0	0.0	0.0	0.0	0.0	0.0	0.0	0.0
Triticum_aestivum_newGene_14032	0.0	0.0	0.0	0.0	0.0	0.0	0.0	0.0	0.0	0.0	0.0	0.0	0.0	0.0	0.0	0.0	0.0	0.0
TraesCS3D02G203300	6.589283	4.664617	6.459262	5.398117	5.534504	5.720209	4.810329	5.900435	4.733894	1.612722	1.14849	1.402424	1.238744	1.423373	1.30129	1.030576	1.263719	0.97716
TraesCS6D02G248800	2.062674	3.580345	3.147265	4.277818	4.742892	4.507543	4.457363	4.224218	5.722591	2.561966	2.793252	3.558403	1.905063	1.602713	4.805865	2.398007	2.186407	2.787512
Triticum_aestivum_newGene_49648	0.418548	0.58132	0.562928	0.8085199999999999	0.9471670000000001	0.63244	0.418248	0.678321	0.8091200000000001	0.4495989999999999	0.649767	0.444946	0.3425	0.589434	0.560022	0.70185	0.786296	0.47307799999999994
Triticum_aestivum_newGene_14037	3.110803	2.5116349999999996	2.6145039999999997	2.970675	3.378142	2.7591659999999996	2.874584	2.910552	2.47372	2.3629379999999998	2.844376	2.258852	2.063215	2.057487	2.22408	2.4364179999999998	2.975055	2.457675
TraesCS1D02G293700	0.0	0.0	0.0	0.0	0.0	0.0	0.0	0.0	0.0	0.0	0.0	0.0	0.0	0.0	0.0	0.0	0.0	0.0
TraesCS1B02G370000	0.0	0.0	0.0	0.0	0.0	0.0	0.0	0.0	0.0	0.0	0.0	0.0	0.0	0.0	0.0	0.0	0.0	0.0
Triticum_aestivum_newGene_49647	0.107043	0.0	0.0	0.0	0.0	0.0	0.0	0.0	0.0	0.0	0.0	0.0	0.0	0.0	0.0	0.0	0.0	0.0
Triticum_aestivum_newGene_49646	0.128852	0.116162	0.0	0.0	0.0	0.0	0.0	0.0	0.0	0.0	0.0	0.0	0.180216	0.0	0.062726	0.0	0.0	0.106543
Triticum_aestivum_newGene_49641	2.972603	3.4350319999999996	2.911208	2.194095	1.886407	2.112034	3.566476	3.007759	3.485618	2.193477	3.0641040000000004	2.84355	1.048998	1.298952	1.524222	1.791616	2.580431	2.014361
TraesCS3B02G081300	0.0	0.0	0.0	0.171801	0.250171	0.114546	0.2196	0.028116	0.069877	0.077629	0.056326	0.0	0.0	0.051565	0.046846	0.042096	0.018673	0.0
TraesCS1D02G257100	0.0	0.0	0.0	0.0	0.0	0.0	0.0	0.0	0.0	0.0	0.0	0.0	0.0	0.0	0.0	0.0	0.0	0.0
TraesCS6B02G225500	0.282518	0.188654	0.142534	0.152622	0.233418	0.372992	0.25418	0.095096	0.247366	0.203397	0.217686	0.219101	0.290632	0.211049	0.199422	0.155579	0.205059	0.173363
TraesCS6D02G209700	0.19096	0.0	0.143639	0.11859	0.050096	0.028742	0.041993	0.085581	0.171408	0.029513	0.0	0.062364	0.138259	0.105421	0.0	0.074785	0.033219	0.040413
TraesCS3D02G174600	0.0	0.057962	0.0	0.0	0.0	0.0	0.0	0.0	0.0	0.0	0.084341	0.027116	0.0	0.0	0.033658	0.034894	0.0	0.045159
TraesCS6D02G106500	0.0	0.0	0.0	0.0	0.0	0.0	0.0	0.0	0.0	0.0	0.0	0.0	0.0	0.0	0.0	0.0	0.0	0.0
TraesCS6A02G356900	0.0	0.0	0.0	0.0	0.0	0.0	0.0	0.0	0.0	0.0	0.0	0.0	0.0	0.0	0.0	0.0	0.0	0.0
TraesCS2D02G497300	0.137522	0.0	0.049669	0.0	0.055071	0.0	0.0	0.0	0.0	0.140884	0.042338	0.0	0.0	0.0	0.0	0.0	0.0	0.0
TraesCS7D02G004500	1.208963	0.918139	0.934728	0.667674	1.214107	0.679912	0.963034	1.135797	0.704642	1.03451	1.067616	0.830125	1.292661	1.31763	1.367736	1.690165	1.744788	1.529226
TraesCS3B02G460400	0.0	0.0	0.0	0.0	0.0	0.0	0.0	0.0	0.0	0.0	0.027582	0.0	0.0	0.0	0.0	0.0	0.0	0.0
TraesCS6D02G314200	2.683059	2.390798	2.301398	2.427863	2.396005	1.80924	2.240461	2.123231	1.708901	1.991875	2.052364	2.92549	1.357331	1.938033	1.494562	1.624901	1.808254	1.928782
TraesCS5A02G368700	5.116195	5.924517	6.889756	9.131792	7.367459	9.280228	5.612914	7.029151	5.608634	5.781145	5.876636	6.203453	4.186228	4.711745	5.204306	5.893374	5.364473	5.411206
TraesCS3A02G041200	14.205691	11.378712	11.787699	15.679915	15.544414	16.149996	14.323875	14.723739	16.322126	12.44328	13.990482	14.082094	9.607994	9.803612	10.434894	11.330815	10.392373	12.699047
TraesCS4A02G407700	0.0	0.0	0.0	0.0	0.0	0.0	0.0	0.0	0.0	0.0	0.0	0.0	0.0	0.0	0.0	0.0	0.0	0.0
TraesCS7A02G045700	0.895379	0.996191	0.954331	0.060428	0.0	0.047947	0.422522	0.422474	0.351207	0.790301	0.802826	0.730583	0.0	0.0	0.0	0.497874	0.42299	0.367421
TraesCS7A02G368400	0.0	0.0	0.0	0.0	0.0	0.0	0.0	0.0	0.0	0.0	0.0	0.0	0.0	0.0	0.0	0.0	0.0	0.0
TraesCS2A02G061800	0.0	0.0	0.0	0.0	0.0	0.0	0.0	0.0	0.0	0.0	0.0	0.0	0.0	0.0	0.0	0.0	0.0	0.0
TraesCS5A02G224000	25.686047	22.447273	19.228008	22.762714	22.841631	27.399309	22.41559	22.410866	23.111513	22.653881	21.719587	22.378651	18.211031	14.643996	15.665325	18.261957	16.636946	16.86272
TraesCS2B02G520200	13.901329	13.264072	9.081749	16.085728	13.680642	17.114361	13.44499	12.470913	10.892756	17.252979	14.663689	16.231791	14.143522	13.453649	12.39944	16.675816	14.254012	14.123785
TraesCS6D02G064100	0.0	0.0	0.0	0.0	0.0	0.0	0.0	0.0	0.0	0.0	0.0	0.0	0.0	0.0	0.0	0.0	0.0	0.0
TraesCS7D02G137300	0.0	0.0	0.007858	0.0	0.0	0.0	0.0	0.0	0.0	0.0	0.0	0.0	0.0	0.0	0.0	0.0	0.0	0.0
TraesCS4B02G301600	0.0	0.0	0.0	0.0	0.0	0.062782	0.0	0.0	0.0	0.0	0.0	0.0	0.0	0.0	0.0	0.0	0.0	0.032282
TraesCS2B02G307300	11.735835	12.283837	12.339163	13.135828	12.008856	13.556813	13.278708	11.975884	12.184111	9.09148	9.920419	9.671361	11.421902	9.500492	11.65045	10.159389	11.432992	10.286709
TraesCS6D02G006000	0.510407	0.933201	0.961051	0.350838	0.638885	0.77158	0.621836	0.480628	0.51769	0.640691	0.780207	0.389507	0.283219	0.131151	0.170724	0.475016	0.219243	0.395853
Triticum_aestivum_newGene_21922	0.210159	0.426261	0.202826	0.427242	0.214797	0.233639	0.22718	0.20392	0.297033	0.452812	0.577202	0.298067	0.212921	0.292796	0.487415	0.369808	0.381251	0.354256
TraesCS1A02G273900	7.34504	9.548531	9.07941	13.147758	11.349555	14.114759	9.740696	8.648242	8.506754	8.927628	7.8096	8.24542	7.946836	6.418346	7.984361	8.723106	6.668746	9.263779
TraesCS5B02G423400	0.0	0.0	0.0	0.0	0.0	0.0	0.0	0.0	0.0	0.0	0.0	0.0	0.0	0.0	0.0	0.0	0.0	0.0
TraesCS7D02G405900	0.160087	0.431654	0.278686	0.095607	0.109477	0.132056	0.455003	0.118545	0.341803	0.176746	0.183162	0.057106	0.03776	0.01155	0.14657	0.046732	0.01581	0.023924
TraesCS3B02G434800	7.358127	7.520038	8.618757	7.532371	6.455382	7.960299	7.773767	6.417354	6.603129	8.040694	5.636809	7.058819	6.206422	6.712762	5.263542	7.428177	7.009059	7.071657
TraesCS2B02G573500	0.0	0.0	0.0	0.0	0.0	0.029935	0.0	0.0	0.0	0.0	0.0	0.0	0.0	0.0	0.038323	0.0	0.0	0.0
TraesCS5D02G346300	0.0	0.0	0.0	0.0	0.0	0.0	0.0	0.0	0.0	0.0	0.0	0.0	0.0	0.0	0.0	0.0	0.0	0.0
Triticum_aestivum_newGene_21920	0.098513	0.078511	0.07956	0.231802	0.320946	0.317384	0.137627	0.223927	0.183225	0.039743	0.0	0.008471	0.016166	0.049077	0.10103200000000001	0.0	0.065081	0.096249
TraesCS6A02G189700	14.754416	11.604123	10.948062	12.257512	12.38847	12.096839	12.714221	12.445352	12.684654	10.772409	11.854803	10.499671	13.68176	14.279825	14.479423	12.124956	11.898851	11.756826
Triticum_aestivum_newGene_21795	3.4792799999999997	4.032043000000001	3.405909999999999	2.4800519999999997	2.153768	2.0854989999999995	3.466934	2.9292690000000006	3.0196840000000003	2.9243569999999997	2.9285949999999996	2.864248999999999	1.3763640000000001	1.4897650000000002	1.7486879999999998	3.0922249999999996	2.2773260000000004	2.201158
TraesCS2B02G378700	3.425769	2.467159	1.806787	5.346115	3.74263	4.552587	3.342624	2.653567	3.902045	5.245329	3.70507	5.053823	4.114181	5.162889	3.802654	4.635655	4.196212	3.957604
TraesCS7A02G448300	0.141187	0.034089	0.294103	0.513135	0.427633	0.592617	0.255725	0.15959	0.322565	0.122601	0.020747	0.038387	0.392806	0.260267	0.277972	0.127942	0.121369	0.151038
TraesCS4B02G393400	0.0	0.0	0.0	0.0	0.0	0.0	0.0	0.0	0.0	0.0	0.0	0.0	0.0	0.0	0.0	0.0	0.0	0.0
Triticum_aestivum_newGene_22787	2.649638	2.287522	2.293242	0.48250800000000005	0.6431709999999999	0.597104	1.13409	1.204374	0.971801	1.912998	2.719475	2.9551350000000003	0.523985	0.326706	0.32133500000000004	0.7775890000000001	0.529442	0.9764379999999999
Triticum_aestivum_newGene_22786	12.263517	13.997314	18.256924	18.25677	15.763411	17.056601999999998	12.881281000000001	13.951257	11.892514	18.569693	19.439964	20.144751	17.658199	16.575855999999998	16.563032	22.039223	25.232745	24.586201000000003
TraesCS3A02G085500	9.871431	8.878775	8.577607	10.008933	9.103651	9.371332	9.017158	9.714001	9.20087	9.602287	9.454687	9.113297	6.144788	7.144815	7.330382	9.218884	8.616283	8.95849
TraesCS4D02G322200	3.5833060000000003	3.8681979999999996	3.690528	3.444306	3.6930039999999997	3.579863	3.439006	3.760244	3.843709	3.307202	3.1956539999999998	2.9960690000000003	2.618602	2.458732	3.03564	3.215047	2.739755	2.9286559999999997
Triticum_aestivum_newGene_22783	0.16068200000000002	0.274196	0.142505	0.09538	0.018701	0.064583	0.080475	0.068724	0.0483	0.44189100000000003	0.429934	0.6915549999999999	0.087254	0.071125	0.05914	0.019014	0.09099499999999999	0.098645
Triticum_aestivum_newGene_22782	2.898355	2.5799209999999997	2.584083	5.83678	4.446617	6.742787	4.699746	4.070512	4.157236	1.961247	1.7031910000000001	1.891653	3.989658	3.9998379999999996	3.168279	2.8138629999999996	2.876576	2.2663770000000003
Triticum_aestivum_newGene_22781	7.128539	6.602278999999999	7.583076999999999	7.1266029999999985	7.058258000000001	7.155273000000001	7.547435	7.522082	7.0328339999999985	7.3416	6.135030000000001	6.520765999999999	6.3025530000000005	6.385703999999999	6.75035	7.122064000000001	6.693230999999999	6.906580000000001
Triticum_aestivum_newGene_22780	2.177315	2.3632869999999997	2.25378	2.7984169999999997	1.5972600000000001	2.1960490000000004	2.28944	2.2151009999999998	2.3604719999999997	1.927994	2.7223819999999996	2.105918	1.9285179999999997	1.9739929999999999	1.922443	2.14388	2.312531	2.254009
TraesCS6A02G299100	1.237813	1.101563	1.627185	1.02518	1.081926	0.800402	1.297318	1.529209	1.168245	1.247876	1.030817	1.045616	1.026725	0.465916	0.343154	0.656238	0.751918	0.740896
Triticum_aestivum_newGene_10198	0.0	0.0	0.0	0.068173	0.061045	0.0	0.024555	0.0261	0.0	0.209667	0.084397	0.134479	0.312719	0.759207	0.256063	0.492913	0.527338	0.168299
TraesCS3B02G264200	0.0	0.0	0.0	0.0	0.0	0.046001	0.0	0.0	0.0	0.020119	0.018933	0.018114	0.092032	0.05057	0.050891	0.01325	0.032036	0.108188
TraesCS5A02G202400	0.379864	0.608879	0.288751	0.051811	0.078562	0.088977	0.267843	0.467299	0.25603	0.731026	0.031996	0.120116	0.089234	0.0	0.130014	0.326311	0.338861	0.155819
Triticum_aestivum_newGene_22788	6.691091999999999	7.5745999999999984	7.693158999999999	0.0	0.0	0.0	2.100654	1.9991200000000002	2.024551	6.821979000000001	6.586537000000001	6.806124	0.0	0.004402	0.0	1.685025	1.7536349999999998	1.5257690000000002
Triticum_aestivum_newGene_29805	0.0	0.0	0.0	0.095635	0.050121	0.623618	0.0	0.436044	0.617164	0.0	0.019639	0.0	0.668382	0.284239	0.429258	0.315431	0.09672	0.427868
TraesCS3A02G320100	3.184593	3.516399	3.327911	2.195339	2.476397	2.175548	2.627367	2.662264	2.149606	3.254941	3.875671	4.163071	2.312712	2.692246	2.277953	3.169204	3.371449	3.437104
Triticum_aestivum_newGene_29806	0.0	0.147496	0.224464	0.279028	0.290071	0.189521	0.305427	0.349004	0.251582	0.0	0.0	0.009329	0.251517	0.234501	0.322403	0.36437	0.192185	0.255962
Triticum_aestivum_newGene_18625	0.232714	0.043528	0.10061600000000001	0.0	0.0	0.029605	0.079579	0.026319	0.081349	0.020007	0.132275	0.0	0.0	0.027865	0.05029	0.043553	0.019774	0.0
Triticum_aestivum_newGene_29800	0.016394	0.204744	0.0	0.0	0.06959	0.0	0.078339	0.068472	0.073926	0.0	0.041363	0.0	0.0	0.091583	0.0	0.0	0.125884	0.062015
Triticum_aestivum_newGene_18627	0.844832	0.514896	0.339003	0.0	0.076025	0.0	0.341461	0.24356	0.327038	0.406064	0.310538	0.720767	0.0	0.0	0.0	0.188445	0.134306	0.318201
TraesCSU02G038600	0.0	0.0	0.0	0.0	0.0	0.0	0.0	0.0	0.0	0.0	0.0	0.0	0.0	0.0	0.0	0.0	0.0	0.0
TraesCS7B02G121400	0.0	0.0	0.0	0.0	0.0	0.0	0.0	0.0	0.0	0.0	0.0	0.0	0.0	0.0	0.0	0.0	0.0	0.0
Triticum_aestivum_newGene_29809	0.0	0.0	0.0	0.0	0.0	0.0	0.0	0.0	0.0	0.0	0.0	0.0	0.0	0.0	0.0	0.0	0.0	0.0
Triticum_aestivum_newGene_29808	0.0	0.0	0.0	0.077661	0.284923	0.099372	0.0	0.0	0.03149	0.0	0.0	0.0	0.083009	0.066498	0.088879	0.050085	0.112469	0.063048
TraesCS3A02G091900	2.426987	2.309564	2.65542	0.405799	0.924154	0.563012	1.530431	1.600644	1.762641	1.569726	1.202879	1.358	0.100965	0.164808	0.228366	0.888112	0.576576	0.921216
TraesCS2A02G435500	1.255018	1.700214	1.481124	1.545907	1.215748	2.016803	1.767272	1.531135	1.361738	1.170742	1.311942	1.367546	0.887549	0.821754	0.812853	1.015044	0.944928	0.913117
Triticum_aestivum_newGene_7479	0.20926499999999998	0.364649	0.30708100000000005	0.230147	0.43689	0.204953	0.295741	0.20697700000000002	0.311821	0.22175299999999998	0.109076	0.11848900000000001	0.24577299999999996	0.061292	0.456502	0.241993	0.251746	0.23240100000000002
TraesCS3A02G253800	13.033101	9.297588	8.767898	14.783402	15.37664	15.343677	7.736261	7.384775	8.87275	16.666651	15.277119	15.579444	17.586996	17.24939	18.796129	16.332678	19.130907	20.811451
TraesCS2B02G479700	1.558008	1.034154	0.949834	1.165178	1.481765	1.433803	1.087215	1.08513	1.05112	1.546792	1.73488	1.297909	1.287021	1.117733	1.426645	1.495633	1.674187	1.940814
TraesCS5A02G312300	0.0	0.0	0.0	0.0	0.0	0.0	0.0	0.0	0.0	0.0	0.0	0.0	0.0	0.0	0.0	0.0	0.0	0.0
TraesCS3D02G532600	0.0	0.0	0.0	0.0	0.0	0.0	0.0	0.0	0.0	0.0	0.0	0.0	0.0	0.0	0.0	0.0	0.0	0.0
TraesCS3B02G541100	4.987756	5.622445	5.271431	7.073967	6.189192	6.922758	5.602376	6.04582	5.403164	4.765605	4.958689	4.617207	4.371385	4.136014	5.138293	4.637253	5.170325	5.014248
TraesCS2B02G124000	0.0	0.0	0.0	0.0	0.0	0.0	0.0	0.0	0.0	0.0	0.0	0.0	0.0	0.0	0.0	0.0	0.0	0.0
TraesCS7B02G385100	0.0	0.0	0.0	0.0	0.0	0.0	0.0	0.0	0.0	0.0	0.0	0.0	0.0	0.0	0.0	0.0	0.0	0.0
TraesCS3D02G446400	0.0	0.0	0.0	0.0	0.0	0.0	0.0	0.0	0.0	0.0	0.0	0.0	0.0	0.0	0.0	0.0	0.0	0.0
TraesCS2B02G091600	9.232794	9.899903	9.808586	9.507265	7.055984	8.500945	7.650808	8.235665	10.056565	9.056873	9.1899	8.556749	6.297665	5.538075	6.923834	7.72125	7.301251	7.153636
TraesCSU02G132200	3.026925	3.530077	3.689821	4.641094	3.165115	4.419378	3.255597	3.70985	3.329978	3.22927	3.732269	3.375732	2.40732	2.238034	2.726205	3.656838	3.524302	3.26987
TraesCS4D02G087600	4.187879	4.337705000000001	4.61598	4.667751	3.6941859999999997	5.16528	3.973381	4.388826	4.303667	4.4915780000000005	4.578507999999999	3.793481	2.041144	2.568583	3.2208	3.933967	3.607928	3.958742
TraesCS7B02G002700	0.0	0.0	0.0	0.090628	0.066422	0.072912	0.026243	0.076271	0.015368	0.0	0.0	0.0	0.243421	0.341952	0.196839	0.073987	0.08136	0.151181
Triticum_aestivum_newGene_44561	0.0	0.0	0.0	0.182152	0.203719	0.0	0.0	0.0	0.23643	0.0	0.0	0.0	0.0	0.572759	0.0	0.397392	0.0	0.250822
TraesCS1A02G439200	0.0	0.0	0.0	0.055014	0.021327	0.0	0.0	0.0	0.052316	0.0	0.0	0.0	0.0606	0.053813	0.031594	0.0	0.039159	0.036653
TraesCSU02G115900	0.693277	0.626548	0.461242	0.080336	0.239986	0.073294	0.34479	0.28438	0.503341	0.015778	0.015934	0.014584	0.014385	0.07482	0.014531	0.037851	0.093239	0.094822
TraesCS4D02G148900	0.29102	0.276017	0.1434	0.078699	0.292773	0.6715599999999999	0.41594200000000003	0.219462	0.530332	0.395807	0.45723	0.5340670000000001	0.944635	0.8280500000000001	0.241305	0.222502	0.38212799999999997	0.246887
TraesCS1A02G441600	14.478906	14.087759	15.261462	20.230997	20.270367	19.109715	15.434946	15.696992	13.963346	15.046204	14.16188	13.755246	15.650428	14.803725	17.304716	18.745474	18.975492	17.607214
TraesCS5D02G078600	0.0	0.0	0.0	0.0	0.0	0.0	0.0	0.0	0.0	0.0	0.0	0.0	0.0	0.0	0.0	0.0	0.0	0.0
Triticum_aestivum_newGene_3883	0.772671	0.95085	0.640624	1.5321690000000001	1.7595409999999998	1.395724	1.0089700000000001	1.351695	0.933023	1.282477	1.428235	1.410384	1.6257579999999998	1.214389	1.822727	2.03814	1.897332	1.727065
Triticum_aestivum_newGene_3880	0.015532999999999998	0.004979	0.0	2.518364	2.6926839999999994	2.3861169999999996	1.642657	1.483616	1.2188379999999999	0.0	0.0	0.0	2.4681450000000003	2.220882	3.2736609999999997	1.6354369999999998	1.840605	1.4056049999999998
Triticum_aestivum_newGene_3881	0.0	0.106065	0.06986	0.270264	0.185657	0.345553	0.233512	0.098473	0.111101	0.064273	0.113453	0.185788	0.280819	0.132268	0.0	0.312151	0.189195	0.137734
Triticum_aestivum_newGene_3886	0.0	0.0	0.0	0.0	0.310534	0.0	0.0	0.0	0.0	0.0	0.0	0.0	0.0	0.0	0.0	0.0	0.0	0.0
TraesCS4D02G081600	14.989828	13.661767	11.480597	14.412379	15.033949	13.409318	18.019028	17.32394	16.452337	9.391737	9.547014	10.560816	31.139702	29.217299	25.821394	14.88729	14.49949	14.868884
TraesCS2A02G108800	0.0	0.0	0.0	0.0	0.0	0.0	0.0	0.0	0.0	0.0	0.0	0.0	0.0	0.0	0.0	0.0	0.0	0.0
Triticum_aestivum_newGene_3885	1.9016949999999997	1.477511	1.9480810000000002	1.8119169999999998	1.9125569999999998	1.5035539999999998	1.593236	1.683384	1.23208	2.141382	2.149404	1.524262	1.219512	1.2141769999999998	1.571056	1.869312	1.808403	1.849633
TraesCS7A02G535100	0.0	0.0	0.0	0.0	0.0	0.0	0.0	0.0	0.0	0.0	0.0	0.0	0.0	0.0	0.0	0.0	0.0	0.0
TraesCS6D02G098400	0.596556	0.933017	0.872395	0.469327	0.339108	0.270244	0.743307	0.713281	0.800095	0.310001	0.292888	0.377099	0.209028	0.275533	0.20048	0.291171	0.341743	0.249111
TraesCS6D02G168900	1.279391	1.711004	2.417098	1.348357	0.964418	1.248734	2.042112	2.003937	2.051277	2.19504	1.543316	2.377919	0.930272	0.619371	0.551853	0.576714	0.699793	0.892055
TraesCS5B02G051000	0.0	0.0	0.0	0.0	0.0	0.0	0.0	0.0	0.0	0.0	0.0	0.0	0.0	0.0	0.0	0.0	0.0	0.0
Triticum_aestivum_newGene_24781	0.0	0.039421	0.086212	0.140568	0.131969	0.032449	0.0	0.0	0.143077	0.128452	0.0	0.193722	0.334195	0.0	0.0	0.168342	0.151934	0.224162
Triticum_aestivum_newGene_24780	0.120485	0.028895	0.0	0.167263	0.036992	0.191501	0.0	0.118022	0.0	0.048528	0.0	0.0	0.065728	0.077693	0.155319	0.03541	0.0	0.034352
Triticum_aestivum_newGene_35608	0.170163	0.052617	0.059013	1.1817520000000001	0.6974769999999999	0.8951200000000001	0.21679500000000002	0.31357799999999997	0.293049	0.0	0.007935	0.0	0.13773100000000002	0.041065	0.25840799999999997	0.017085	0.055737	0.040476
Triticum_aestivum_newGene_35609	0.035697	0.0	0.0	0.819623	0.626297	0.697603	0.6703889999999999	0.45031499999999997	0.399639	0.0	0.0	0.0	0.8268570000000001	0.680132	1.203103	0.9416209999999999	0.844641	0.9460770000000001
Triticum_aestivum_newGene_24785	0.035081	0.0	0.036346	0.088774	0.083215	0.0	0.041971	0.0	0.130112	0.0	0.0	0.133388	0.0	0.0	0.0	0.025142	0.037267	0.0
TraesCS5D02G058900	0.068156	0.071056	0.089486	0.09521	0.170231	0.141645	0.173553	0.081848	0.06254	1.56529	1.455175	1.344517	0.642516	0.87323	1.247415	1.453519	1.504527	1.661842
Triticum_aestivum_newGene_35602	0.127122	0.058745	0.088124	0.118533	0.104641	0.150039	0.122119	0.163754	0.076212	0.105925	0.051433	0.15781499999999998	0.023448	0.043162	0.047373	0.086446	0.157162	0.033723
Triticum_aestivum_newGene_35603	0.396662	0.207951	0.186696	0.457936	0.255293	0.681262	0.314256	0.39873	0.182901	0.235229	0.369748	0.563681	0.295691	0.367833	0.217914	0.148607	0.250115	0.449753
TraesCS7D02G432100	0.0	0.0	0.0	0.0	0.0	0.0	0.0	0.0	0.0	0.0	0.0	0.0	0.0	0.0	0.0	0.0	0.0	0.0
Triticum_aestivum_newGene_35604	0.0	0.0	0.090946	0.0	0.101638	0.042986	0.152581	0.106103	0.061842	0.0	0.05812	0.079597	0.069541	0.129755	0.019391	0.093952	0.193173	0.106388
Triticum_aestivum_newGene_35605	0.251222	0.079792	0.094765	1.0535940000000001	0.6324649999999999	1.2792100000000002	0.3351	0.511613	0.43137499999999995	0.0	0.004934	0.0	0.13563899999999998	0.253496	0.241655	0.086558	0.102276	0.084184
TraesCS2A02G027100	0.0	0.0	0.0	0.0	0.0	0.0	0.0	0.0	0.0	0.014145	0.0	0.009679	0.0	0.0	0.0	0.0	0.0	0.0
TraesCS4D02G126200	9.103969	9.231259	8.734096	13.913957	11.162165	15.552176	9.421074	10.588593	9.9276	13.814368	14.094491	13.548062	9.770929	7.941201	11.449659	10.52446	10.652061	11.325434
TraesCS5A02G186600	1.911243	1.548685	1.768228	2.459727	2.310737	1.894069	2.143057	1.753727	1.810345	2.028439	1.952248	2.419923	1.786272	1.982203	1.898194	1.975952	2.152145	3.193661
TraesCS4A02G292600	0.028586	0.015946	0.006938	0.0	0.017756	0.029661	0.010901	0.015186	0.0	0.009919	0.0	0.0	0.0	0.0	0.0	0.0	0.016425	0.006392
TraesCS5D02G158100	0.049509	0.105244	0.017886	0.049932	0.058529	0.038975	0.085053	0.042424	0.045119	0.113241	0.068395	0.184475	0.037491	0.0	0.019484	0.052283	0.195028	0.120414
Triticum_aestivum_newGene_4359	0.0	0.028885	0.0	0.0	0.0	0.0	0.036917	0.0	0.04654	0.0	0.0	0.0	0.0	0.0	0.0	0.0	0.0	0.0
Triticum_aestivum_newGene_4358	0.534837	0.31018599999999996	0.213372	0.302289	0.354119	0.732645	0.578711	0.438948	0.48511099999999996	0.344655	0.365504	0.31994500000000003	0.196392	0.253827	0.25287499999999996	0.368818	0.23197800000000002	0.247057
TraesCS2A02G507700	0.0	0.0	0.0	0.0	0.0	0.0	0.0	0.0	0.0	0.0	0.0	0.0	0.0	0.0	0.0	0.0	0.0	0.0
Triticum_aestivum_newGene_4356	0.208451	0.121736	0.203195	0.11969	0.276575	0.333836	0.154516	0.082076	0.194858	0.08374	0.129127	0.121918	0.074802	0.020797	0.041788	0.124418	0.066288	0.055491
Triticum_aestivum_newGene_4355	0.368457	0.263198	0.5612750000000001	0.37584399999999996	0.587332	0.5822660000000001	0.356344	0.493994	0.41619700000000004	0.47751	0.595658	0.28305099999999994	0.247404	0.103619	0.134787	0.366818	0.23389200000000002	0.24142000000000002
Triticum_aestivum_newGene_4354	2.3344709999999997	1.7904630000000004	2.694787	1.2163449999999998	0.575832	0.8326389999999999	1.082825	1.069397	0.982428	2.177188	1.695874	2.1652780000000003	0.377559	0.40157	0.547446	1.020194	1.208682	0.665822
Triticum_aestivum_newGene_4353	0.059544	0.195045	0.14323	0.050221	0.08331	0.047592	0.056478	0.084101	0.0	0.079786	0.0	0.071557	0.194142	0.081206	0.013907	0.034624	0.041252	0.0
TraesCS6D02G290400	0.046769	0.0	0.035239	0.0	0.0	0.0	0.0	0.030068	0.0	0.119081	0.039046	0.043599	0.0	0.056322	0.056619	0.016407	0.046504	0.073771
TraesCS4D02G349000	1.142007	0.777149	0.440037	0.088363	0.708008	0.072751	0.458013	0.648822	0.826741	0.31651	0.17408	0.130242	0.579837	0.657178	0.696464	0.419249	0.296087	0.192346
TraesCS5A02G316300	1.43604	1.053904	1.231092	1.554808	1.758279	0.829364	1.126405	2.020242	1.783077	1.481462	0.638156	0.892485	1.811537	1.033516	1.57723	1.05172	1.161663	1.276908
TraesCS2D02G056800	0.0	0.0	0.0	0.0	0.0	0.0	0.0	0.0	0.0	0.0	0.0	0.0	0.0	0.0	0.0	0.0	0.0	0.0
TraesCS3B02G251400	1.43432	0.942169	1.382738	1.006676	0.940737	1.439917	1.571801	0.803323	0.857139	1.05369	1.192251	1.039838	1.099568	0.817255	0.934679	1.073369	1.076083	1.014473
Triticum_aestivum_newGene_12479	0.217679	0.156032	0.518217	0.156894	0.249452	0.086672	0.455858	0.581108	0.551302	0.332958	0.51754	0.507537	0.204701	0.323098	0.0	0.101745	0.21829	0.189798
TraesCS4D02G047100	0.800438	0.906309	1.165218	1.785715	1.105699	1.464999	1.120516	1.177725	0.932796	1.056499	0.981652	1.104182	0.78046	0.739925	0.807737	1.036434	0.990888	0.643911
Triticum_aestivum_newGene_12477	0.471623	0.530855	0.39613599999999993	0.8207140000000002	1.021285	0.529305	0.521192	0.344535	0.441868	0.616381	0.499234	0.402817	0.47418800000000005	0.423547	0.436949	0.674167	0.7346640000000001	0.476893
TraesCS6A02G234600	3.849726	4.960027	4.743449	5.15652	4.360369	5.093943	5.313881	4.580523	4.814469	4.000707	4.334738	4.291292	3.704428	3.581269	3.601917	4.612299	4.001577	4.37505
Triticum_aestivum_newGene_12475	0.472402	0.331383	0.6424350000000001	0.150238	0.312266	0.188393	0.176174	0.484261	0.207823	0.0	0.488846	0.370077	0.360694	0.297309	0.319568	0.52467	0.371543	0.03277
TraesCS7D02G336300	1.852087	2.021789	2.528723	2.262819	1.991498	2.196824	2.062402	2.096958	1.983601	1.949856	2.124036	2.069065	1.337338	1.514368	1.775679	1.965642	2.240116	1.911154
Triticum_aestivum_newGene_12473	2.102489	1.633187	1.904301	0.359007	1.582987	0.364153	1.891589	0.750469	1.309457	0.543112	1.689557	0.426873	0.372549	0.507543	0.638978	0.445376	0.64838	0.924079
Triticum_aestivum_newGene_12470	0.0	0.0	0.0	1.14865	0.97675	0.7433179999999999	0.507856	0.39865300000000004	0.44388700000000003	0.0	0.0	0.0	0.63449	0.40691900000000003	0.4058939999999999	0.218384	0.385331	0.49572
TraesCS4B02G037000	2.743613	3.070623	3.061014	2.560576	2.447176	2.36686	3.341488	3.268308	2.962166	2.262923	2.247493	2.343334	1.814622	1.76451	2.145633	1.81284	2.094515	1.974151
TraesCS6B02G111500	0.0	0.0	0.0	0.0	0.0	0.165101	0.0	0.0	0.0	0.0	0.0	0.0	0.0	0.0	0.0	0.0	0.0	0.0
Triticum_aestivum_newGene_8520	0.0	0.010279	0.0	0.039667	0.085042	0.180005	0.033823	0.0	0.04774	0.0	0.0	0.0	0.201558	0.120116	0.0	0.093887	0.0	0.025064
TraesCS7B02G267700	0.364523	0.481888	0.584046	0.344918	0.176249	0.212135	0.447361	0.868617	0.93515	0.52396	0.695474	0.885912	0.100289	0.52692	0.393258	0.298634	0.315627	0.072548
TraesCS1A02G009320	0.0	0.0	0.0	0.343092	0.350351	0.251002	0.117168	0.117874	0.132761	0.0	0.0	0.0	0.204574	0.229334	0.30713	0.194307	0.22547	0.206681
TraesCS2D02G313600	1.129823	0.783925	1.708186	1.29148	0.696688	1.221998	0.854094	0.534434	1.089397	1.100144	0.723365	1.147542	0.572969	1.641185	1.170426	1.662803	1.529946	1.448762
TraesCS2A02G175700	0.0	0.0	0.0	0.0	0.0	0.0	0.0	0.0	0.0	0.0	0.0	0.0	0.0	0.0	0.0	0.0	0.0	0.0
TraesCS7B02G321200	0.0	0.0	0.021537	0.016595	0.085847	0.0	0.0	0.005784	0.0	0.049878	0.033322	0.002438	0.005322	0.016963	0.05201	0.06332	0.023041	0.029187
Triticum_aestivum_newGene_24545	0.036224	0.035605	0.043693	0.044384	0.133521	0.040323	0.032938	0.072065	0.073376	0.202145	0.315004	0.191554	0.39532	0.339807	0.427334	0.568514	0.0	0.288816
TraesCS2A02G489700	13.544616	13.700252	13.138169	12.929439	9.947787	11.301332	10.728093	10.694035	10.386631	16.258575	15.528786	16.879435	12.794645	11.780431	12.001483	13.0401	13.369212	12.466616
TraesCS2A02G384900	0.013338	0.0	0.0	0.026648	0.037984	0.0	0.0	0.084964	0.0	0.043718	0.054154	0.0	0.010556	0.0	0.027995	0.04121	0.024451	0.0
TraesCS6D02G282900	0.830627	0.707274	0.501634	0.779091	0.876727	0.770503	0.615832	0.639355	0.759544	0.250965	0.341912	0.273229	0.377855	0.283238	0.443648	0.313725	0.317865	0.331557
TraesCS6A02G088100	4.620502	5.231977	5.174181	5.251306	4.896577	4.426676	4.679558	5.09667	4.475945	5.379245	6.23085	5.258598	3.832114	3.711605	3.914976	5.367825	5.787082	5.346004
TraesCS4A02G474900	0.146667	0.215642	0.173605	0.087722	0.086316	0.096413	0.170164	0.170894	0.119622	0.144193	0.119155	0.155895	0.023185	0.055435	0.035811	0.0829	0.110348	0.089884
TraesCS4A02G418100	11.139962	11.258522	9.354474	1.410434	1.583724	1.83808	4.289533	4.488663	4.660634	9.735246	11.714753	11.16127	0.376281	0.463811	0.105563	4.749264	4.075483	5.218828
TraesCS6B02G227100	3.612997	4.167179	3.957895	4.11751	3.087483	4.327457	4.05806	3.696634	3.341998	3.426049	4.230742	3.514392	3.553195	3.51986	3.206836	3.556455	3.022362	4.525631
Triticum_aestivum_newGene_23436	2.156146	2.278094	2.103621	4.188536	2.9948620000000004	4.029818000000001	3.295085	3.610236	3.03641	2.207713	2.6283980000000002	1.9877170000000002	2.9560630000000003	2.6006370000000003	2.728608	3.056495	3.0247090000000005	3.095378
Triticum_aestivum_newGene_23437	0.904863	0.8802369999999999	0.852427	1.230422	1.6985989999999997	1.3214190000000001	0.816856	1.004871	0.967174	1.4244029999999999	1.164386	1.4592910000000001	0.933965	1.205034	1.119245	0.9413830000000001	1.36791	1.315549
Triticum_aestivum_newGene_23434	1.339391	1.6627	1.46575	2.116602	1.466005	1.496396	1.3211339999999998	1.6900249999999999	1.462973	1.379867	1.651648	1.848276	1.5835620000000001	1.415082	1.688719	1.903805	1.9585080000000001	1.9401780000000002
Triticum_aestivum_newGene_23435	2.139206	2.145702	2.178574	3.5892989999999996	2.0563730000000002	2.6950920000000003	2.4349959999999995	2.1912930000000004	2.2480079999999996	1.8150350000000002	1.7429470000000002	1.635246	1.149596	1.194467	1.465044	2.185836	1.8932280000000001	1.521525
Triticum_aestivum_newGene_23432	2.735685	2.947052	2.747213	2.291623	1.7744840000000002	2.345465	1.967247	3.0326690000000003	2.1314840000000004	3.155886	2.767205	2.413524	1.3700390000000002	1.131182	1.24329	1.345281	1.095771	1.664345
TraesCS3B02G462000	0.318315	0.260434	0.448996	0.0	0.04696	0.073422	0.153297	0.175931	0.172416	0.322512	0.232855	0.103615	0.142909	0.154559	0.059527	0.281728	0.174078	0.30463
Triticum_aestivum_newGene_36959	0.0	0.0	0.0	0.0	0.0	0.017222	0.017597	0.025625	0.038642	0.208423	0.142433	0.173778	0.30357	0.175107	0.156581	0.235883	0.223389	0.16979999999999998
TraesCS3A02G241200	0.0	0.0	0.0	0.0	0.0	0.0	0.0	0.0	0.0	0.0	0.0	0.0	0.0	0.0	0.0	0.0	0.0	0.0
Triticum_aestivum_newGene_36956	0.0	0.0	0.0	0.6139439999999999	0.7061010000000001	0.750137	0.632671	0.398403	0.363414	0.0	0.0	0.0	0.8059529999999999	1.120997	0.8431980000000001	0.664875	0.395265	0.388909
TraesCS5A02G364700	0.014353	0.0	0.074075	0.025129	0.029117	0.081197	0.0	0.0	0.0	0.165162	0.277489	0.032989	0.0	0.0	0.010017	0.0	0.0	0.011676
Triticum_aestivum_newGene_36954	1.945268	1.700173	1.709267	2.142214	1.8085200000000001	2.427095	1.7514669999999999	1.70973	2.044764	1.670805	1.725457	1.945211	1.762289	1.076268	1.573892	1.9593539999999998	1.901671	1.539969
Triticum_aestivum_newGene_36953	0.178724	0.179028	0.242054	1.984744	3.901454	2.217064	1.408928	1.4369560000000001	1.656405	0.185107	0.261443	0.145024	3.6983390000000003	3.367306	3.482529	1.590096	1.187328	1.403514
TraesCS7B02G327600	1.727664	2.346118	1.604493	0.868373	0.737584	0.799999	2.433612	1.835055	1.679645	1.691509	0.633877	1.452958	1.109039	0.856516	0.982722	0.617817	0.746729	0.846703
Triticum_aestivum_newGene_36951	2.190563	1.708504	2.1673299999999998	2.75086	2.9536540000000007	2.336854	1.783759	1.879107	1.81977	2.92952	2.747777	2.576011	2.5673000000000004	2.090469	2.5841950000000002	2.994369	2.7838369999999997	2.811413
Triticum_aestivum_newGene_23439	3.5968700000000005	3.195397	3.861419	4.796219000000001	3.672896	5.118112999999999	3.702444	4.304607	3.160212	3.4296619999999995	3.936519	3.51602	3.1186890000000003	3.133669	3.370092	3.148948	3.843152	3.906226
Triticum_aestivum_newGene_34558	0.10931	0.081625	0.293647	0.5382830000000001	0.12146	0.648745	0.156086	0.07656	0.258044	0.185092	0.166743	0.223493	0.100382	0.064222	0.090707	0.03791	0.18253	0.008991
TraesCS2A02G179100	0.0	0.0	0.0	0.0	0.0	0.0	0.0	0.0	0.0	0.0	0.0	0.072179	0.0	0.0	0.0	0.0	0.0	0.0
TraesCS4D02G170600	2.038226	1.55314	0.959993	0.269048	0.738844	0.217588	0.620026	0.616597	0.406102	0.303102	0.239087	0.73386	0.764516	0.451437	0.765924	0.693275	0.31308	0.569077
TraesCS2A02G468000	0.182864	0.0	0.0	0.0	0.0	0.0	0.097038	0.06327	0.110944	0.0	0.225497	0.354176	0.431521	0.760563	0.825597	0.311044	0.160216	0.336347
Triticum_aestivum_newGene_34551	0.785384	1.360945	0.8004610000000001	1.176627	1.397704	1.029922	0.967498	1.3960810000000001	1.007029	1.068613	0.687419	0.8618509999999999	0.672803	0.926865	0.9020809999999999	1.173913	0.931179	1.1558659999999998
Triticum_aestivum_newGene_34550	0.0	0.0	0.03762	0.0	0.0	0.0	0.0	0.0	0.004299	0.080628	0.0	0.188473	0.0	0.0	0.0	0.0	0.0	0.0
Triticum_aestivum_newGene_34552	0.8510549999999999	0.7795940000000001	0.664415	0.410366	0.242672	0.509536	0.5128630000000001	0.374478	0.646195	1.633962	1.010421	0.8497140000000001	0.631563	0.3895989999999999	0.275451	1.093822	0.845461	0.6170789999999999
Triticum_aestivum_newGene_34555	2.1219959999999998	2.647329	3.74572	3.117584000000001	2.9699840000000006	3.2166159999999993	3.206246	3.296097	2.463683	2.667820999999999	2.7988340000000007	2.9685989999999993	1.6907610000000002	1.856877	2.2231009999999993	2.467965000000001	2.730249	2.5914550000000003
Triticum_aestivum_newGene_34554	0.0	0.0	0.0	0.0	0.226224	0.0	0.0	0.0	0.0	0.0	0.0	0.0	0.0	0.0	0.0	0.0	0.0	0.0
Triticum_aestivum_newGene_34557	1.327286	1.233255	0.781909	1.257145	1.588533	0.935991	1.255782	0.651463	0.948738	0.295212	0.656983	1.081431	0.439975	1.025569	0.827086	0.438575	0.437539	0.589627
Triticum_aestivum_newGene_34556	0.40464100000000003	0.835263	0.514501	1.19603	1.008342	0.915877	1.305722	0.6678769999999999	0.786867	0.588797	0.822951	0.492328	0.456664	0.581547	0.557124	0.537029	1.033001	0.381115
TraesCS5A02G104100	0.0	0.0	0.0	0.0	0.0	0.0	0.0	0.0	0.0	0.0	0.0	0.0	0.0	0.0	0.0	0.0	0.0	0.0
TraesCS7D02G304800	0.834932	1.622568	1.747117	0.776761	1.609204	0.384902	2.294878	1.096003	1.670273	1.18902	1.166776	1.473902	1.118062	0.561548	0.117039	0.617302	1.118354	0.776541
TraesCS2D02G355100	0.957495	0.729899	0.899156	0.584698	0.631554	0.606369	0.771757	0.63412	0.81734	0.612358	0.861414	0.650032	0.350863	0.491173	0.322066	0.497484	0.601996	0.589247
TraesCS3A02G479200	0.0	0.0	0.0	0.0	0.0	0.0	0.0	0.0	0.0	0.0	0.0	0.0	0.0	0.0	0.0	0.0	0.0	0.0
TraesCS7A02G524200	0.301939	1.008663	0.231809	0.569089	0.721053	1.034904	0.389536	0.518275	0.55953	0.396251	0.532197	0.903065	0.877921	0.653161	0.762247	0.961899	0.339932	0.561942
TraesCS6A02G236600	0.097739	0.0	0.06648	0.0	0.0	0.0	0.0	0.0	0.0	0.0	0.090801	0.073984	0.0	0.027382	0.0	0.0	0.0	0.0
TraesCS2A02G009600	0.0	0.0	0.0	0.0	0.0	0.0	0.0	0.0	0.0	0.0	0.0	0.0	0.0	0.0	0.0	0.0	0.0	0.0
TraesCS1D02G314400	0.183894	0.284411	0.269682	0.0	0.132863	0.048525	0.272102	0.472137	0.208888	0.295456	0.370541	0.450401	0.105719	0.086622	0.0	0.068228	0.141002	0.173833
TraesCS5D02G364400	0.0	0.0	0.0	0.0	0.0	0.0	0.0	0.0	0.0	0.0	0.0	0.0	0.0	0.0	0.0	0.0	0.0	0.0
TraesCS4A02G077700	0.784894	0.872339	0.651929	0.82524	1.030197	0.796282	0.822376	0.688504	0.893169	0.976711	1.105562	0.761274	1.209193	1.001439	0.923255	1.503713	1.454164	0.859796
TraesCS7A02G258500	0.342408	0.595284	0.423317	0.294712	0.496564	0.363234	0.425184	0.584098	0.53921	0.479757	0.437457	0.584797	0.341582	0.235614	0.405075	0.456364	0.409188	0.50709
TraesCS2D02G038500	0.0	0.0	0.0	0.0	0.0	0.0	0.0	0.0	0.0	0.0	0.0	0.0	0.0	0.0	0.0	0.0	0.0	0.0
TraesCS3B02G314300	36.13929	42.213219	42.248184	12.222275	35.345745	10.960687	35.493034	31.783241	31.602415	5.317897	5.188861	9.505451	21.579508	20.736792	19.674105	17.409697	12.92499	16.838102
TraesCS6B02G184400	4.462841	5.309369	6.626139	2.939851	2.515474	6.0941	5.832117	5.067954	4.97298	5.986134	6.076432	5.506875	3.559014	3.543438	0.929701	3.296876	3.19101	4.414046
TraesCS4A02G379100	0.0	0.0	0.0	0.0	0.0	0.0	0.0	0.0	0.0	0.0	0.0	0.036439	0.0	0.0	0.0	0.0	0.0	0.0
TraesCS2D02G525000	1.476166	1.232961	1.386213	0.757884	0.291829	0.805965	0.988351	0.959445	1.263725	3.668631	2.259619	2.904569	0.583813	0.500746	0.41489	1.376981	1.401645	1.201457
TraesCS7D02G310500	0.0	0.0	0.0	0.0	0.0	0.0	0.0	0.0	0.0	0.0	0.0	0.0	0.0	0.0	0.0	0.0	0.0	0.0
TraesCSU02G158200	1.245925	1.018242	1.062605	1.929348	1.175491	2.620668	3.546019	2.901046	3.424052	0.726813	0.420821	0.841693	0.321389	0.499347	0.2516	0.382049	0.635578	0.315806
TraesCS6B02G095900	14.858147	14.158066	14.382481	20.450935	19.729921	21.098473	14.012612	16.293619	14.263058	15.238315	17.917154	16.824001	12.569706	12.449277	14.329219	16.250391	16.189661	18.026934
TraesCS5B02G495100	0.0	0.0	0.0	0.0	0.0	0.0	0.0	0.0	0.0	0.0	0.0	0.0	0.0	0.0	0.0	0.0	0.0	0.009182
TraesCS1A02G364000	0.043637	0.707346	0.016311	0.0	0.0	0.126303	0.040134	0.706479	0.084213	0.0	0.0	0.071873	0.190405	0.180754	0.075913	0.0	0.0	0.136722
TraesCS4D02G041500	1.115275	0.867976	1.31872	0.797394	0.595395	0.591557	1.015232	0.937739	0.920467	0.569783	0.445011	0.57692	0.418344	0.440694	0.598378	0.410929	0.453067	0.550979
TraesCS5B02G451700	0.290075	0.31809	0.324098	0.014677	0.010684	0.0	0.522256	0.484129	0.330059	0.781666	0.364328	0.661558	0.074846	0.016873	0.0	0.081386	0.076414	0.049265
Triticum_aestivum_newGene_28785	0.9416910000000002	0.803258	0.7897719999999999	1.281307	1.009514	1.0901	0.830599	0.6386689999999999	0.640108	0.721762	0.560637	0.506768	0.647711	0.464436	0.6265010000000001	0.790342	0.4385180000000001	0.525933
TraesCS4D02G294500	0.0	0.041914	0.073077	0.012896	0.0	0.025047	0.071516	0.0919	0.019158	0.0	0.029921	0.0	0.0	0.0	0.0	0.0	0.021439	0.005033
Triticum_aestivum_newGene_28786	0.8227109999999999	1.1775459999999998	1.3407809999999998	1.7149009999999998	1.603132	1.278958	1.301392	1.2634550000000002	1.0907209999999998	1.4341629999999999	1.627412	0.795177	1.063223	1.093505	1.3368499999999999	1.5412429999999997	1.373924	1.744253
TraesCS5B02G238600	0.032777	0.071514	0.0	0.0	0.0	0.0	0.0	0.0	0.0	0.0	0.0	0.079566	0.0	0.0	0.0	0.0	0.0	0.0
Triticum_aestivum_newGene_28780	0.501447	0.321083	0.356104	0.377978	0.485899	0.555126	0.709083	0.5765729999999999	0.388972	0.691206	0.423395	0.750408	0.216567	0.249077	0.166235	0.158506	0.146095	0.253226
Triticum_aestivum_newGene_39608	0.0	0.0	0.0	0.658775	1.105268	1.178595	0.28124099999999996	0.180701	0.424609	0.0	0.0	0.0	0.885721	0.8232760000000001	1.017532	0.69126	0.554041	0.48704100000000006
Triticum_aestivum_newGene_39609	0.0	0.0	0.0	0.032311	0.073959	0.0	0.0	0.0	0.028222	0.0	0.0	0.0	0.0	0.0	0.279061	0.0	0.0	0.0
Triticum_aestivum_newGene_39606	0.0	0.0	0.0	0.0	0.0	0.0	0.0	0.0	0.0	0.0	0.0	0.0	0.0	0.0	0.0	0.0	0.0	0.197798
TraesCS3D02G422100	0.10441	0.20678	0.131865	0.096652	0.123768	0.101583	0.163349	0.229489	0.170782	0.285888	0.281332	0.30385	0.142186	0.231177	0.405825	0.392629	0.347419	0.252245
Triticum_aestivum_newGene_28789	0.055581	0.110534	0.08345	0.0	0.081486	0.0	0.11804100000000001	0.035483	0.018453	0.0	0.06236	0.021087	0.03673	0.030448	0.019228	0.0	0.019324	0.019457
Triticum_aestivum_newGene_39603	0.009725	0.0	0.0	5.1003799999999995	6.2278519999999995	5.176894000000001	2.908495	2.616433	2.6021009999999998	0.0	0.004823	0.004998	5.144273	4.635167999999999	5.316174999999999	2.999186	2.8135759999999994	3.1552890000000002
Triticum_aestivum_newGene_39600	0.0	0.0	0.0	0.0	0.260849	0.0	0.0	0.0	0.0	0.0	0.0	0.0	0.036379	0.0	0.148572	0.0	0.043362	0.0
Triticum_aestivum_newGene_39601	0.0	0.0	0.0	0.0	0.015915	0.257234	0.0	0.0	0.0	0.0	0.0	0.0	0.176969	0.130442	0.083077	0.033935	0.0	0.0
TraesCS2B02G228000	0.568793	0.41555	0.185844	0.485821	0.334917	0.149024	0.262535	0.29153	0.158754	0.490536	0.293907	0.400342	0.335925	0.300366	0.261175	0.141797	0.14546	0.190635
TraesCS7D02G536000	0.0	0.0	0.0	0.0	0.0	0.0	0.0	0.0	0.0	0.0	0.0	0.0	0.0	0.0	0.0	0.0	0.0	0.0
TraesCS7D02G326900	1.8347559999999998	1.8472689999999998	2.0564109999999998	1.831807	2.390011	2.090385	1.8602809999999999	1.6944299999999999	1.7632940000000001	1.9867920000000001	2.219909	1.736639	2.217284	1.7961740000000002	2.093501	1.8544649999999998	1.718551	2.048226
TraesCS7D02G273200	0.0	0.0	0.0	0.0	0.0	0.0	0.0	0.0	0.009648	0.0	0.0	0.0	0.0	0.0	0.0	0.0	0.0	0.0
TraesCS4D02G193500	3.009534	3.339278	3.578957	2.753395	3.504588	2.781859	2.285777	2.804253	2.459436	2.15527	1.570463	2.052561	3.856062	2.796131	2.870515	2.655761	2.707865	2.652528
TraesCS6A02G129000	0.008787	0.0	0.0	0.025397	0.02326	0.0	0.0	0.0	0.022173	0.0	0.017479	0.010968	0.008544	0.012383	0.008477	0.0	0.008572	0.020009
TraesCS3B02G074600	0.0	0.0	0.0	0.0	0.0	0.0	0.0	0.0	0.0	0.0	0.0	0.0	0.0	0.0	0.0	0.0	0.0	0.0
TraesCS4B02G172100	0.0	0.0	0.0	0.0	0.0	0.0	0.0	0.0	0.0	0.0	0.0	0.0	0.0	0.0	0.0	0.0	0.0	0.0
TraesCS7A02G545200	0.0	0.0	0.0	0.0	0.0	0.0	0.0	0.0	0.0	36.767326	38.242447	34.13583	65.462677	57.80505	67.171257	87.714684	85.489357	86.952499
TraesCS1A02G137800	6.381225	7.033952	6.240607	5.623458	4.805958	5.139098	6.405721	6.376266	6.296144	6.984753	7.492587	6.716836	4.693255	4.459926	4.810852	7.672324	7.056002	6.066874
TraesCS3A02G124500	0.520945	0.920913	0.581509	0.55817	0.517968	0.670856	0.567766	0.484902	0.547644	0.499408	0.597251	0.257149	0.323807	0.216357	0.2516	0.245967	0.24249	0.346671
TraesCS7D02G289800	0.1151	0.011499	0.066414	0.0	0.071048	0.0	0.0	0.034441	0.030438	0.043348	0.126407	0.05234	0.058252	0.0	0.0	0.071669	0.053269	0.09533
TraesCS2B02G384200	0.0	0.0	0.0	0.0	0.0	0.0	0.0	0.0	0.0	0.0	0.0	0.0	0.0	0.0	0.0	0.0	0.0	0.0
TraesCS5A02G004600	21.78797	14.923055	19.171024	22.728592	13.633668	27.823193	11.886364	14.948405	14.332879	31.085861	34.933868	31.325567	2.446935	1.487698	2.954854	1.291869	3.144151	2.986103
TraesCS5A02G291000	31.436872	31.749741	33.21434	31.196007	30.981407	34.267448	28.377008	31.2369	31.757336	27.438122	29.596455	26.077942	17.996933	17.359217	20.451193	21.941605	21.54822	21.545675
TraesCS4D02G122000	4.386958	4.74155	5.334127	5.586709	5.54552	5.147165	3.143405	4.197885	3.713365	4.306851	4.335817	4.38826	3.864228	3.25973	3.542297	2.889604	3.381597	3.743227
TraesCS7A02G059000	0.03182	0.040522	0.009595	0.0	0.015074	0.0	0.011206	0.006283	0.0	0.007433	0.03857	0.048006	0.029673	0.056509	0.0	0.03277	0.008887	0.016526
TraesCS3D02G428100	25.367765	20.689198	17.965466	8.068627	17.268581	8.834559	17.147419	16.268238	17.645397	10.480486	11.585101	12.33562	23.422621	22.437479	19.915022	15.306655	16.473555	14.193724
TraesCS7B02G275400	0.0	0.0	0.127107	0.0	0.0	0.0	0.075229	0.018532	0.0	0.0	0.035566	0.0	0.0	0.027752	0.102687	0.0	0.054689	0.0
Triticum_aestivum_newGene_9874	0.0	0.0	0.0	0.0	0.0	0.0	0.0	0.0	0.0	0.0	0.0	0.0	0.0	0.0	0.0	0.0	0.0	0.0
TraesCS3A02G362100	3.520887	3.591126	4.780602	2.23289	3.470149	2.48362	5.126435	3.955026	3.972451	4.415973	3.969053	3.779632	2.444159	1.762733	1.681288	2.189165	1.749837	3.458586
Triticum_aestivum_newGene_3813	2.407098	1.870925	2.0377460000000003	2.616447	4.993973	3.489356	3.4227739999999995	2.751353	1.892863	2.367789	3.8227729999999998	3.667008	6.011061	6.270592000000001	6.473489	4.032443	3.265513	4.41423
TraesCS7D02G436300	0.874415	1.197676	1.193753	1.483833	1.537859	1.830302	1.438611	1.388713	1.42902	1.254033	1.097832	1.049357	1.230233	1.26337	1.359476	1.258365	1.337661	1.110901
TraesCS1B02G464900	0.772934	0.795617	1.461592	0.875131	1.125906	0.683889	0.953381	0.864285	0.904222	0.485083	0.420909	0.374027	0.049511	0.12094	0.291525	0.199078	0.395745	0.330745
Triticum_aestivum_newGene_9758	0.113607	0.069905	0.197842	0.0	0.0	0.0	0.0	0.0	0.162279	0.0	0.074823	0.0	0.0	0.0	0.0	0.03144	0.0	0.0
TraesCS7D02G237500	5.276697	5.718251	5.630012	4.998033	5.159708	5.598952	5.845592	6.035494	5.489721	4.694411	4.761683	4.696206	4.539077	4.651907	6.064804	5.492923	5.574821	4.565785
Triticum_aestivum_newGene_25499	3.346929	4.100182	4.177892	2.702359	3.402929	2.8181279999999997	2.77711	3.877761	2.561888	3.03173	3.733788	2.758071	1.808634	1.085666	1.371152	2.9059939999999997	2.758002	2.379779
TraesCS5D02G072600	4.009351	3.636073	3.714324	3.868264	4.007942	3.735383	3.457317	3.708244	3.550654	4.260322	4.536563	3.328408	3.578073	3.32208	3.561656	4.545823	3.745715	3.562072
Triticum_aestivum_newGene_25492	0.0	0.0	0.0	0.0	0.0	0.0	0.0	0.0	0.0	0.0	0.11874	0.0	0.0	0.0	0.0	0.0	0.0	0.0
Triticum_aestivum_newGene_25493	0.064498	0.279761	0.06071	0.562851	0.408157	0.423222	0.11610899999999999	0.298132	0.18067100000000003	0.07475000000000001	0.270661	0.074474	0.068925	0.040148	0.020507	0.136914	0.115848	0.146867
Triticum_aestivum_newGene_25491	0.729164	0.640555	0.732357	0.738541	0.70405	0.33650199999999997	0.37047399999999997	0.355642	0.5044580000000001	0.890417	0.506285	0.708146	1.087235	0.9645779999999999	1.078922	0.750256	0.503941	0.145627
Triticum_aestivum_newGene_25496	0.523293	0.691962	1.08609	4.859699	2.5493060000000005	4.4636	1.7620710000000002	2.460588	1.8524829999999999	1.9214400000000005	3.294623	1.4698669999999998	2.825965	2.746745	4.284758	4.125673	4.342924999999999	4.622525
Triticum_aestivum_newGene_25497	4.934334	5.391876	5.685582000000001	8.014168	8.504074000000001	8.025491	6.096848	6.639551000000002	6.402610000000001	5.006296000000002	5.5934349999999995	5.529211	4.473991	4.310448999999999	4.578386	6.130101	6.414981000000001	5.315087
Triticum_aestivum_newGene_25494	0.049315	0.043792	0.0	0.053545	0.473733	0.087043	0.0	0.185283	0.030186	0.0	0.068853	0.235018	0.07381	0.35127200000000003	0.162347	0.171456	0.18584900000000001	0.221165
TraesCS5A02G118900	155.726761	164.92392	185.104584	234.493637	164.669205	243.626846	195.322296	200.804886	193.061279	202.238403	211.64798	196.79715	179.447296	172.618744	199.619019	235.309723	238.454498	220.524933
Triticum_aestivum_newGene_42553	0.0	0.015318	0.060406	0.226611	0.280417	0.337852	0.173773	0.060826	0.066394	0.019648	0.119958	0.0	0.312575	0.235793	0.187273	0.086425	0.094388	0.0
Triticum_aestivum_newGene_26806	0.0	0.0	0.0	0.0	0.0	0.0	0.0	0.0	0.0	0.0	0.0	0.0	0.0	0.0	0.0	0.0	0.0	0.0
TraesCS7D02G332100	0.0	0.020361	0.0	0.0	0.0	0.0	0.0	0.0	0.0	0.095748	0.126256	0.187137	0.0	0.0	0.059009	0.0	0.0	0.0
Triticum_aestivum_newGene_3817	0.0	0.0	0.0	0.0	0.0	0.0	0.0	0.0	0.070323	0.0	0.0	0.0	0.0	0.0	0.0	0.0	0.0	0.0
TraesCS5A02G229000	8.323404	4.716859	9.119718	3.593089	6.463198	6.441803	8.433298	6.245172	5.810887	9.60336	8.992895	10.795059	1.764561	1.919513	0.374624	1.374958	1.722452	2.34095
TraesCS2D02G437400	0.0	0.0	0.0	0.0	0.0	0.0	0.0	0.0	0.0	0.0	0.0	0.0	0.0	0.0	0.0	0.0	0.0	0.0
TraesCS7D02G087900	0.0	0.0	0.0	0.0	0.0	0.0	0.0	0.0	0.0	0.0	0.0	0.0	0.0	0.0	0.0	0.0	0.0	0.0
TraesCS3A02G208800	2.347396	2.471973	1.85513	1.152484	2.983922	0.98472	2.368219	2.215005	2.000897	1.624805	2.023043	2.075167	4.168212	4.689982	3.609873	2.102333	2.12923	1.821721
TraesCS7D02G227900	0.207591	0.247386	0.094103	0.204097	0.194099	0.17132	0.116593	0.063079	0.107961	0.265987	0.116443	0.162939	0.030979	0.034539	0.014262	0.106164	0.022876	0.036424
TraesCS7B02G412100	10.498889	8.309646	5.774604	6.045488	4.476889	7.555291	8.255726	9.506855	9.565401	3.533417	3.072661	3.770226	0.977812	1.720956	1.395409	1.690692	1.807433	1.867097
Triticum_aestivum_newGene_25577	0.136304	0.101881	0.098422	0.236149	0.158888	0.379239	0.063487	0.240588	0.06133899999999999	0.24017100000000002	0.11398900000000001	0.12426500000000001	0.20701799999999998	0.160387	0.168559	0.11615	0.112261	0.10571
TraesCS1B02G430700	0.031208	0.041989	0.096504	0.0	0.064883	0.169618	0.030759	0.039173	0.013665	0.088803	0.030831	0.197526	0.0	0.059976	0.04411	0.129548	0.051631	0.0
TraesCS3B02G171200	0.0	0.0	0.0	0.0	0.0	0.0	0.0	0.0	0.0	0.0	0.0	0.0	0.0	0.0	0.0	0.0	0.0	0.0
TraesCS2A02G324700	4.2136	4.985555	4.534912	6.284572	7.383893	5.9427959999999995	4.793042	4.055705	4.533659	15.424303	16.070077	15.574977	18.04899	16.952095	18.948213	19.77907	19.404915000000003	18.58323
TraesCS3D02G430400	4.636776	2.769354	2.662433	3.319473	4.923028	3.553021	3.856718	2.760282	3.914426	3.235722	2.974791	4.464101	2.983327	3.003376	2.603192	3.503557	2.410143	3.264863
TraesCS1D02G211300	0.949347	1.006623	1.027889	0.934247	0.707609	0.962574	1.067206	0.881978	0.892122	0.855869	0.832217	0.718035	0.453334	0.429148	0.590133	0.67894	0.584738	0.557931
TraesCS5B02G449300	0.526477	0.300737	0.319441	0.628917	0.528971	0.640934	0.45296	0.485673	0.40292	0.726324	0.326456	0.427733	0.205926	0.337281	0.256369	0.357735	0.339853	0.367395
TraesCS5A02G416300	6.229324	6.035357	6.706614	9.202391	9.001322	7.75095	6.53558	6.708753	7.150381	6.465234	7.762913	7.416937	7.73682	7.130905	7.725393	7.096805	7.554624	7.427956
Triticum_aestivum_newGene_9751	2.5310870000000003	2.751507	3.380795	3.0953850000000003	2.99303	2.9318869999999997	2.7146150000000002	2.5547609999999996	2.22761	2.459329	2.841307	2.556311	2.2883760000000004	2.515511	2.798458	2.7648840000000003	2.781743	2.728433
TraesCS3A02G122900	7.811311	8.826255	8.593242	9.262772	7.056269	8.746305	8.402676	8.091082	8.086947	7.271251	7.867694	7.80182	6.158848	6.215968	7.461173	8.271601	8.19003	6.886066
TraesCS5B02G179700	19.894905	25.371821	25.343655000000002	26.748801	23.380573	26.507381	22.392103	24.914503000000003	21.720683	22.692625	24.22174	22.667769	18.34817	18.234004	20.76689	24.738460999999997	20.955484	20.945866
Triticum_aestivum_newGene_9752	0.0	0.0	0.0	0.13251	0.039792	0.038042	0.039123	0.0	0.0	0.0	0.0	0.0	0.405325	0.0	0.0	0.085684	0.028286	0.0
TraesCS5B02G040100	0.0	0.015654	0.034233	0.0	0.0	0.0	0.0	0.0	0.0	0.0	0.0	0.0	0.0	0.0	0.018396	0.0	0.015425	0.0
TraesCS5B02G246900	5.080919	6.768433	5.70404	3.847568	4.358835	4.418792	10.619081	8.726575	8.459797	3.746341	3.939059	3.203025	2.483308	2.667014	1.982114	2.286003	1.957605	2.348973
TraesCS1A02G123300	0.788201	1.072551	1.195337	1.558283	1.300932	1.127576	0.916729	1.197413	0.950514	1.976198	2.463612	1.721191	1.878768	1.736122	1.823904	2.274598	2.517975	2.603487
TraesCS6B02G067900	0.0	0.0	0.0	0.0	0.0	0.0	0.0	0.0	0.0	0.0	0.0	0.0	0.0	0.0	0.0	0.0	0.0	0.0
TraesCS7B02G166500	2.559249	3.150043	1.599837	1.849156	1.646214	1.971477	2.336412	1.994321	2.082518	1.689003	1.823701	1.765965	1.383542	1.749156	1.469714	1.522663	2.14638	1.295675
TraesCS1B02G307100	0.0	0.0	0.0	0.0	0.0	0.009813	0.0	0.0	0.0	0.0	0.0	0.0	0.0	0.0	0.0	0.0	0.0	0.0
Triticum_aestivum_newGene_26800	0.176239	0.093822	0.112179	0.0	0.013822	0.0	0.110058	0.043311	0.128234	0.108483	0.060096	0.029815	0.016182	0.284479	0.0	0.020228	0.116219	0.038801
Triticum_aestivum_newGene_9755	0.0	0.0	0.0	0.446824	0.0	0.588699	0.265877	0.274326	0.242488	0.0	0.054231	0.0	0.264589	0.22893	0.573055	0.290047	0.0	0.107752
TraesCS5B02G113300	22.831974	22.974262	22.800083	20.239836	20.249683	20.074745	22.134323	22.071016	19.794441	20.678495	20.920734	20.751118	16.172998	16.643232	16.69437	20.422754	19.023819	19.890064
TraesCS6B02G152800	0.022651	0.062432	0.044815	0.031526	0.064503	0.009706	0.021162	0.073831	0.060288	0.020307	0.038185	0.022404	0.02362	0.014047	0.02031	0.046046	0.028838	0.015708
TraesCS2B02G248900	10.796151	10.010689	9.681538	10.20599	9.105281	10.615162	9.284497	9.844145	10.432069	6.278636	7.325987	6.996485	9.313794	8.597301	8.999678	6.237067	7.814044	8.745815
TraesCS1A02G038300	0.0	0.0	0.0	0.0	0.0	0.0	0.033347	0.0	0.0	0.0	0.0	0.0	0.0	0.0	0.0	0.0	0.0	0.0
TraesCSU02G048100	1.37081	0.963001	1.322834	1.506338	0.994928	1.116981	1.014995	1.078716	0.932234	1.490478	1.479313	1.68271	1.81947	0.870907	1.625719	1.893653	2.128506	1.215187
TraesCS1B02G272000	0.022009	0.0	0.0	0.0	0.0	0.0	0.0	0.033333	0.0	0.028551	0.0	0.0	0.0	0.0	0.0	0.0	0.0	0.0
TraesCS3A02G146900	0.16713	0.184462	0.161893	0.245162	0.100861	0.049313	0.189219	0.113589	0.113845	0.114831	0.121606	0.09299	0.04741	0.077337	0.100582	0.090595	0.060705	0.124442
TraesCS3A02G534300	0.0	0.0	0.0	0.0	0.0	0.0	0.0	0.0	0.0	0.0	0.0	0.0	0.0	0.0	0.0	0.0	0.0	0.0
TraesCS4B02G067100	0.0	0.0	0.0	0.0	0.031558	0.0	0.0	0.0	0.0	0.0	0.0	0.0	0.0	0.0	0.0	0.0	0.0	0.0
TraesCS1D02G072900	11.869898	15.392375	21.315891	18.423534	18.924456	23.145489	39.393166	32.617855	30.025902	21.095821	21.436544	16.546003	6.591494	6.842554	6.037954	10.45296	9.823057	12.17041
TraesCS4A02G048500	1.682462	1.843991	1.947678	1.811397	1.949293	2.000643	1.63988	1.77841	2.118252	2.379832	2.100146	2.086419	1.41097	0.96922	1.476523	1.468146	1.765379	1.797576
TraesCS7D02G152900	1.245903	1.254405	1.165496	1.135469	1.164181	1.182622	0.982234	0.94416	1.190788	0.824613	1.122742	1.216833	0.747216	0.656077	0.527849	0.855961	0.971337	0.799927
TraesCS6D02G330600	3.97004	3.334639	3.312678	4.028073	3.519534	3.179967	3.442533	3.394805	3.448009	3.450938	3.104067	3.133319	2.132691	1.701456	2.965859	2.983402	4.005894	2.86568
TraesCS1A02G072800	0.0	0.0	0.0	0.019466	0.0	0.0	0.0	0.0	0.0	0.0	0.01413	0.0	0.0	0.0	0.0	0.0	0.0	0.0
TraesCS5D02G568800	4.546953	5.710372	5.018963	3.14708	4.380778	3.451146	4.180156	4.72915	5.131206	4.771312	5.206365	4.118985	3.04609	2.462868	4.058767	2.966039	2.818356	2.430507
TraesCS1A02G286700	0.021024	0.0	0.0	0.0	0.0	0.029159	0.0	0.0	0.0	0.0	0.0	0.0	0.0	0.0	0.0	0.0	0.0	0.0
TraesCS5A02G394100	0.0	0.0	0.0	0.0	0.0	0.0	0.0	0.0	0.0	0.0	0.0	0.0	0.0	0.0	0.0	0.0	0.0	0.0
TraesCS3D02G243300	0.0	0.050515	0.0	0.018202	0.052741	0.0	0.0	0.0	0.0	0.0	0.027636	0.0	0.0	0.0	0.0	0.0	0.0	0.048003
TraesCS7D02G448600	0.28622	0.140374	0.16245	0.148687	0.364489	0.367602	0.225524	0.225088	0.451302	0.099112	0.262128	0.155045	0.241279	0.239876	0.12998	0.279943	0.191083	0.278792
Triticum_aestivum_newGene_25570	1.315249	1.682398	1.976963	3.198235	2.9280200000000005	2.3149900000000003	1.5790940000000002	1.838605	1.842956	1.497173	1.784712	1.6329490000000002	2.114745	1.6547290000000001	1.603746	2.138364	2.5276789999999996	2.668609
Triticum_aestivum_newGene_44691	0.0	0.0	0.0	0.0	0.287566	0.0	0.0	0.0	0.0	0.0	0.0	0.0	0.0	0.0	0.0	0.0	0.0	0.0
TraesCS2B02G268600	5.536486	4.660145	4.723641	7.261253	6.914899	7.483538	3.875814	3.486477	3.603235	6.763277	5.240322	6.552472	4.229408	5.152342	7.761488	6.914882	6.485779	6.199984
Triticum_aestivum_newGene_44692	0.0	0.0	0.0	0.0	0.067071	0.0	0.0	0.0	0.0	0.0	0.0	0.0	0.0	0.0	0.0	0.0	0.0	0.140764
Triticum_aestivum_newGene_44695	0.0	0.0	0.0	0.0	0.0	0.124111	0.112326	0.0	0.0	0.0	0.0	0.0	0.0	0.0	0.0	0.0	0.0	0.0
Triticum_aestivum_newGene_44694	0.0	0.0	0.0	0.53286	0.690751	0.322245	0.26414499999999996	0.225018	0.245966	0.0	0.011927999999999998	0.0	0.119148	0.110569	0.0	0.035962	0.036348	0.112451
Triticum_aestivum_newGene_44697	1.094604	0.740845	0.6749120000000001	0.919408	1.011211	0.631509	0.837758	0.6676040000000001	0.8757189999999999	0.810967	0.597555	0.575202	0.5105190000000001	0.542608	0.6716500000000001	0.817627	0.942098	0.968547
Triticum_aestivum_newGene_44696	0.185499	0.09972	0.194879	0.0	0.302305	0.333124	0.028942	0.041719	0.111361	0.0	0.0	0.0	0.319312	0.089953	0.087582	0.0	0.0	0.088151
Triticum_aestivum_newGene_44699	2.5001379999999997	2.366489	1.4798300000000002	1.5026949999999997	2.3250640000000002	1.8085179999999998	2.1939569999999997	1.974522	1.5968680000000002	1.4422010000000003	0.779886	1.4809840000000003	1.958053	2.048404	1.9917829999999999	1.458541	1.855916	1.4328010000000002
Triticum_aestivum_newGene_44698	0.0	0.027462	0.0	0.073259	0.0	0.043132	0.0	0.0	0.116589	0.0	0.0	0.0	0.0	0.0	0.0	0.0	0.0	0.0
TraesCS2B02G369200	1.623708	2.032181	2.01422	2.778044	2.112031	2.236327	1.572456	2.23575	1.820299	2.883078	1.897627	1.957262	1.623954	1.35293	1.797302	2.285166	2.127355	2.269524
TraesCS7D02G174400	0.0	0.0	0.025468	0.0	0.0	0.0	0.0	0.0	0.0	0.0	0.019219	0.0	0.0	0.0	0.0	0.0	0.0	0.0
TraesCS2B02G255600	0.0	0.0	0.0	0.0	0.0	0.0	0.0	0.0	0.0	0.0	0.0	0.0	0.0	0.0	0.0	0.0	0.0	0.0
TraesCS5D02G331700	4.868204	4.428987	3.436656	5.951112	5.658233	5.419365	4.408632	4.508597	5.552111	3.609373	3.775852	3.698185	4.323611	4.346711	4.96391	4.773636	5.641413	4.777604
TraesCS1B02G470500	0.0	0.0	0.0	0.0	0.0	0.0	0.0	0.006877	0.0	0.0	0.0	0.0	0.0	0.0	0.0	0.011515	0.0	0.0
TraesCS5D02G429200	2.705791	2.961674	2.181875	2.536262	2.565261	2.315113	2.131667	2.562278	2.463948	2.244698	2.695882	2.422914	2.047184	2.054817	1.862595	2.708582	2.88065	2.182304
TraesCS5A02G185100	0.431646	0.576741	0.221262	0.238711	0.227748	0.486426	0.352588	0.348469	0.309147	0.34357	0.517649	0.492842	0.167265	0.140654	0.108977	0.160716	0.290467	0.197303
TraesCS6B02G065500	0.0	0.0	0.0	0.0	0.0	0.0	0.020309	0.007649	0.014395	0.0	0.0	0.0	0.0	0.0	0.0	0.0	0.006915	0.0
Triticum_aestivum_newGene_1184	0.286667	0.58445	0.694196	0.0	0.0	0.0	0.345741	0.277028	0.285013	0.8995029999999999	0.374002	0.46828600000000004	0.0	0.0	0.0	0.376749	0.181454	0.181891
TraesCS6D02G373900	0.0	0.0	0.0	0.059027	0.0	0.020781	0.04531	0.0	0.0	0.018946	0.0	0.0	0.658763	0.365142	0.06385	0.050645	0.02695	0.061773
TraesCS7A02G315600	9.61482	10.649374	9.860968	9.9189	8.200342	9.036204	10.189572	10.381517	9.588156	10.031897	8.206878	9.552748	7.927173	7.658164	8.315522	10.047488	10.509442	8.575049
TraesCS3B02G131400	4.350947	3.393949	3.819268	4.697333	4.615366	4.118348	3.994053	4.801067	4.141657	3.209446	3.700157	3.009437	3.216736	3.52722	3.82858	3.502692	3.730296	3.660901
TraesCS7D02G277000	6.430517	5.594184	5.017998	4.124137	3.72455	4.121752	4.399092	5.128273	4.832873	4.80008	4.708611	5.062124	3.871542	3.610571	4.494035	4.199278	4.442297	3.738329
TraesCS7A02G453500	271.547516	280.449341	273.737091	289.018219	259.668915	290.797546	245.242325	254.303558	261.022491	205.991211	215.59874	199.681992	230.856171	219.795868	230.530014	191.846619	188.055923	176.828339
TraesCS4A02G175200	0.0	0.0	0.0	0.275668	0.378302	0.709806	0.46296800000000005	0.092523	0.293563	0.0	0.0	0.0	0.237185	0.051	0.054495	0.0	0.0	0.14181
TraesCS7D02G527700	0.0	0.0	0.0	0.0	0.0	0.0	0.036125	0.0	0.0	0.0	0.0	0.0	0.0	0.0	0.0	0.0	0.0	0.0
TraesCS5A02G356800	0.0	0.0	0.0	0.015701	0.0	0.0	0.0	0.0	0.0	0.0	0.0	0.01429	0.0	0.0	0.0	0.0	0.0	0.0
TraesCS4D02G148400	6.835878	7.597389	7.630878	9.178007000000001	7.232637	8.961373	7.758917	7.701486	6.708791000000001	5.806604	6.735024	5.738798	5.912589	5.984441	6.853200999999999	7.470788000000001	7.543895	6.384727
Triticum_aestivum_newGene_16886	5.978021	5.930530000000001	6.791042	5.936812	5.140416	5.2547690000000005	6.554803	5.908632000000001	6.565165	6.346591000000001	7.271958	5.731500999999999	5.38507	4.9589799999999995	5.268095	6.830755	6.933499	7.038221
TraesCS4B02G231600	0.0	0.0	0.0	0.0	0.0	0.0	0.0	0.0	0.0	0.0	0.0	0.0	0.0	0.0	0.0	0.0	0.0	0.0
TraesCS4D02G169900	0.0	0.0	0.0	0.0	0.0	0.0	0.0	0.0	0.0	0.0	0.0	0.0	0.0	0.0	0.0	0.0	0.0	0.0
TraesCS1D02G034200	7.075835	8.775134	8.960618	9.850814	8.565728	9.022621	7.948465	8.98308	8.106772	6.908774	7.544412	6.718078	6.19983	5.968883	7.007801	6.74682	8.270293	6.248144
Triticum_aestivum_newGene_1181	3.137142	4.206904	2.894774	4.440755	3.626191	2.623872	3.348689	2.781235	2.75309	3.279152	4.504936	3.297963	3.01857	3.084678	3.332546	3.330022	3.542475	4.655923
TraesCS4D02G296100	0.0	0.0	0.0	0.0	0.0	0.0	0.0	0.0	0.0	0.0	0.0	0.0	0.0	0.0	0.0	0.0	0.0	0.0
TraesCS7B02G294000	0.0	0.0	0.0	0.0	0.0	0.0	0.0	0.0	0.0	0.0	0.0	0.0	0.0	0.0	0.0	0.0	0.0	0.0
Triticum_aestivum_newGene_10016	0.0	0.0	0.0	0.0	0.0	0.0	0.0	0.037839	0.044827	0.0	0.0	0.0	0.0	0.164252	0.0	0.039582	0.0	0.0
TraesCS6D02G013700	0.038737	0.026894	0.085908	0.0	0.0	0.016179	0.10489	0.032701	0.035064	0.102339	0.08703	0.070253	0.0	0.0	0.0	0.013922	0.062527	0.076559
Triticum_aestivum_newGene_10015	1.042438	1.448101	1.14626	0.680286	1.234037	0.800525	0.72958	0.628515	0.681612	2.799878	2.775728	2.632075	1.699061	1.598408	1.92434	1.187009	1.594687	1.659661
Triticum_aestivum_newGene_10012	0.107807	0.041713	0.084234	0.0	0.110138	0.362086	0.041242	0.0	0.076671	0.09777899999999999	0.121863	0.23353000000000002	0.180681	0.181765	0.21759	0.0	0.35413300000000003	0.106616
Triticum_aestivum_newGene_10013	0.678598	0.573512	0.463442	0.34241900000000003	0.0	0.167117	0.26739599999999997	0.22095599999999999	0.340402	0.6827799999999999	0.303937	0.848823	0.0	0.0	0.0	0.311428	0.45320099999999996	0.115392
Triticum_aestivum_newGene_10010	0.13569	0.022025	0.085427	0.114391	0.221006	0.23216	0.126379	0.094232	0.082554	0.190712	0.024618	0.07368	0.419552	0.14277299999999998	0.209582	0.077393	0.056367	0.096349
Triticum_aestivum_newGene_10011	0.667832	0.0	0.031778	0.0	0.0	0.0	0.0	0.0	0.0	0.392516	0.041645	0.184866	0.0	0.0	0.0	0.0	0.0	0.0
TraesCS2D02G084600	1.408563	1.509069	1.666922	1.577413	1.582642	1.562996	1.303097	1.348554	1.519954	1.621247	1.456419	1.443386	1.406621	1.182691	1.341431	1.200007	1.42376	1.247582
TraesCS7A02G482600	0.0	0.0	0.0	0.0	0.076012	0.0	0.0	0.0	0.0	0.0	0.0	0.0	0.0	0.0	0.0	0.0	0.0	0.0
TraesCS5A02G557000	0.0	0.0	0.0	0.0	0.0	0.0	0.0	0.0	0.0	0.0	0.0	0.0	0.0	0.0	0.0	0.0	0.0	0.0
Triticum_aestivum_newGene_10018	1.832063	1.262824	0.871079	2.989436	1.991774	2.61003	1.281007	1.401021	1.16651	4.03821	2.287951	3.171958	4.329539	4.383654	4.672763	4.202102	4.138635	3.870642
TraesCS5A02G513200	0.436711	0.496694	0.543784	0.127097	0.078189	0.084034	0.260307	0.257115	0.165924	0.094779	0.07339	0.212033	0.054395	0.038672	0.085736	0.121207	0.080063	0.081708
TraesCS3B02G362000	0.478555	0.289894	0.26109	0.462591	0.064116	0.571305	0.352012	0.228494	0.408075	0.0	0.0	0.012624	0.035277	0.159392	0.014751	0.033487	0.06701	0.054195
TraesCS7D02G167400	8.853584999999999	10.397255	11.516866	11.062581999999999	9.788274	11.10624	9.547920999999999	10.663818	9.822996	9.950913	10.646479	10.644183	8.048733	7.579051	8.514572	10.094104	9.105348	9.12234
TraesCS7B02G041600	4.721529	2.943032	3.022505	3.818188	3.032746	7.171407	1.893631	2.557499	2.614474	7.627995	8.738392	9.273721	1.347383	1.208658	1.868831	0.564658	1.431814	1.410648
TraesCS2B02G255500	0.0	0.0	0.0	0.0	0.0	0.0	0.0	0.0	0.0	0.0	0.0	0.0	0.0	0.0	0.0	0.0	0.0	0.0
TraesCS6B02G104800	0.0	0.0	0.0	0.0	0.0	0.0	0.0	0.0	0.0	0.0	0.0	0.033462	0.020089	0.0	0.0	0.032927	0.0	0.0
TraesCS7B02G085000	0.0	0.114601	0.047831	0.0	0.0	0.0	0.166905	0.02482	0.093089	0.0	0.030723	0.0	0.029967	0.051358	0.0	0.052724	0.0	0.0
TraesCS1A02G050200	0.0	0.0	0.0	0.0	0.0	0.0	0.0	0.0	0.0	0.0	0.0	0.028331	0.0	0.0	0.0	0.013793	0.0	0.0
TraesCS5B02G006400	9.281938	9.660723	9.37373	10.229734	8.728125	12.047153	10.258522	10.646271	10.083476	11.346731	11.040334	11.03309	10.556602	10.918207	12.120673	11.898611	12.557998	11.329593
TraesCS1B02G224000	0.0	0.0	0.0	0.0	0.0	0.0	0.0	0.0	0.0	0.0	0.0	0.0	0.0	0.0	0.0	0.0	0.0	0.0
TraesCS5A02G266900	2.561221	3.008777	2.563415	3.181433	3.414267	3.627013	3.945581	2.23528	3.431759	2.618026	3.006352	2.646734	2.868798	3.772634	3.780424	4.484947	3.198695	2.524207
Triticum_aestivum_newGene_49644	0.0	0.0	0.0	0.0	0.0	0.0	0.0	0.0	0.0	0.0	0.0	0.0	0.0	0.0	0.16119	0.0	0.17739	0.0
TraesCS4B02G086800	0.0	0.0	0.0	0.0	0.0	0.0	0.0	0.0	0.0	0.0	0.0	0.0	0.0	0.0	0.0	0.0	0.0	0.0
TraesCS6A02G414900	0.0	0.0	0.0	0.0	0.0	0.0	0.0	0.0	0.0	0.0	0.0	0.0	0.0	0.0	0.0	0.0	0.0	0.0
TraesCS5D02G322700	11.718463	11.699574	11.640375	19.375126	17.056171	19.345705	16.65658	15.65492	15.237679	14.418208	15.746998	16.227968	13.878119	16.062311	14.45361	15.829478	13.819121	14.33301
TraesCS4D02G201300	1.899742	1.623864	2.021853	0.617856	0.519395	0.619453	0.937573	0.789072	0.738393	0.363435	0.45387	0.503792	0.0	0.106421	0.206877	0.0	0.151499	0.133042
TraesCS4A02G290900	0.034428	0.059095	0.045725	0.0	0.0	0.017005	0.034866	0.0	0.067117	0.028676	0.05154	0.364521	0.130976	0.216335	0.210854	0.138426	0.0	0.2188
TraesCS3A02G162300	0.0	0.0	0.0	0.0	0.0	0.0	0.0	0.0	0.0	0.0	0.0	0.0	0.0	0.0	0.0	0.0	0.0	0.0
TraesCS2D02G438300	17.874109	10.702279	9.565194	6.338557	4.37133	7.655628	5.928583	5.208659	8.926622	19.776688	16.75923	23.165569	7.318386	21.337664	16.514225	26.426071	25.808472	17.607138
TraesCS2A02G402200	3.754768	3.320679	2.926045	3.173424	2.52811	2.918449	3.645958	3.021267	3.646686	1.954876	1.281466	2.13161	1.285772	2.017211	1.373808	1.785332	1.876022	1.133932
TraesCS5D02G298300	29.870539	31.60479	30.051195	29.334356	27.132713	32.181778	28.172626	30.998585	29.585205	27.933582	29.893185	26.195814	17.590229	17.871159	19.283695	23.698563	21.732876	23.931316
TraesCS2A02G081500	0.0	0.0	0.060567	0.0	0.0	0.0	0.108748	0.0	0.054606	0.0	0.0	0.0	0.0	0.0	0.0	0.092146	0.0	0.0
TraesCS7D02G235100	129.581299	125.725723	119.696487	189.371292	161.072662	198.205658	170.091919	177.439896	167.543427	150.064362	160.115753	149.166443	146.88681	154.290619	157.842972	174.118469	169.468216	158.963425
TraesCS4B02G140000	0.0	0.033484	0.0	0.0	0.0	0.0	0.0	0.0	0.0	0.0	0.0	0.0	0.0	0.0	0.0	0.0	0.035649	0.0
TraesCS6B02G150400	0.222437	0.400711	0.382673	0.42894	0.337914	0.278744	0.432002	0.355381	0.364993	0.605438	0.464757	0.559131	0.171699	0.089985	0.111761	0.317879	0.229459	0.20461
TraesCS5A02G501500	0.385302	0.267371	0.158653	0.0	0.021515	0.00881	0.026874	0.129895	0.197729	0.0	0.02541	0.018373	0.0	0.0	0.0	0.00936	0.0	0.009974
Triticum_aestivum_newGene_51594	0.120321	0.0	0.15576	0.175948	0.0	0.212043	0.307773	0.121325	0.0	0.0264	0.04471	0.0	0.313566	0.060685	0.181165	0.055347	0.162682	0.283944
TraesCSU02G099500	0.0	0.0	0.085499	2.469464	2.073103	3.326559	0.938438	1.040854	1.038242	0.103451	0.169326	0.0	1.141261	1.339826	1.586572	1.076134	0.450515	0.568775
Triticum_aestivum_newGene_51597	0.41594	0.727017	0.9103939999999999	0.076596	0.0	0.137955	0.231901	0.083876	0.133333	0.409921	0.5901890000000001	0.122945	0.0	0.0	0.0	0.024023	0.037725	0.04402
Triticum_aestivum_newGene_51590	0.0	0.12462	0.106311	0.043946	0.0	0.067713	0.049142	0.14133	0.082914	0.121719	0.338226	0.0	0.040046	0.072038	0.11814	0.073446	0.073302	0.034305
Triticum_aestivum_newGene_51591	3.014254	3.42897	3.158167	3.779097	3.306088	4.117395	3.187682	3.379154	3.070222	2.932814	3.52275	3.136544	2.826154	2.898685	2.683449	3.627398	3.601678	3.560183
TraesCS6D02G197100	0.0	0.0	0.0	0.0	0.0	0.0	0.036323	0.0	0.0	0.0	0.0	0.0	0.02351	0.0	0.0	0.033964	0.03939	0.150486
TraesCS7A02G428700	1.776508	1.577772	1.761815	2.427444	2.819379	2.184089	1.762474	1.84977	1.579185	1.875922	1.505203	2.106048	2.494991	2.399779	1.881033	1.857511	1.895521	2.678705
TraesCS5B02G155600	2.099646	3.176757	4.115023	5.23245	3.63961	4.723727	3.860002	3.662837	3.31584	2.475841	2.780921	2.756436	2.670485	3.320123	3.351832	3.335251	3.137841	2.928965
TraesCS5D02G447900	76.410614	66.810669	73.100357	35.323078	48.930355	24.566408	64.19928	62.625042	61.788467	4.667372	5.873344	5.269454	6.17734	6.838506	7.777943	8.179059	12.216738	9.918092
TraesCS5D02G271000	0.259351	0.128741	0.368592	0.240999	0.158951	0.372844	0.282065	0.297023	0.284589	0.148774	0.119103	0.127793	0.0	0.072466	0.055359	0.05641	0.190394	0.193897
Triticum_aestivum_newGene_51598	0.281863	0.06264	0.0	0.212235	0.411334	0.0	0.341137	0.0	0.0	0.185667	0.0	0.0	0.0	0.172618	0.308025	0.0	0.191527	0.154798
Triticum_aestivum_newGene_51599	0.0	0.086122	0.233111	0.157913	0.066568	0.0	0.071736	0.0	0.0	0.0	0.0	0.0	0.109171	0.043436	0.103261	0.0	0.261456	0.0
TraesCS2B02G153100	0.0	0.0	0.0	0.0	0.0	0.0	0.0	0.0	0.0	0.0	0.0	0.0	0.0	0.0	0.0	0.0	0.0	0.0
TraesCS3B02G417900	0.136743	0.027652	0.100899	0.038555	0.0	0.047533	0.062857	0.152517	0.080517	0.0	0.012476	0.014702	0.085588	0.033763	0.013096	0.010935	0.013473	0.029508
TraesCS3A02G391300	0.0	0.0	0.0	0.0	0.0	0.0	0.0	0.0	0.0	0.0	0.0	0.0	0.0	0.0	0.0	0.0	0.0	0.0
TraesCS1B02G018100	0.0	0.0	0.0	0.0	0.0	0.0	0.0	0.0	0.0	0.0	0.0	0.0	0.0	0.0	0.0	0.0	0.0	0.0
TraesCSU02G000200	0.0	0.0	0.0	0.0	0.0	0.0	0.0	0.0	0.0	0.0	0.0	0.0	0.0	0.0	0.0	0.0	0.0	0.0
TraesCS1A02G288300	0.054304	0.075736	0.137938	0.122069	0.0	0.059708	0.184592	0.077875	0.128347	0.105394	0.077203	0.106716	0.152717	0.146417	0.149526	0.168897	0.047215	0.020834
TraesCS3D02G018200	1.596075	1.327834	1.197218	0.602851	0.73662	0.621328	1.101623	1.141378	1.177958	0.495601	0.722174	0.779686	0.629962	0.906981	0.69399	0.583765	0.591859	0.56523
TraesCS2B02G068700	0.0	0.0	0.0	0.0	0.0	0.0	0.0	0.0	0.0	0.0	0.0	0.0	0.0	0.0	0.0	0.0	0.0	0.0
TraesCS3B02G282500	13.088211	20.716513	17.323717	15.230148	11.478419	11.937716	12.805435	12.658898	11.8483	36.086258	39.661598	37.760914	21.415926	23.641737	25.531906	31.042175	30.467846	27.24613
TraesCS6A02G367500	0.0	0.0	0.0	0.0	0.0	0.0	0.0	0.0	0.0	0.0	0.0	0.0	0.0	0.0	0.0	0.0	0.0	0.0
TraesCS2B02G004300	0.0	0.0	0.0	0.0	0.0	0.0	0.0	0.0	0.0	0.0	0.0	0.0	0.0	0.0	0.0	0.0	0.0	0.0
TraesCS2B02G177300	0.221428	1.609137	6.053309	0.470341	0.1967	2.075197	3.161539	0.986572	1.918183	1.639626	2.198168	1.044187	0.779418	1.030572	0.165931	0.268861	0.286854	0.45022
Triticum_aestivum_newGene_23849	1.8337819999999998	1.820038	2.168159	1.865641	1.6596190000000002	1.543971	1.5478990000000001	1.6386249999999998	1.855814	2.079816	1.689384	1.926096	1.935468	1.469511	1.53145	1.862826	2.0282169999999997	2.038728
TraesCS1A02G323300	0.035575	0.0	0.0	0.0	0.0	0.0	0.0	0.0	0.013186	0.0	0.0	0.020158	0.0	0.0	0.0	0.0	0.0	0.0
TraesCS1B02G147500	0.602623	0.488997	0.396962	0.592417	0.886447	0.505637	0.412833	0.464049	0.70717	0.474027	0.42513	0.766236	0.903438	0.729013	0.59176	0.813496	0.528797	0.377808
Triticum_aestivum_newGene_23846	0.194623	0.0	0.0	0.0	0.0	0.0	0.0	0.0	0.0	0.0	0.0	0.0	0.0	0.0	0.0	0.0	0.0	0.0
Triticum_aestivum_newGene_23844	0.0	0.0	0.0	0.0	0.0	0.0	0.0	0.0	0.0	0.0	0.0	0.0	0.0	0.0	0.079213	0.0	0.049973	0.226759
Triticum_aestivum_newGene_23843	0.0	0.0	0.0	0.188256	0.21456	0.153096	0.271297	0.140054	0.076057	0.012152	0.029884	0.0	0.375187	0.281161	0.547507	0.266981	0.384599	0.177997
Triticum_aestivum_newGene_23842	1.298757	0.75032	0.373656	0.608222	0.589928	0.261899	0.832082	0.64968	0.704702	0.442246	0.352086	0.44884599999999997	0.898327	1.160911	1.604465	0.651107	1.25429	0.672112
Triticum_aestivum_newGene_23841	0.0	0.0	0.01921	0.0	0.0	0.006412	0.014332	0.01264	0.0	0.0	0.013131	0.005822	0.0	0.0	0.0	0.0	0.006412	0.0
TraesCS3A02G201400	1.765854	2.556033	2.008311	1.757349	2.361724	2.414128	1.885413	1.963882	1.879302	1.94371	2.401087	2.322623	1.237194	1.3837	2.124668	2.047027	1.734981	1.863014
TraesCS5D02G008700	0.0	0.0	0.0	0.0	0.0	0.055463	0.0	0.0	0.0	0.0	0.0	0.0	0.0	0.0	0.0	0.0	0.0	0.0
Triticum_aestivum_newGene_42698	0.314757	0.252366	0.394646	0.6346689999999999	0.504679	0.554071	0.596477	0.547055	0.449721	0.208152	0.236415	0.241836	0.210841	0.228581	0.5988910000000001	0.299539	0.341885	0.665603
TraesCS6A02G323200	0.093484	0.199174	0.172871	0.361738	0.319905	0.446588	0.310641	0.311445	0.258305	0.090643	0.182261	0.115568	0.10076	0.253912	0.097171	0.139853	0.040582	0.152929
Triticum_aestivum_newGene_42693	0.0	0.0	0.0	0.0	0.0	0.0	0.0	0.0	0.0	0.0	0.0	0.0	0.0	0.0	0.0	0.0	0.0	0.0
TraesCS7D02G444600	0.0	0.0	0.0	0.0	0.0	0.0	0.0	0.0	0.0	0.0	0.0	0.0	0.0	0.0	0.0	0.0	0.0	0.0
Triticum_aestivum_newGene_42697	0.0	0.0	0.0	0.153692	0.0	0.327486	0.154412	0.068824	0.071352	0.089124	0.0	0.0	0.396057	0.070295	0.0	0.277789	0.0	0.180498
TraesCS2A02G362500	0.0	0.028994	0.0	0.015102	0.016869	0.0	0.0	0.0	0.0	0.0	0.019008	0.034679	0.0	0.015668	0.0	0.0	0.0	0.0
TraesCS2B02G319900	0.0	0.0	0.0	0.0	0.0	0.0	0.0	0.0	0.0	0.0	0.0	0.0	0.0	0.0	0.0	0.0	0.0	0.0
Triticum_aestivum_newGene_42694	0.385907	0.558816	0.59416	0.252057	0.522098	0.199931	0.490135	0.357242	0.544002	0.608866	0.720861	0.602718	0.233664	0.492108	0.156275	0.463042	0.629446	0.279965
Triticum_aestivum_newGene_45560	0.498245	0.833763	0.54268	0.0	0.0	0.0	0.225232	0.281796	0.243015	0.794462	0.7203259999999999	0.7708740000000001	0.0	0.0	0.122221	0.421792	0.6403679999999999	0.360859
Triticum_aestivum_newGene_45561	0.206811	0.27549999999999997	0.234767	0.061172	0.123064	0.025299	0.135596	0.232999	0.101187	0.31351	0.507911	0.484589	0.0	0.029731	0.066409	0.395132	0.263364	0.178424
Triticum_aestivum_newGene_45562	0.0	0.0	0.0	0.0	0.0	0.0	0.0	0.0	0.0	0.0	0.0	0.0	0.0	0.0	0.0	0.0	0.0	0.0
Triticum_aestivum_newGene_45563	0.255724	0.23287400000000003	0.168899	1.557569	1.800468	1.949166	1.1610850000000001	1.184761	0.9175960000000001	0.322543	0.29500000000000004	0.312726	1.5788449999999998	2.123449	2.2926900000000003	1.068022	1.0890360000000001	0.8234170000000001
Triticum_aestivum_newGene_45564	0.092958	0.174178	0.164413	0.11346	0.0	0.039371	0.337907	0.0	0.219572	0.0	0.144635	0.094172	0.0	0.0	0.0	0.092346	0.0	0.120572
Triticum_aestivum_newGene_45566	0.033356	0.056295	0.0	0.0	0.059342	0.0	0.175593	0.0	0.0	0.034901	0.051095	0.0	0.0	0.0	0.0	0.0	0.0	0.022986
TraesCS4B02G223800	3.392895	2.581112	2.541787	3.327049	3.091676	2.235265	2.692519	2.51511	2.634986	3.549861	3.271538	3.514681	2.057991	2.607656	2.184026	2.262311	2.697928	3.414043
Triticum_aestivum_newGene_45569	0.162819	0.186102	0.101974	0.079613	0.04113	0.127078	0.090635	0.201371	0.080566	0.165171	0.16794	0.175196	0.0	0.061375	0.10711	0.0	0.110246	0.137237
TraesCS2B02G407300	0.0	0.0	0.0	0.0	0.0	0.0	0.0	0.0	0.0	0.0	0.0	0.0	0.0	0.0	0.0	0.0	0.0	0.0
TraesCS7D02G370100	0.0	0.0	0.0	0.0	0.0	0.0	0.0	0.0	0.0	0.0	0.0	0.0	0.0	0.0	0.0	0.0	0.0	0.0
TraesCS2D02G597300	0.0	0.0	0.0	0.0	0.0	0.0	0.0	0.0	0.0	0.0	0.0	0.0	0.0	0.0	0.0	0.0	0.0	0.0
TraesCS2B02G610000	0.707494	0.421096	0.298287	0.367684	0.286997	0.330431	0.343557	0.279543	0.227775	0.410841	0.488659	0.41235	0.224563	0.25435	0.204889	0.498211	0.453897	0.611761
TraesCS6B02G168100	0.036806	0.0	0.0	0.028035	0.0	0.0	0.015318	0.0	0.0	0.0	0.0	0.0	0.018395	0.0	0.010018	0.030557	0.058351	0.054283
TraesCS6D02G249200	0.213114	0.235707	0.299375	0.136919	0.038993	0.066637	0.070979	0.233026	0.0	0.066519	0.140947	0.087782	0.0	0.0	0.0	0.0	0.020127	0.0
TraesCS2B02G570200	0.0	0.0	0.0	0.0	0.0	0.0	0.0	0.0	0.0	0.0	0.0	0.0	0.0	0.0	0.0	0.0	0.0	0.0
TraesCS1D02G419200	0.153345	0.174121	0.134542	0.292004	0.137037	0.296223	0.141987	0.210172	0.201059	0.172379	0.071975	0.096699	0.123543	0.054453	0.115896	0.060555	0.23552	0.112958
TraesCS4A02G396700	15.577291	16.978914000000003	15.694926	16.162712	14.675865	14.332765	15.991457	15.382974	15.761367	19.695166	20.047877	17.47871	12.50666	12.299294	14.328323000000001	11.421827	11.882428	12.681912
TraesCS3B02G578800	0.321128	0.295685	0.0	0.0	0.253145	0.0	0.0	0.0	0.0	1.66375	1.627617	1.45807	0.0	0.0	0.0	0.117888	0.0	0.0
TraesCS5A02G021300	0.285946	0.099707	0.279354	0.0	0.0	0.0	0.0	0.113512	0.09115	0.167896	0.232083	0.374855	0.0	0.0	0.0	0.0	0.0	0.058055
TraesCS6D02G361400	1.857815	1.86072	2.111525	1.672765	1.147903	1.731894	2.217945	1.505519	2.036265	0.62917	0.91412	0.778233	0.860289	0.860843	1.486671	1.018082	1.020052	1.034119
TraesCS2A02G061500	0.302953	0.504938	0.507489	0.640687	0.492422	0.632035	0.1716	0.307686	0.320277	0.91687	0.452937	0.562963	0.303997	0.344201	0.360608	0.408845	0.490647	0.51744
TraesCS1A02G379200	1.458562	1.134766	0.967441	0.0	0.0	0.151472	0.583354	0.629574	0.424509	1.944676	0.911251	1.006042	0.0	0.058976	0.0	1.552887	1.23651	0.476325
TraesCS7A02G290400	0.0	0.0	0.0	0.0	0.0	0.0	0.0	0.0	0.0	0.0	0.0	0.0	0.0	0.0	0.0	0.0	0.0	0.0
TraesCS1D02G284600	7.627408	6.64875	6.053843	7.371198	7.499643	8.570415	7.748098	7.572227	7.006932	6.391459	7.088654	6.715821	7.175889	7.488784	6.854913	6.852756	6.412361	6.608118
TraesCS6B02G251000	0.0	0.0	0.0	0.0	0.0	0.0	0.0	0.0	0.0	0.0	0.0	0.0	0.0	0.0	0.0	0.0	0.0	0.0
TraesCS7D02G134300	22.206471999999998	25.568636	23.951878	25.802439	22.648763000000002	23.638544	21.863535	19.768625999999998	20.954676	28.944637	28.321403	27.637234	19.010129	16.907912	19.367823	20.422644	17.41506	17.409855
TraesCS4A02G221700	1.343373	1.110923	1.551244	1.74235	1.128992	1.878998	1.320357	1.356119	1.120769	1.119679	1.023523	1.005157	0.827763	0.626044	0.850169	0.707939	0.709059	0.857504
TraesCS6D02G238100	9.210295	11.537244	10.973491	12.609422	10.468071	12.805961	11.364995	11.072379000000002	10.278924	10.410704	10.118518	9.461246	6.4013040000000005	7.228922	7.841067	9.054596	9.060149	8.924956
Triticum_aestivum_newGene_50240	0.125021	0.260424	0.337976	0.801878	0.464314	0.461478	0.40178	0.5099210000000001	0.7308450000000001	0.27436	0.40230000000000005	0.139471	0.035447	0.060003	0.018683	0.101447	0.035463	0.12040300000000001
Triticum_aestivum_newGene_50247	0.0	0.0	0.0	0.071568	0.088468	0.0	0.0	0.13563	0.0	0.0	0.0	0.0	0.188593	0.203759	0.282744	0.19401900000000002	0.180774	0.094155
Triticum_aestivum_newGene_50246	6.003576000000001	4.686136	5.184998	2.7761710000000006	4.1701939999999995	2.40941	4.831005	4.344831	3.610081	4.686667	3.906471	4.65893	4.756208	4.112708	4.074434999999999	3.475157	3.211757	3.147563
Triticum_aestivum_newGene_50245	0.16598	0.0	0.12090599999999999	0.270449	0.092637	0.229204	0.192336	0.123331	0.13361499999999998	0.12891	0.088782	0.156021	0.036722000000000005	0.108598	0.043508	0.292294	0.08616199999999999	0.024843999999999998
TraesCS3D02G337300	0.0	0.0	0.0	0.0	0.0	0.0	0.0	0.0	0.0	0.0	0.0	0.0	0.0	0.0	0.0	0.0	0.0	0.0
TraesCS5A02G553800	0.0	0.0	0.0	0.0	0.0	0.0	0.0	0.0	0.0	0.0	0.0	0.0	0.0	0.0	0.0	0.0	0.0	0.0
TraesCS3A02G290800	2.678588	2.153643	1.92989	1.905279	2.741034	2.176902	2.154533	2.935998	2.363076	1.462639	1.397764	1.510667	1.813551	1.663711	2.173767	1.580961	1.887165	1.918202
TraesCS4A02G098500	15.123899	16.602028	17.63427	28.629559	23.190498	27.012396	19.033989	20.599199	20.692427	10.55571	9.943343	11.052851	11.306462	10.74848	11.317968	13.694813	13.896385	14.375371
TraesCS7A02G391700	2.396202	2.147949	2.181912	2.696066	2.765802	2.378048	2.306169	2.435995	2.176803	2.526414	2.516214	2.146479	2.179058	2.358142	2.410167	2.202307	1.928204	2.276505
TraesCS7D02G176000	0.450988	5.016894	19.626553	0.37481	0.209614	3.371694	6.051618	2.34769	3.252481	2.667064	4.475318	2.806635	3.666022	4.441333	0.23729	1.231843	1.121377	1.322653
TraesCS2D02G005600	0.0	0.0	0.0	0.0	0.0	0.0	0.0	0.0	0.0	0.0	0.0	0.0	0.0	0.0	0.0	0.0	0.0	0.0
TraesCS3A02G403000	0.873568	0.672404	1.673483	0.481865	0.240482	0.43072	1.995127	1.286796	1.067596	0.588979	0.636683	1.08317	0.328548	0.354178	0.121915	0.220279	0.099431	0.572222
TraesCS2A02G139800	11.498501	10.923871	11.056061	11.53747	9.237773	12.426953	11.406626	10.661307	11.076326	12.326694	12.309959	11.885255	8.870604	8.64999	10.293233	10.499866	11.768022	10.216982
TraesCS5A02G189900	0.0	0.0	0.0	0.0	0.0	0.0	0.0	0.0	0.0	0.0	0.0	0.0	0.0	0.0	0.019193	0.0	0.0	0.0
TraesCS6B02G335900	0.605991	0.695926	0.790335	0.068582	0.157113	0.126295	0.77071	0.584369	0.439235	0.484167	0.312694	0.207741	0.762815	0.67453	0.487903	0.490764	0.483836	0.531478
Triticum_aestivum_newGene_17374	0.0	0.0	0.081039	0.0	0.008356	0.0	0.0	0.015601	0.00656	0.0	0.0	0.0	0.0	0.012558	0.0	0.013524	0.0	0.0
Triticum_aestivum_newGene_17375	0.613491	0.780661	0.566732	0.616255	0.819388	0.595514	0.697999	0.684805	0.649364	0.82125	0.632024	0.90476	0.36280399999999996	0.49776299999999996	0.467477	0.635815	0.69843	0.374657
Triticum_aestivum_newGene_17372	2.461933	3.0881329999999996	3.149432	3.6062900000000004	2.6977299999999995	2.960001	2.7231449999999997	2.5214950000000003	2.529643	2.6304720000000006	3.256651	2.289317	1.737559	1.782995	2.7146160000000004	2.6521560000000006	2.8528059999999993	2.689989
Triticum_aestivum_newGene_17373	0.087721	0.0	0.062918	0.0	0.140506	0.0	0.192995	0.0	0.065878	0.173093	0.0	0.0	0.0	0.074579	0.0	0.0	0.266085	0.0
TraesCS7D02G404500	3.094663	3.530658	7.840209	2.415064	6.484003	3.633077	11.887664	9.211644	8.810401	8.374463	9.185962	8.044316	3.910241	4.175683	2.0893	4.300987	4.424722	5.381973
Triticum_aestivum_newGene_17371	4.306626	4.818663000000001	5.0496300000000005	5.186958	4.782082	5.1106039999999995	4.150887	4.399877	4.147873000000001	5.359068	5.224489	4.104149	3.734664	3.8955589999999995	5.197018	5.136506	5.046066	4.493899
TraesCS1B02G360400	0.0	0.023705	0.025109	0.060801	0.073012	0.024215	0.026409	0.057773	0.019822	0.017037	0.0	0.026383	0.005481	0.032257	0.012943	0.0	0.046826	0.051399
TraesCS4A02G463400	0.266253	0.144684	0.069857	0.0	0.0	0.0	0.0	0.15569	0.035836	0.0	0.04854	0.0	0.0	0.0	0.0	0.061221	0.0	0.0
TraesCS2D02G003600	0.204872	0.416718	0.447139	0.114849	0.149894	0.200768	0.33025	0.291745	0.228195	0.098986	0.16556	0.059567	0.110737	0.136941	0.120454	0.184235	0.158003	0.170573
TraesCS6B02G122800	1.154477	1.769355	0.893223	0.429964	0.065605	0.468232	0.092574	0.322779	0.186355	2.447339	1.723709	1.444078	4.226131	3.9254439999999997	1.07934	1.3591550000000001	1.947751	1.265639
TraesCS3B02G421500	0.0	0.0	0.0	0.0	0.018959	0.0	0.0	0.0	0.048784	0.0	0.0	0.0	0.0	0.0	0.0	0.0	0.0	0.0
TraesCS4D02G319500	1.427125	1.389392	1.302292	2.030507	1.695534	1.943092	1.889886	1.244132	1.961279	1.240884	0.837262	1.079996	1.394779	1.418429	2.409157	1.892479	1.847693	1.10977
TraesCS7A02G465100	2.350512	2.574627	2.380801	2.718149	2.505036	2.650476	2.483496	2.324743	2.475886	2.464838	2.411714	2.057733	2.023195	1.860361	2.350068	2.291742	2.29255	2.605601
TraesCS6D02G083200	1.789656	1.727241	1.896074	2.69958	2.073883	2.171741	3.444985	3.069132	3.060955	3.227416	3.074699	2.707803	1.911592	2.571258	2.006716	2.057819	2.253978	2.042199
TraesCS5D02G383000	13.907224	13.489897	11.433954	4.368849	7.188721	3.760208	12.783644	10.662282	9.566175	1.130014	0.935768	1.006022	0.921467	0.906306	1.294931	0.987901	1.00971	1.117511
TraesCS2A02G078000	0.0	0.0	0.0	0.0	0.0	0.0	0.0	0.0	0.0	0.0	0.0	0.0	0.0	0.0	0.0	0.0	0.0	0.0
TraesCS6A02G284400	44.952596	45.664963	40.43482	55.889976	53.276617	54.851993	48.288654	46.254328	48.207121	70.045474	64.986064	65.577818	70.93596099999999	67.976387	76.92546800000001	96.264136	85.36112	85.045036
TraesCS1A02G406000	0.0	0.0	0.0	0.0	0.019377	0.0	0.0	0.0	0.0	0.0	0.0	0.0	0.0	0.0	0.0	0.0	0.0	0.0
Triticum_aestivum_newGene_21528	1.036267	0.45808	0.568838	1.2767	1.232325	1.307905	1.291324	0.662797	0.629228	0.670158	0.348767	0.582337	0.761162	0.834064	1.319384	0.703025	0.579403	0.254957
TraesCS5A02G127700	0.089044	0.089262	0.063557	0.049293	0.050565	0.059727	0.044489	0.063561	0.022476	0.019812	0.0	0.050578	0.041749	0.025899	0.016058	0.034486	0.063918	0.096757
TraesCS6D02G079800	0.049431	0.0	0.0	0.0	0.0	0.0	0.0	0.0	0.0	0.0	0.0	0.0	0.0	0.0	0.0	0.0	0.040526	0.0
TraesCS2D02G561000	2.725119	2.642738	2.912189	3.422895	2.815293	2.784635	3.219995	2.875698	2.834093	2.230916	2.354397	2.451472	2.280691	1.941804	2.522364	2.82307	2.230949	2.348919
TraesCS1A02G084800	16.648478	20.181265	20.823702	4.860846	5.863596	14.634883	9.119601	6.74334	8.073563	28.337374	25.499043	30.44499	4.208655	6.85214	5.063186	7.641912	11.87548	9.314772
TraesCS4A02G099900	40.868713	43.214958	35.156807	38.086151	42.316807	39.824581	33.237446	36.64542	35.777374	33.287777	31.052544	33.913364	30.879435	34.524082	37.552292	40.770702	38.7472	33.311668
TraesCS3B02G284900	5.745718	3.43747	3.505215	3.954185	4.657562	3.870327	4.55718	4.028808	4.734624	3.320602	2.751638	2.886576	3.585541	5.033918	4.887518	3.624741	3.093015	3.0745
TraesCS4B02G197800	14.048025	15.932131	24.995333	16.482666	16.624287	20.921429	29.328543	25.387068	23.575779	33.559288	35.394932	29.690348	12.651214	11.793066	11.574419	13.525235	13.221041	14.622877
TraesCS3D02G545400	0.0	0.0	0.0	0.0	0.0	0.0	0.0	0.0	0.0	0.0	0.0	0.0	0.0	0.0	0.0	0.0	0.0	0.0
Triticum_aestivum_newGene_42037	1.46588	2.462547	1.553786	1.334243	1.403678	1.545734	1.819615	1.676711	1.593736	0.880956	0.625713	1.007044	0.412362	0.278067	0.415315	0.193065	0.64444	0.504725
Triticum_aestivum_newGene_42036	0.773383	1.31099	1.020572	0.0	0.0	0.0	0.653009	0.540605	0.475377	1.543944	0.850394	1.7462339999999998	0.0	0.0	0.0	0.750889	0.458771	0.367837
Triticum_aestivum_newGene_42035	0.0	0.0	0.040426	0.042091	0.0	0.0	0.0	0.0	0.02397	0.0	0.0	0.0	0.04249	0.0	0.0	0.0	0.039784	0.146323
Triticum_aestivum_newGene_42034	0.0	0.0	0.0	1.317305	1.315619	1.1552	0.510564	0.5946400000000001	0.450845	0.0	0.0	0.0	0.7420450000000001	1.346721	1.236381	0.662884	0.699416	0.963429
Triticum_aestivum_newGene_42033	0.0	0.0	0.0	0.652538	0.237171	0.273097	0.212731	0.09226300000000001	0.080721	0.0	0.0	0.0	0.270911	0.26792099999999996	0.443291	0.27667400000000003	0.217632	0.205275
TraesCS1B02G385700	0.0	0.0	0.0	0.0	0.0	0.0	0.0	0.0	0.0	0.0	0.0	0.0	0.0	0.0	0.0	0.0	0.0	0.0
Triticum_aestivum_newGene_42030	2.743287	3.2986920000000004	2.47792	2.596834	2.6577479999999993	2.700494	2.020258	2.308794	2.9046309999999997	2.664887	2.5881370000000006	3.203969	1.7244590000000002	1.6701810000000001	2.0838900000000002	2.228202	2.258087	2.060045
TraesCS2D02G126500	0.074095	0.057769	0.399709	0.0	0.081021	0.042289	0.640044	0.293748	0.225438	0.044768	0.137711	0.266368	0.0	0.0	0.085428	0.0	0.0	0.087065
TraesCS4A02G252500	0.060766	0.013342	0.023607	0.013629	0.021629	0.0	0.064353	0.006287	0.072126	0.0	0.114295	0.014695	0.0	0.0	0.0	0.013721	0.054778	0.076695
TraesCS4B02G392100	2.365309	2.273698	3.383187	1.827249	1.175804	2.434596	1.948536	1.175832	0.787364	11.255054	9.231139	7.217559	0.565529	0.487069	0.590258	0.330907	0.408295	0.636099
TraesCS2A02G202400	0.056845	0.081201	0.103607	0.084245	0.041544	0.107155	0.06091	0.060691	0.110578	0.084243	0.036372	0.071245	0.030618	0.036156	0.0	0.059738	0.060635	0.062003
TraesCS2A02G516600	0.0	0.0	0.0	0.0	0.0	0.0	0.0	0.0	0.0	0.0	0.0	0.0	0.0	0.0	0.0	0.0	0.0	0.0
Triticum_aestivum_newGene_20987	0.0	0.0	0.0	0.0	0.0	0.0	0.0	0.0	0.0	0.0	0.0	0.0	0.0	0.0	0.0	0.0	0.0	0.0
TraesCS5D02G532500	21.375921	24.789076	27.385899	29.502865	27.776155	30.956919	23.544674	21.88105	21.968082	34.220898	34.162075	32.661129	23.65181	23.446991	27.798256	23.592793	24.936325	24.750607
TraesCS3B02G556800	0.0	0.0	0.0	0.0	0.0	0.0	0.0	0.0	0.0	0.0	0.0	0.0	0.0	0.0	0.0	0.0	0.0	0.0
Triticum_aestivum_newGene_30009	1.0774670000000002	1.0907259999999999	1.386991	1.527664	1.3592899999999999	1.4485610000000002	1.2782389999999997	1.3880450000000002	1.154812	1.619966	1.3499020000000002	1.261738	1.285959	1.579362	1.7924249999999997	1.8297759999999998	1.7878029999999998	1.8500849999999998
Triticum_aestivum_newGene_30008	0.037551	0.050872	0.0	0.064324	0.050504	0.0	0.133487	0.0	0.126777	0.130045	0.0	0.0	0.032685	0.0	0.0	0.0	0.08333	0.050213
TraesCS4D02G094500	30.441999	28.78904	28.514057	33.478863	27.350117	35.39645	29.125307	26.969011	27.783535	25.786615	25.21686	25.595957	20.439079	20.744291	20.258806	24.921089	23.216413	23.029078
Triticum_aestivum_newGene_30002	0.19774	0.191531	0.062616	0.16534	0.27179	0.590538	0.253059	0.045904	0.208758	0.545112	0.127806	0.210379	0.0	0.081957	0.215522	0.1045	0.157791	0.572018
Triticum_aestivum_newGene_30001	1.432796	0.360266	0.840499	0.0	0.0	0.245053	1.14735	1.047251	0.961901	0.633087	0.916838	0.453977	0.0	0.0	0.0	1.981598	1.604077	1.337328
Triticum_aestivum_newGene_30000	3.034182	1.34057	1.566599	0.129397	0.0	0.459156	1.897434	1.234463	1.776806	1.050178	1.383576	0.94905	0.0	0.0	0.0	2.135889	1.869544	2.458788
TraesCS7B02G243200	0.0	0.0	0.0	0.0	0.0	0.0	0.0	0.0	0.0	0.0	0.0	0.0	0.0	0.0	0.0	0.0	0.0	0.0
TraesCS3A02G319200	0.897976	0.440495	0.339767	0.519598	0.35465	0.478332	0.474927	0.346325	0.347524	0.575608	0.472142	0.570041	0.154141	0.416582	0.254587	0.65095	0.485261	0.551609
Triticum_aestivum_newGene_30005	0.505069	0.639033	0.900633	1.665024	0.983359	0.971825	1.181929	1.031132	1.270832	0.974949	1.036229	0.771891	0.856556	1.259478	0.828698	0.665501	1.56032	1.281456
Triticum_aestivum_newGene_30004	0.348951	0.269041	0.3782380000000001	1.163902	1.4254820000000001	1.117511	0.54391	0.864043	0.5365200000000001	0.237171	0.45125199999999993	0.376378	1.36475	1.19983	1.189926	1.10452	0.9051960000000001	1.068093
TraesCS3B02G292100	0.0	0.0	0.0	0.0	0.0	0.0	0.0	0.0	0.0	0.0	0.0	0.0	0.0	0.0	0.0	0.0	0.0	0.0
TraesCS5B02G416000	0.154738	0.167345	0.089235	0.196126	0.228017	0.169431	0.354263	0.23366	0.232412	0.202717	0.0	0.198805	0.025306	0.048668	0.146178	0.037998	0.06251	0.041932
TraesCS2D02G527900	0.0	0.0	0.0	0.0	0.0	0.0	0.0	0.0	0.0	0.0	0.0	0.0	0.0	0.0	0.0	0.0	0.0	0.0
TraesCS4D02G151100	1.071487	1.046387	1.024099	1.362799	0.980724	1.07514	0.944741	1.258976	0.706778	1.322596	1.045833	1.160717	0.616197	0.712346	0.833791	1.022208	0.922424	0.871331
TraesCS6B02G146200	1.399205	1.124659	1.373681	0.716099	1.517455	0.792481	0.717204	1.05477	1.062169	0.304705	0.404932	0.388201	0.814172	0.710699	0.834544	0.397245	0.419386	0.338121
TraesCS7A02G056600	11.110857	9.152094	7.523552	5.00874	6.924007	4.52583	7.902884	8.215012	9.458755	6.415716	5.907666	6.566689	10.812779	11.804086	10.618522	6.230504	7.012509	7.132945
TraesCS5B02G059400	0.425351	0.204744	0.436392	0.681728	0.861017	1.144054	0.515024	0.530301	0.475458	0.987277	0.64586	0.642836	0.859912	0.574218	0.991257	0.468552	0.768936	0.808897
TraesCS3A02G068200	0.300049	0.138061	0.173153	0.227561	0.133025	0.190823	0.074331	0.208614	0.118333	0.107531	0.134791	0.150865	0.103312	0.073912	0.15101	0.184234	0.113279	0.221744
TraesCS3B02G377000	0.147129	0.210463	0.273635	0.20433	0.505197	0.439449	0.322622	0.239879	0.330778	0.135219	0.05266	0.0	0.086228	0.119217	0.340808	0.510307	0.202542	0.130441
Triticum_aestivum_newGene_1231	0.15751	0.213114	0.686611	0.138535	0.034948	0.056652	0.144803	0.119056	0.098234	0.464435	0.66178	0.43745100000000003	0.112623	0.023127	0.0	0.274287	0.180542	0.099907
TraesCS3D02G313700	0.0	0.0	0.0	0.0	0.0	0.0	0.0	0.0	0.0	0.0	0.0	0.0	0.0	0.0	0.0	0.0	0.0	0.0
TraesCS3A02G337700	0.0	0.227481	0.087754	0.0	0.0	0.155892	0.0	0.0	0.0	0.0	0.072391	0.075949	0.0	0.0	0.0	0.0	0.0	0.0
TraesCS7A02G431300	0.387687	0.63068	0.592647	1.17678	0.757215	1.048447	0.574719	0.657917	0.702788	0.660242	0.547039	0.516021	0.323664	0.259595	0.393381	0.198919	0.489492	0.394783
Triticum_aestivum_newGene_24178	0.0	0.095337	0.0	0.0	0.057677	0.0	0.088159	0.144171	0.032632	0.0	0.0	0.0	0.0	0.0	0.0	0.0	0.0	0.0
TraesCS5D02G238600	2.486177	3.022643	2.74931	4.485106	4.062403	5.020217	3.6634	3.470123	3.48069	3.073057	3.042848	2.668422	4.222824	3.207887	3.886615	3.901476	4.147597	3.34137
TraesCS7A02G098000	0.0	0.0	0.0	0.0	0.0	0.0	0.0	0.0	0.0	0.0	0.0	0.0	0.0	0.0	0.0	0.0	0.0	0.0
TraesCS6B02G343500	0.109823	0.037408	0.078487	0.046039	0.116506	0.044708	0.0	0.0	0.0	0.048245	0.037997	0.198603	0.046631	0.143893	0.0	0.0	0.076408	0.071877
TraesCSU02G103200	0.0	0.0	0.00936	0.0	0.0	0.0	0.0	0.0	0.0	0.0	0.0	0.0	0.0	0.003534	0.0	0.0	0.0	0.0
TraesCS2D02G120900	0.0	0.0	0.0	0.0	0.0	0.0	0.0	0.0	0.0	0.0	0.0	0.0	0.0	0.0	0.0	0.0	0.0	0.0
TraesCS4A02G080400	56.177288	51.359886	48.920116	55.512875	58.620747	59.36525	54.777355	53.832253	52.050278	27.295765	27.891291	27.899698	28.982336	29.331968	27.461714	34.794247	28.632797	28.119255
TraesCS2A02G510600	0.0	0.0	0.0	0.0	0.0	0.0	0.0	0.0	0.0	0.0	0.0	0.0	0.0	0.0	0.0	0.0	0.0	0.0
TraesCS4D02G103400	0.071781	0.08599	0.155888	0.172441	0.066394	0.115243	0.10026	0.101293	0.082398	0.054709	0.139738	0.104176	0.096	0.098136	0.053165	0.039156	0.039027	0.082482
TraesCS4A02G342400	7.623518	7.944338	8.033802	8.365107	6.911379	8.193204	7.463131	7.623088	7.676061	6.93968	7.853394	6.622617	6.895385	5.774279	6.968648	7.761198	7.131384	7.80831
TraesCS3A02G407800	0.742208	0.510642	0.437475	0.530038	0.618472	0.12526	0.496916	0.500485	0.35358	0.263194	0.222721	0.069899	0.524825	0.288852	0.201565	0.166138	0.26677	0.235601
Triticum_aestivum_newGene_52667	0.0	0.0	0.0	0.251736	0.113984	0.188813	0.17526	0.068212	0.102603	0.0	0.0	0.0	0.0	0.052504	0.239335	0.0	0.0	0.160567
Triticum_aestivum_newGene_52666	0.161628	0.420107	0.450764	0.40310199999999996	0.376339	0.42883499999999997	0.413957	0.48130100000000003	0.442596	0.221434	0.397799	0.6026940000000001	0.491654	0.229408	0.199097	0.55091	0.402142	0.478368
Triticum_aestivum_newGene_52665	0.0	0.080225	0.0	0.0328	0.0	0.0	0.081211	0.0	0.0	0.0	0.079977	0.020792	0.0	0.0	0.0	0.0	0.0	0.0
Triticum_aestivum_newGene_52664	0.0	0.385411	0.21444	0.0	0.0	0.0	0.0	0.0	0.0	0.0	0.0	0.104253	0.0	0.0	0.0	0.0	0.237071	0.0
TraesCS2A02G399600	0.043884	0.072888	0.34033	0.153191	0.051182	0.013303	0.717358	0.48589	1.072035	0.273078	0.069865	0.285001	0.0	0.011107	0.068813	0.04185	0.018427	0.03254
Triticum_aestivum_newGene_45624	0.244793	0.141644	0.519586	4.893244	5.3267180000000005	5.0639769999999995	1.615805	2.123662	2.284011	0.134569	0.400845	0.14690799999999998	2.629589	2.77963	4.3694299999999995	2.177638	2.740092	2.906709
Triticum_aestivum_newGene_52661	0.272421	0.290339	0.488013	0.261946	0.098924	0.221291	0.245631	0.208835	0.341482	0.411266	0.503547	0.446488	0.144477	0.268624	0.172994	0.258119	0.252139	0.275633
Triticum_aestivum_newGene_52660	1.364897	1.0483799999999999	1.7155660000000001	0.179569	0.087133	0.245693	0.69556	0.794977	0.575442	1.080296	1.5158070000000001	1.4935230000000002	0.108144	0.138772	0.12911	0.9830619999999999	0.840803	0.7209840000000001
TraesCS7A02G000200	5.539735	5.396006	5.675952	4.263626	2.713573	4.541737	4.766131	4.850018	5.567832	5.308207	5.36552	5.195743	2.844781	2.639947	3.791846	3.664887	3.627447	3.447176
TraesCS2A02G046300	0.138532	0.168102	0.0	0.168423	0.279818	0.134515	0.088678	0.136521	0.0	0.0	0.16135	0.146175	0.344974	0.0	0.283798	0.178672	0.027695	0.13929
TraesCS1D02G218300	0.502437	0.557105	0.460585	0.770842	1.072812	0.944577	0.562508	0.887859	0.857332	0.644423	0.852135	0.570578	1.017677	1.142901	1.236123	0.983217	0.937605	0.873661
Triticum_aestivum_newGene_52669	4.087031	3.561207	4.554239	0.379646	0.579961	0.23372900000000002	2.4699419999999996	2.142712	2.179101	3.623152	3.278417	3.2554830000000003	0.053946	0.240816	0.020733	2.054649	1.951451	1.9802539999999997
TraesCS1D02G254100	0.050497	0.129406	0.059337	0.7105980000000001	0.555039	0.409508	0.273091	0.179198	0.309482	1.019085	1.084707	1.1912369999999999	1.426051	1.33375	1.681698	1.8537199999999998	1.522019	1.5437569999999998
TraesCS4A02G302200	0.0	0.0	0.0	0.0	0.0	0.0	0.0	0.0	0.0	0.0	0.0	0.0	0.0	0.0	0.0	0.0	0.0	0.0
Triticum_aestivum_newGene_24171	0.33648100000000003	0.375517	0.204359	0.425651	0.212443	0.25292899999999996	0.394766	0.287634	0.180666	0.149882	0.172127	0.252912	0.17126599999999997	0.11274600000000001	0.26745399999999997	0.279678	0.176631	0.230454
TraesCS5A02G213200	3.4653709999999998	3.229889	2.935055	3.136315	2.705614	2.701908	2.267814	3.123788	3.215363	1.947366	2.619802	2.378217	1.611013	1.0846609999999999	1.578922	2.552063	1.828629	1.822935
TraesCS2A02G074800	0.0	0.0	0.0	0.0	0.0	0.0	0.0	0.0	0.0	0.0	0.0	0.0	0.017228	0.0	0.0	0.0	0.0	0.0
Triticum_aestivum_newGene_21354	0.0	0.0	0.0	0.738303	0.825791	0.754605	0.0	0.035951	0.231607	0.0	0.0	0.0	0.228967	0.126939	0.976246	0.447245	0.378038	0.134797
TraesCS3A02G242800	3.280576	3.62892	2.618409	4.310192	3.807331	4.926224	4.057764	3.264875	3.049284	3.758432	2.476258	4.538301	3.380545	2.777092	2.785814	3.10928	2.237384	3.538152
TraesCS2D02G243400	0.10848	0.104616	0.090439	0.036065	0.032587	0.0	0.123879	0.025636	0.024046	0.140601	0.197499	0.03047	0.034025	0.0	0.0	0.18998	0.071859	0.031901
TraesCS5B02G488400	0.0	0.0	0.0	0.0	0.0	0.0	0.0	0.0	0.0	0.0	0.0	0.0	0.0	0.0	0.0	0.013133	0.0	0.0
TraesCS5B02G360000	2.95391	3.261429	3.92102	4.610404	4.047226	3.954221	2.921331	3.795324	3.864317	3.063942	3.479819	2.84024	3.218881	3.623105	3.26661	3.524816	3.579336	3.684064
Triticum_aestivum_newGene_19783	0.8347560000000002	0.47330300000000003	0.527261	0.015926	0.0	0.0	0.48107500000000003	0.096458	0.125169	0.8384880000000001	0.481753	0.502256	0.0	0.0	0.0	0.27349399999999996	0.48512400000000006	0.451113
TraesCS4D02G352400	0.0	0.0	0.0	0.0	0.0	0.0	0.0	0.0	0.0	0.0	0.0	0.0	0.0	0.0	0.0	0.0	0.0	0.0
TraesCS5A02G367700	4.445284	6.489897	6.562954	11.139871	8.026996	10.494077	7.986205	8.151135	6.5541279999999995	4.360959	3.794614	3.260755	5.195101	5.856117	5.605822	5.269557	6.714865	5.143283
TraesCS2A02G413500	0.0	0.0	0.0	0.0	0.0	0.0	0.0	0.0	0.0	0.0	0.0	0.0	0.0	0.0	0.0	0.0	0.0	0.0
TraesCS3D02G034900	0.243943	0.294294	0.369128	0.096195	0.126783	0.262673	0.169055	0.164869	0.179228	0.546758	0.49194	0.571484	0.043813	0.031426	0.086048	0.003857	0.053176	0.064017
TraesCS2D02G263800	5.368579	4.640646	4.599996	5.771271	5.15485	5.268733	5.061639	5.698729	5.33458	4.905525	4.400786	3.949796	2.867639	2.443831	2.970248	3.98819	3.438419	4.2245
TraesCS4A02G275100	0.15367	0.081455	0.042049	0.115845	0.079618	0.076671	0.137116	0.108998	0.096202	0.090604	0.12516	0.078399	0.017844	0.059327	0.073948	0.099536	0.080464	0.052714
TraesCS5A02G423800	3.622154	3.591551	2.986885	5.152161	3.210847	4.02403	3.149963	3.218512	3.585092	3.709081	4.168916	4.219677	2.849451	3.20917	3.895899	4.26998	3.609085	4.860992
TraesCS7B02G169500	7.490994	7.933955	7.198217	10.496581	14.024074	11.590873	7.412542	7.591152	7.338965	21.28138	21.998829	19.961184	24.779358	25.052406	26.005835	23.658566	23.565023	23.517687
TraesCS6B02G298000	0.394643	0.388651	0.304774	0.094788	0.289366	0.194436	0.309302	0.445945	0.573104	0.321791	0.165209	0.296204	0.211913	0.233068	0.5201319999999999	0.239923	0.272457	0.487521
TraesCS4D02G268000	0.809281	0.92244	2.963007	0.437225	1.323403	1.54604	1.834543	1.223516	1.572768	3.401183	3.060583	3.248985	3.792157	3.435465	2.119753	2.792952	2.680656	3.83779
TraesCS7D02G039400	2.792373	2.645912	3.215557	4.026603	4.360714	4.382147	2.927435	3.092667	3.574855	4.448787	4.039655	5.268957	4.882877	4.879672	4.263952	4.218148	3.708425	4.071287
TraesCS5D02G172100	0.0	0.0	0.0	0.0	0.018935	0.0	0.0	0.0	0.0	0.0	0.0	0.0	0.0	0.0	0.0	0.0	0.0	0.0
TraesCS6A02G235400	0.0	0.0	0.0	0.0	0.046861	0.0	0.0	0.0	0.0	0.0	0.0	0.0	0.0	0.0	0.0	0.0	0.0	0.055346
Triticum_aestivum_newGene_4890	0.0	0.0	0.0	0.0	0.0	0.0	0.0	0.172592	0.0	0.051576	0.0	0.0	0.094952	0.079931	0.0	0.068578	0.0	0.0
TraesCS2B02G442800	7.281357	8.055878	8.506173	7.620644	4.873322	7.500479	7.018716	8.443775	7.621594999999999	5.360422	5.061034	4.560787	2.951121	3.063659	3.872781	4.035129	3.631942	3.357527
TraesCS1A02G362400	0.0	0.095407	0.036399	0.097662	0.176201	0.032929	0.111177	0.060243	0.029559	0.0	0.0	0.0	0.0	0.0	0.0	0.0	0.0	0.0
TraesCS3A02G053200	0.0	0.037571	0.0	0.0	0.0	0.0	0.0	0.0	0.343464	0.0	0.045978	0.0	0.0	0.0	0.161195	0.077278	0.050389	0.0
TraesCS2D02G477278	0.0	0.0	0.0	0.0	0.0	0.0	0.0	0.0	0.0	0.0	0.0	0.0	0.0	0.0	0.0	0.0	0.0	0.0
TraesCS4A02G455900	1.685274	2.873232	2.527812	8.36891	9.002998	8.607406	8.258394	6.95047	7.913464	1.632008	2.700534	1.945331	6.286584	6.683851	7.628753	3.927981	4.341404	4.173595
TraesCS1B02G389700	0.0	0.345137	2.052882	0.123353	0.058283	0.240909	2.338096	1.049651	1.788996	0.199314	0.598796	0.218181	0.089511	0.142997	0.0	0.132378	0.10543	0.34073
TraesCS7B02G118000	0.0	0.0	0.0	0.0	0.0	0.0	0.0	0.0	0.0	0.0	0.0	0.007787	0.0	0.0	0.0	0.0	0.0	0.0
TraesCS4A02G283300	0.0	0.0	0.0	0.0	0.0	0.0	0.0	0.0	0.0	0.0	0.0	0.0	0.0	0.0	0.0	0.0	0.0	0.0
TraesCS2B02G294900	0.0	0.0	0.0	0.0	0.0	0.0	0.0	0.0	0.0	0.0	0.0	0.0	0.0	0.0	0.0	0.0	0.0	0.0
TraesCS7A02G542200	0.0	0.0	0.0	0.0	0.0	0.0	0.0	0.0	0.0	0.0	0.0	0.0	0.0	0.0	0.0	0.0	0.0	0.0
TraesCS1D02G096600	0.158015	0.281075	0.300654	0.472463	0.384865	0.43376	0.299164	0.425519	0.376175	0.267633	0.465502	0.497151	0.401024	0.565165	0.523151	0.586145	0.531607	0.651286
TraesCS4B02G072600	3.466246	1.609141	3.844338	2.771738	2.531357	1.515435	1.135296	1.358204	1.456227	2.381135	2.049827	2.893212	0.802335	1.924303	0.295327	0.976023	1.186143	1.224233
TraesCS3D02G389600	0.0	0.0	0.0	0.0	0.0	0.0	0.0	0.0	0.0	0.0	0.0	0.0	0.0	0.0	0.0	0.0	0.0	0.0
TraesCS5D02G140800	0.965536	0.254521	0.396154	0.67039	0.390944	0.441694	0.495783	0.420892	0.588238	0.321379	0.361617	0.424605	0.284276	0.266924	0.267518	0.645667	0.481706	0.474334
TraesCS4A02G467400	0.0	0.0	0.0	0.0	0.0	0.0	0.0	0.0	0.0	0.0	0.0	0.0	0.0	0.0	0.0	0.0	0.0	0.0
TraesCS1D02G392700	0.0	0.0	0.0	0.0	0.0	0.0	0.0	0.0	0.0	0.0	0.0	0.0	0.0	0.0	0.0	0.0	0.0	0.0
TraesCS3D02G496700	0.0	0.0	0.0	0.0	0.0	0.0	0.0	0.0	0.0	0.0	0.0	0.0	0.0	0.0	0.0	0.0	0.0	0.0
TraesCS4D02G055000	0.010519	0.030829	0.068383	0.214726	0.075584	0.098002	0.070475	0.081869	0.113225	0.0	0.0	0.007638	0.056968	0.033953	0.041525	0.0	0.031009	0.027862
Triticum_aestivum_newGene_4895	0.0	0.0	0.112429	0.0	0.0	0.0	0.0	0.0	0.0	0.0	0.0	0.0	0.144505	0.0	0.0	0.0	0.0	0.0
TraesCS7A02G123100	0.037383	0.034183	0.0	0.0	0.0	0.0	0.0	0.0	0.0	0.0	0.10085	0.0	0.0	0.0	0.0	0.0	0.030485	0.0
TraesCS3A02G115900	0.827558	1.024979	0.818932	1.202732	1.25229	1.342897	1.05456	0.987049	1.415349	1.621894	1.557508	0.818854	1.231806	1.300102	1.186623	1.095478	1.125238	0.995093
Triticum_aestivum_newGene_11044	4.552939	4.885005	5.1360600000000005	5.133768	1.162	4.349219	4.576577	3.886472	4.884301000000001	4.966704	5.218115	5.111076	2.8862430000000003	3.57441	4.502623	5.188503	5.565455	4.650759
TraesCS7D02G017900	1.500313	1.208356	1.042385	0.619472	0.306659	0.462258	0.489526	0.753653	0.641267	1.315389	1.85479	1.162789	0.367921	0.316927	0.673233	0.622405	0.855133	0.804176
TraesCS2A02G527500	0.0	0.0	0.033631	0.024615	0.03307	0.05533	0.0	0.026162	0.011754	0.0	0.010017	0.012066	0.013136	0.01519	0.0	0.0	0.005548	0.028489
TraesCSU02G006900	0.0	0.0	0.0	0.0	0.0	0.0	0.0	0.0	0.0	0.0	0.0	0.0	0.0	0.0	0.0	0.0	0.0	0.0
TraesCS3A02G094800	0.0	0.0	0.0	0.0	0.0	0.0	0.0	0.0	0.0	0.0	0.0	0.0	0.0	0.0	0.0	0.0	0.0	0.0
TraesCS4A02G198200	2.307685	1.805309	2.100687	1.998561	2.13731	2.056489	2.011383	1.999916	1.837854	1.192974	1.606987	1.725147	1.787404	1.23855	1.123847	1.176038	1.541038	1.469162
TraesCS2D02G326900	5.495467	4.275259	4.197198	2.34334	2.452486	2.848354	3.337318	3.846642	4.259659	2.574364	2.387196	2.671777	2.227103	2.28828	2.398346	1.945187	2.272105	1.981025
TraesCS3A02G038000	0.0	0.0	0.009059	0.0	0.0	0.0	0.0	0.0	0.0	0.0	0.0	0.0	0.0	0.0	0.0	0.0	0.0	0.0
TraesCS5D02G302200	0.313747	0.097304	0.17193	0.549133	0.318215	0.503507	0.069249	0.196963	0.224545	0.170386	0.045825	0.168738	0.210532	0.05007	0.238207	0.0	0.224221	0.196287
TraesCS6A02G205200	0.17817	0.237229	0.126359	0.092356	0.184744	0.142781	0.325115	0.086484	0.313834	0.122457	0.160613	0.0	0.129512	0.0	0.281897	0.237459	0.115954	0.178287
TraesCS7D02G306700	0.19346	0.179527	0.132615	0.056351	0.126348	0.129742	0.167006	0.0	0.059514	0.639016	0.594768	0.304583	0.723597	0.583372	0.556742	0.293236	0.318764	0.280327
TraesCS7A02G022100	0.0	0.0	0.0	0.0	0.0	0.0	0.0	0.0	0.0	0.0	0.0	0.0	0.0	0.0	0.0	0.0	0.0	0.0
TraesCS4D02G155900	56.697624	60.682865	51.811367	41.278625	42.217701	44.864204	54.333549	52.156994	51.678638	48.620636	49.663822	48.299175	39.719334	40.143715	46.058071	48.804417	46.985546	46.744663
TraesCS2B02G563000	0.085372	0.274492	0.070647	0.120678	0.281748	0.066966	0.094758	0.045234	0.123503	0.069552	0.022857	0.083539	0.267083	0.253521	0.091402	0.038096	0.213686	0.253481
TraesCS1B02G235700	0.0	0.0	0.0	0.0	0.0	0.0	0.0	0.0	0.0	0.0	0.0	0.0	0.0	0.0	0.0	0.0	0.0	0.0
TraesCS4A02G425100	1.4104	1.161403	0.735096	5.021539	5.812664	5.536114	2.804738	1.948032	3.45362	0.991264	0.549754	0.615185	2.686505	4.044244	3.788977	2.882599	2.440269	2.743279
TraesCS7B02G485300	0.0	0.121409	0.105146	0.0	0.093454	0.0	0.288785	0.096137	0.0	0.078109	0.139848	0.0	0.289759	0.714339	0.068035	0.080006	0.0	0.032408
TraesCS5B02G257000	0.341681	0.313057	0.409917	0.485104	0.682913	0.514066	0.40801	0.357797	0.347554	2.535351	2.987699	2.424031	4.908318	4.728864	4.884955	4.136425	5.270182	4.868632
TraesCS3B02G140600	0.0	0.0	0.0	0.0	0.0	0.0	0.0	0.0	0.0	0.0	0.0	0.0	0.0	0.0	0.0	0.0	0.0	0.0
TraesCSU02G131400	0.0	0.0	0.0	0.0	0.0	0.0	0.0	0.0	0.0	0.0	0.0	0.0	0.0	0.0	0.0	0.0	0.0	0.0
TraesCS3D02G530900	0.0	0.0	0.0	0.0	0.0	0.0	0.071143	0.056777	0.0	0.0	0.0	0.0	0.0	0.0	0.0	0.242664	0.0	0.0
TraesCS1A02G003000	0.249272	0.165841	0.130038	0.184536	0.391654	0.096121	0.160055	0.44553	0.356914	0.0	0.014247	0.0	0.061652	0.069786	0.11301	0.016625	0.074629	0.035661
TraesCS4D02G017900	0.096178	0.147502	0.33511	0.763064	0.403654	0.722156	0.322978	0.510924	0.291194	0.284841	0.261174	0.20304799999999998	0.235522	0.268085	0.41812000000000005	0.228024	0.372082	0.439276
TraesCS4B02G270100	2.295164	2.496061	4.086084	3.668438	2.706605	4.429385	3.435284	2.844298	3.658741	0.927416	0.520273	1.241384	1.832486	2.396001	1.117592	0.766355	0.801382	0.805915
TraesCS2D02G160300	0.0	0.0	0.0	0.0	0.0	0.0	0.0	0.0	0.0	0.0	0.0	0.0	0.068404	0.0	0.0	0.0	0.0	0.0
Triticum_aestivum_newGene_46172	0.305611	0.368755	0.452754	0.556772	0.688136	0.461196	0.352991	0.32299	0.272905	1.308497	1.417889	1.286907	0.914729	0.8541	0.786952	1.283749	1.339592	1.288311
TraesCS7D02G534800	0.0	0.0	0.0	0.0	0.0	0.0	0.0	0.0	0.0	0.0	0.0	0.0	0.0	0.0	0.0	0.0	0.0	0.0
TraesCS4A02G221300	0.174529	0.0	0.060778	0.0	0.0	0.0	0.0	0.017228	0.025627	0.0	0.0	0.020477	0.0	0.0	0.0	0.0	0.015512	0.0
TraesCS4B02G046100	5.328059	5.669638	5.977276	6.903403	5.007489	5.913584	6.137065	6.091251	6.129239	5.641593	5.746327	4.567809	4.345255	3.986156	5.018629	5.355136	5.145288	5.425998
TraesCSU02G040000	0.0	0.0	0.0	0.0	0.033947	0.0	0.0	0.0	0.0	0.0	0.0	0.0	0.0	0.0	0.0	0.0	0.0	0.0
TraesCS6A02G100200	0.0	0.0	0.0	0.031511	0.0	0.0	0.0	0.0	0.078412	0.0	0.0	0.0	0.0	0.0	0.0	0.0	0.0	0.023737
Triticum_aestivum_newGene_45958	0.106532	0.0	0.0	0.0	0.0	0.0	0.0	0.0	0.0	0.0	0.194468	0.0	0.0	0.0	0.0	0.03354	0.0	0.075141
TraesCS6D02G286300	0.0	0.0	0.0	0.0	0.0	0.0	0.0	0.0	0.0	0.0	0.0	0.0	0.0	0.0	0.0	0.0	0.0	0.0
TraesCS5B02G247100	0.0	0.0	0.042349	0.0	0.0	0.0	0.0	0.037357	0.0	0.0	0.0	0.0	0.094881	0.0	0.0	0.039009	0.0	0.0
TraesCS4D02G015500	2.137475	2.409087	1.758371	1.923896	2.042638	2.465024	2.063478	1.739702	1.756638	2.471392	2.510666	2.012609	1.638561	1.603481	1.693032	2.033945	1.563655	2.138558
TraesCS2D02G449100	0.0	0.0	0.0	0.0	0.0	0.0	0.0	0.0	0.0	0.0	0.0	0.0	0.0	0.0	0.0	0.0	0.0	0.0
Triticum_aestivum_newGene_45950	7.310865	7.445367	7.645994000000002	7.050523	7.642175999999999	6.824592999999999	7.731926000000001	7.250652	7.331893999999998	4.767164000000001	4.929079999999999	4.916912	4.973005	5.720038	6.7443399999999984	4.664531000000001	4.925099999999999	4.7118839999999995
TraesCS3D02G235600	0.581174	0.349929	0.198855	0.067244	0.211842	0.111553	0.269649	0.136041	0.2409	0.095024	0.036642	0.266523	0.394421	0.224104	0.195	0.091174	0.101082	0.066141
TraesCS6B02G395300	1.667151	1.628268	1.377704	1.4612	1.896271	1.718804	1.683818	1.367747	1.623752	1.068226	1.156458	1.219004	1.540311	1.077691	1.266677	1.240627	1.276763	1.470045
TraesCS3A02G113500	1.176819	0.920136	2.328336	0.918543	2.290229	3.046178	2.70916	1.335861	2.297613	2.225406	2.212305	2.086855	1.06986	1.250373	0.48985	1.039209	0.87036	1.170819
TraesCS5A02G288800	0.0	0.0	0.0	0.0	0.0	0.0	0.0	0.0	0.0	0.0	0.0	0.0	0.0	0.0	0.0	0.0	0.0	0.0
TraesCS2D02G073100	0.121743	0.228466	0.096024	0.117579	0.073722	0.265852	0.118555	0.08975	0.175221	0.296841	0.411105	0.085633	0.288956	0.162781	0.122688	0.197488	0.145254	0.198866
TraesCS7B02G247000	86.373657	57.678173	55.316879	71.493317	64.777878	74.735809	72.67585	61.908539	74.544037	60.553398	61.782932	63.939796	49.500168	49.362381	40.197926	42.58736	43.016361	47.049896
TraesCS2D02G245800	3.432142	3.126996	3.229323	4.241224	2.738222	2.557118	2.350884	3.255958	3.504292	3.444782	1.923947	3.1285	1.637034	1.884231	1.501057	3.616403	2.446506	2.745971
TraesCS7A02G040800	0.0	0.0	0.0	0.0	0.0	0.0	0.0	0.0	0.0	0.0	0.0	0.0	0.0	0.0	0.0	0.0	0.0	0.0
TraesCS3A02G440100	9.148157	10.110187	9.283415	6.808215	6.395445	6.505755	8.560617	8.382386	9.125537	10.689845	10.848297	9.620544	7.567595	8.530643	7.971136	9.601892	9.752733	9.345267
TraesCS6B02G440800	1.56496	1.677178	2.082788	0.478891	0.619572	0.605866	0.733194	0.78481	0.753631	1.553979	1.472345	1.551809	0.095692	0.069251	0.033815	0.595056	0.651168	0.543425
TraesCS2A02G415900	0.376779	0.313303	0.096394	0.113325	0.195123	0.169945	0.350191	0.093375	0.057981	0.474221	0.489396	0.512611	0.343909	0.374485	0.569226	0.923341	0.488967	0.628174
TraesCS2B02G525900	2.518551	2.515789	2.175474	3.0161	2.580974	2.679641	3.043103	2.580016	2.882203	2.029304	1.827935	1.994998	1.852107	2.202978	2.698091	2.417884	2.35817	2.272254
Triticum_aestivum_newGene_29807	0.0	0.0	0.12718	0.74479	0.774379	0.150325	0.292325	0.407332	0.405152	0.0	0.0	0.016333	0.580967	0.54209	0.544487	0.251378	0.193732	0.594858
TraesCS3A02G191000	0.236602	0.250197	0.225556	0.171743	0.129975	0.269387	0.316097	0.104251	0.237459	0.104692	0.065424	0.122587	0.0	0.091162	0.0	0.0	0.0	0.0
TraesCS3A02G155200	26.570198	25.920891	24.977959	20.678196	21.907686	18.191071	22.5005	20.644876	21.024515	19.891022	18.54513	20.004177	20.927202	21.394985	19.913223	21.800318	23.453766	23.706814
TraesCS7A02G433300	0.519359	0.389751	0.559494	0.724301	0.601162	0.842987	0.269072	0.490233	0.349272	0.716672	0.473144	0.331312	0.441312	0.335503	0.272003	0.417667	0.385075	0.499254
TraesCS1D02G351700	8.756421	10.646534	8.73011	11.664406	11.887637	11.40569	9.569611	10.668036	11.664174	10.582627	10.630877	9.615485	12.767165	12.139904	12.791111	13.635616	12.437685	13.855098
TraesCS7D02G313100	25.703682	26.409929	29.114021	33.608063	25.712891	32.671474	27.696766	31.601856	33.40419	25.386702	26.252344	23.178814	27.482401	24.682629	26.229345	25.065908	23.013823	25.637365
TraesCS7A02G552400	276.37439	238.264114	183.694778	210.086258	286.277039	224.118225	272.399506	240.075851	265.408173	195.929581	177.437927	176.766739	239.11142	246.472916	252.99852	278.038757	254.445358	248.310257
TraesCS7D02G070900	0.0	0.0	0.0	0.0	0.0	0.0	0.0	0.0	0.0	0.0	0.0	0.0	0.0	0.0	0.0	0.0	0.0	0.0
TraesCS5D02G063900	0.0	0.0	0.01566	0.0	0.0	0.025381	0.088453	0.0	0.030215	0.0	0.0	0.0	0.0	0.0	0.020647	0.0	0.0	0.0
TraesCS3D02G317657	0.075156	0.012251	0.0	0.006731	0.013103	0.019609	0.0	0.023159	0.046398	0.006804	0.0	0.006126	0.0	0.0	0.00647	0.022499	0.0	0.0
TraesCS5B02G203600	2.671473	2.316082	2.548276	2.912212	3.327906	2.429436	3.48644	2.880642	3.199259	3.793089	4.86271	5.013584	3.638075	3.303726	3.636837	3.783354	3.471552	5.261763
Triticum_aestivum_newGene_9959	0.0	0.124209	0.074383	0.0	0.107457	0.0	0.038972	0.086606	0.0	0.0	0.172156	0.116813	0.19517	0.0	0.0	0.048386	0.06471	0.0
TraesCS6B02G439700	2.813385	1.983282	2.228593	2.637807	2.459	2.250106	2.237397	2.941912	2.309748	2.142317	1.947379	2.001869	2.10221	1.639446	1.357109	2.083019	1.734705	2.236639
TraesCS3B02G212800	10.796702	10.545202	9.662506	14.866769	13.157195	14.025484	10.597075	11.558585	11.014867	9.504089	9.216707	10.304193	8.001017	8.387129	7.7985	10.331649	10.370524	10.187821
Triticum_aestivum_newGene_9953	0.0	0.0	0.0	0.0	0.0	0.0	0.0	0.0	0.0	0.0	0.0	0.0	0.108079	0.0	0.0	0.0	0.0	0.0
Triticum_aestivum_newGene_9950	0.0	0.031853	0.033391	0.0	0.0	0.177743	0.07535	0.0	0.028529	0.0	0.0	0.0	0.0	0.0	0.0	0.052127	0.0	0.0
Triticum_aestivum_newGene_9951	0.0	0.0	0.0	0.16781	0.102286	0.125887	0.033089	0.0	0.052041	0.0	0.0	0.0	0.0	0.0	0.0	0.0	0.0	0.0
Triticum_aestivum_newGene_9956	0.0	0.0	0.0	0.0	0.0	0.0	0.0	0.0	0.0	0.0	0.0	0.0	0.0	0.0	0.0	0.0	0.0	0.0
Triticum_aestivum_newGene_9954	0.20774499999999999	0.146753	0.24707	0.176839	0.080325	0.37122599999999994	0.5728960000000001	0.35864899999999994	0.363686	0.35444200000000003	0.292259	0.170258	0.14105499999999999	0.22928600000000002	0.343435	0.581155	0.6378320000000001	0.673763
Triticum_aestivum_newGene_9955	1.923258	1.8811529999999999	1.5616530000000002	1.6364390000000002	1.6456359999999999	2.0066390000000003	2.4521	2.062466	1.712524	1.739312	1.680062	1.7479979999999997	1.818403	1.743302	1.493705	2.043132	2.764907	1.76693
TraesCS1D02G157900	9.696132	10.52311	9.134126	12.109895	11.642652	12.095301	10.672427	10.04669	10.511029	11.574202	10.947897	10.049751	12.864044	11.944228	12.673221	15.277909	14.520913	14.665357
TraesCS7B02G177600	3.462352	2.8446999999999996	3.412468	3.38964	2.521788	3.5038340000000003	3.044395	3.290193	3.139257	2.626975	2.6859269999999995	2.820997	2.6806389999999998	3.164688	2.746217	3.1719559999999998	3.586649	3.249305
TraesCS7D02G072500	0.050123	0.050065	0.0	0.060302	0.043814	0.052458	0.0	0.076047	0.0	0.0	0.0	0.040371	0.0	0.0	0.0	0.0	0.0	0.0
TraesCS5B02G518100	0.096771	0.069003	0.052914	0.135205	0.03406	0.079811	0.095023	0.086792	0.041793	0.044741	0.028537	0.021279	0.014265	0.065171	0.025595	0.03509	0.047869	0.109419
TraesCS1B02G116400	0.0	0.0	0.0	0.0	0.030031	0.011121	0.0	0.0	0.0	0.0	0.0	0.0	0.02209	0.017935	0.0	0.0	0.0	0.08541
TraesCS5D02G432400	0.0	0.0	0.083999	0.0	0.0	0.0	0.0	0.0	0.0	0.0	0.0	0.0	0.0	0.0	0.0	0.0	0.0	0.0
TraesCS7A02G259200	14.322421	14.293766	14.104405	23.303879	17.398985	21.271628999999997	18.296565	18.424804	18.808552	13.502866000000001	12.929455999999998	12.666716	8.719376	8.903689	9.768555	11.805002	10.641375	11.198103
TraesCS1B02G275200	3.074488	3.282956	4.186116	3.618311	2.625704	3.48789	6.302964	4.073693	5.011532	3.132969	2.259635	2.748704	3.656962	4.390925	3.875926	4.470911	3.545691	2.548523
TraesCS2A02G425100	0.0	0.0	0.0	0.0	0.0	0.0	0.0	0.0	0.0	0.0	0.0	0.0	0.0	0.0	0.0	0.0	0.0	0.02041
Triticum_aestivum_newGene_33728	2.48098	2.996731	3.154848	3.532139	4.829698	4.320354	3.407406	3.423373	3.172235	2.777192	3.687821	3.729069	3.568763	3.836288	4.450839	3.717907	3.816774	3.877919
TraesCS6D02G342400	0.443111	0.617445	0.592499	0.774495	0.727893	0.524301	0.421383	0.474295	0.391665	0.582828	0.509219	0.562327	0.278583	0.255436	0.427229	0.469567	0.51185	0.475951
TraesCS1B02G477300	3.145631	3.014664	2.714452	4.191555	3.346549	4.079792	3.396506	3.493194	3.671288	2.881667	3.007318	2.805617	2.414595	2.816957	2.725309	3.667767	3.430337	2.886298
TraesCS4B02G131600	0.0	0.0	0.0	0.0	0.0	0.0	0.0	0.0	0.0	0.0	0.0	0.0	0.0	0.0	0.0	0.0	0.0	0.0
Triticum_aestivum_newGene_33723	0.0	0.0	0.130765	0.0	0.280513	0.0	0.0	0.0	0.070166	0.155572	0.069329	0.073687	0.0	0.0	0.0	0.0	0.0	0.0
TraesCS7D02G006900	0.042288	0.034138	0.017996	0.082279	0.03564	0.0	0.091129	0.0	0.0	0.0	0.0	0.0	0.0	0.0	0.0	0.0	0.0	0.0
Triticum_aestivum_newGene_33721	0.635045	0.800358	0.835894	1.188516	1.288203	1.432784	0.701671	0.665519	0.811458	0.959195	1.029125	0.5644129999999999	1.05194	0.9535699999999998	0.987383	0.915799	0.8690500000000001	1.317335
TraesCS2D02G047800	0.0	0.0	0.0	0.0	0.0	0.0	0.0	0.0	0.0	0.0	0.0	0.0	0.0	0.0	0.0	0.0	0.0	0.0
Triticum_aestivum_newGene_33727	0.0	0.0	0.0	0.0	0.0	0.063838	0.0	0.0	0.1466	0.0	0.0	0.0	0.0	0.099498	0.0	0.0	0.175928	0.18109
Triticum_aestivum_newGene_33726	0.418303	0.483489	0.446002	0.476402	0.674696	0.394908	0.690226	0.618586	0.295385	0.158057	0.125925	0.219495	0.868351	0.556507	0.842641	0.500398	0.549868	0.502809
TraesCS7A02G165000	0.0	0.0	0.0	0.0	0.0	0.0	0.0	0.0	0.0	0.0	0.0	0.0	0.0	0.0	0.0	0.0	0.0	0.0
TraesCS4A02G172200	0.559063	0.360856	0.609608	0.410353	0.395284	0.79772	1.343172	0.888057	0.978972	0.06454	0.092192	0.232256	0.05963	0.0	0.03272	0.126115	0.0	0.03171
TraesCS3A02G521400	2.273381	1.390191	1.229046	2.225597	1.905248	1.268243	0.917174	1.480922	1.128597	1.10465	0.66748	1.027974	0.407894	0.403762	0.627117	0.808457	0.415153	0.753677
TraesCSU02G163900	0.0	0.0	0.0	0.0	0.0	0.0	0.0	0.0	0.0	0.0	0.0	0.0	0.0	0.0	0.0	0.0	0.0	0.0
TraesCS1D02G063600	0.0	0.0	0.0	0.0	0.0	0.0	0.0	0.0	0.0	0.0	0.0	0.0	0.0	0.0	0.0	0.0	0.0	0.0
TraesCS2A02G333200	0.048755	0.086297	0.089459	0.02887	0.120869	0.125207	0.031796	0.084656	0.059855	0.047815	0.179738	0.038674	0.03726	0.026343	0.032864	0.078055	0.025857	0.072849
TraesCSU02G074500	0.0	0.0	0.0	0.0	0.0	0.0	0.0	0.0	0.0	0.0	0.0	0.0	0.0	0.0	0.0	0.0	0.0	0.0
TraesCS3B02G063700	21.742386	23.401489	19.536856	2.433204	10.070402	2.907789	13.094267	14.66016	15.704871	5.125984	8.791656	10.013139	10.144641	6.724833	10.240651	11.328307	8.533328	9.777054
TraesCS7D02G216200	0.023928	0.033271999999999996	0.126536	0.421246	0.35535100000000003	0.407203	0.22767400000000002	0.223551	0.210332	0.063784	0.054421	0.030134	0.210117	0.265558	0.312618	0.244671	0.351792	0.350454
Triticum_aestivum_newGene_48819	0.087378	0.26122300000000004	0.068949	0.701588	0.849172	0.7542439999999999	0.360802	0.322197	0.6547350000000001	0.135047	0.115453	0.24259699999999998	0.5743130000000001	0.682377	0.546752	0.565946	0.7350340000000001	0.688173
TraesCS5D02G096500	0.474842	0.281978	0.195189	0.562979	0.769442	0.525843	0.65462	0.511695	0.930819	0.422646	0.219127	0.295174	1.060284	0.397597	0.987012	0.373207	0.786961	0.343457
TraesCS7D02G329700	0.596813	0.810977	0.314844	0.352416	0.224154	0.2497	0.490952	0.283149	0.423537	0.236682	0.279083	0.278545	0.245115	0.345702	0.179272	0.328938	0.401017	0.210768
TraesCS3D02G378800	0.570642	0.168332	0.448554	0.348315	0.429298	0.32236	0.383929	0.489965	0.440216	0.550564	0.54754	0.68606	0.553919	0.396826	0.339525	0.413586	0.380101	0.30563
TraesCS2D02G091700	0.017117	0.0	0.0	0.0	0.0	0.0	0.0	0.0	0.0	0.0	0.0	0.0	0.0	0.0	0.0	0.0	0.024358	0.0
TraesCS2D02G249000	0.987649	1.264461	1.296768	1.112461	1.1710880000000001	1.336128	0.900505	0.937109	0.885747	1.357191	1.382111	1.209113	0.835871	0.741554	0.732564	1.243512	1.028233	1.1437519999999999
TraesCS7D02G266900	1.289044	1.539449	1.785908	1.626681	1.889464	2.032318	1.368473	1.217997	1.2505789999999999	1.782408	2.085252	2.178057	1.797804	1.99302	1.554989	2.551553	2.152587	2.788793
TraesCS4B02G281500	0.112479	0.038515	0.25315	0.100762	0.284702	0.090887	0.087847	0.096265	0.120985	0.249179	0.0	0.119332	0.182655	0.111896	0.158804	0.090426	0.136072	0.163638
TraesCS7A02G235400	0.0	0.0	0.0	0.0	0.0	0.0	0.0	0.0	0.0	0.0	0.0	0.0	0.0	0.0	0.0	0.0	0.0	0.0
Triticum_aestivum_newGene_48816	0.0	0.100057	0.22069599999999998	0.049377	0.0	0.037412	0.39848500000000003	0.193057	0.0	0.121443	0.235354	0.0	0.119456	0.28716600000000003	0.170692	0.111744	0.0	0.068234
TraesCS3B02G505400	1.276485	1.217465	0.549343	0.644125	1.341542	0.717531	0.614293	0.751781	0.646505	1.053622	0.574526	1.061795	0.995984	0.964826	0.94225	1.196525	1.088699	1.065197
Triticum_aestivum_newGene_32090	0.6476679999999999	0.7856640000000001	0.7671759999999999	0.063269	0.0	0.038464	0.34115700000000004	0.228718	0.305299	0.7305430000000002	0.702869	0.8711329999999999	0.0	0.0	0.0	0.48267099999999996	0.394944	0.35253799999999996
Triticum_aestivum_newGene_32097	0.0	0.15290700000000002	0.216941	0.0	0.0	0.0	0.0	0.030456	0.075193	0.0	0.13355499999999998	0.023003	0.0	0.0	0.0	0.040848	0.0	0.0
Triticum_aestivum_newGene_32094	0.0	0.080156	0.160309	0.0	0.0	0.0	0.0	0.098738	0.038942	0.189496	0.226546	0.16787	0.0	0.0	0.0	0.143335	0.143041	0.069051
Triticum_aestivum_newGene_32095	0.218192	0.302921	0.038224	0.073576	0.0	0.076435	0.089555	0.052004	0.006062	0.121809	0.149856	0.103496	0.026217	0.0	0.0	0.0	0.115458	0.0
Triticum_aestivum_newGene_48814	0.0	0.0	0.0	0.0	0.0	0.0	0.0	0.0	0.0	0.0	0.0	0.0	0.0	0.0	0.0	0.0	0.0	0.0
TraesCS5B02G213100	0.0	0.0	0.0	5.369033	5.848864	4.725219	2.236373	2.208629	1.952011	0.0	0.0	0.0	3.878094	4.134153	4.343271	2.683524	2.223973	2.384291
TraesCS3A02G189200	0.037973	0.019414	0.045685	0.0	0.045107	0.020002	0.057761	0.0	0.0	0.062878	0.017068	0.046644	0.120917	0.014068	0.042502	0.138095	0.179079	0.1066
TraesCS6B02G185300	0.054182	0.006828	0.070933	0.019694	0.025686	0.031875	0.0	0.0	0.029258	0.0	0.0	0.032501	0.0	0.0	0.0	0.0	0.0	0.0
TraesCS7A02G127900	0.0	0.0	0.0	0.0	0.0	0.0	0.0	0.0	0.0	0.0	0.0	0.0	0.0	0.0	0.0	0.0	0.0	0.0
TraesCSU02G100400	0.0	0.0	0.0	0.0	0.0	0.0	0.0	0.0	0.0	0.0	0.0	0.0	0.0	0.0	0.0	0.0	0.0	0.0
TraesCSU02G264800	0.0	0.0	0.0	0.0	0.0	0.0	0.0	0.0	0.0	0.0	0.0	0.0	0.0	0.0	0.0	0.0	0.0	0.0
Triticum_aestivum_newGene_48811	1.187754	1.357545	1.001573	1.071456	1.224688	1.0744470000000002	1.143729	1.2571439999999998	1.237376	1.4159549999999999	1.059675	1.310053	0.84157	0.853957	0.770818	0.8684780000000001	0.9160689999999999	1.0607639999999998
TraesCS4B02G074600	5.830549	4.782755	5.037517	6.805884	5.729548	6.372858	5.77821	6.603653	5.292582	4.606141	5.487354	5.298766	3.901413	3.691788	4.220529	6.036829	4.957644	5.523413
TraesCSU02G254416	0.0	0.0	0.0	0.0	0.0	0.0	0.0	0.0	0.0	0.0	0.0	0.0	0.0	0.0	0.0	0.0	0.0	0.0
TraesCSU02G002100	0.0	0.0	0.0	0.0	0.0	0.0	0.0	0.0	0.0	0.0	0.0	0.0	0.0	0.0	0.0	0.0	0.0	0.0
TraesCSU02G243700	0.0	0.0	0.0	0.0	0.0	0.0	0.0	0.0	0.0	0.0	0.0	0.0	0.0	0.0	0.0	0.0	0.0	0.0
TraesCS1D02G029300	0.0	0.0	0.0	0.170908	0.760477	0.083849	0.333262	0.349367	0.283166	0.0	0.0	0.0	0.363527	0.178908	0.222862	0.183021	0.199961	0.191618
TraesCS3A02G342100	13.9042	13.184687	10.892817	11.516697	11.846992	12.688296	11.338077	12.394279	12.007016	11.949715	9.76353	10.785597	9.910658	10.600101	9.536111	10.120184	11.29917	11.660854
TraesCS4A02G496500	0.0	0.0	0.0	0.0	0.0	0.0	0.0	0.0	0.0	0.0	0.0	0.0	0.0	0.0	0.0	0.0	0.0	0.0
Triticum_aestivum_newGene_2682	2.6249689999999997	2.480416	2.7113929999999997	2.615521	2.298902	2.449579	2.422143	2.841322	2.670777	2.3662579999999998	2.4324100000000004	2.037848	1.382093	1.3060260000000001	1.61633	2.2086490000000003	1.601234	1.6949159999999999
TraesCS2D02G417300	5.739855	6.777613	6.584118	9.720557	9.067924	9.703208	7.079798	7.239985	7.064289	9.192048	9.740925	8.783332	9.685205	8.812698	9.960996	10.920638	10.929615	10.91081
TraesCS7A02G095400	0.110067	0.020362	0.103106	0.064219	0.009969	0.009946	0.18372	0.089537	0.123783	0.00918	0.010185	0.014976	0.0	0.006912	0.049227	0.029813	0.0	0.006823
Triticum_aestivum_newGene_34864	1.094452	1.203034	0.874945	1.60367	1.795863	1.434009	0.928686	1.280207	1.121316	2.04353	1.617151	1.492514	1.837403	1.542512	1.16213	1.872462	2.388225	1.746831
TraesCS5D02G474300	0.0	0.0	0.0	0.0	0.0	0.036008	0.050778	0.039936	0.0	0.0	0.0	0.0	0.046793	0.049594	0.0	0.0	0.0	0.0
TraesCS3B02G587100	0.0	0.0	0.0	0.0	0.0	0.0	0.0	0.0	0.0	0.0	0.0	0.0	0.0	0.0	0.0	0.0	0.0	0.0
TraesCS2A02G232500	0.0	0.0	0.0	0.0	0.0	0.0	0.0	0.0	0.0	0.0	0.0	0.0	0.0	0.0	0.0	0.0	0.0	0.0
TraesCS7B02G086600	0.0	0.0	0.0	0.0	0.0	0.0	0.0	0.0	0.0	0.0	0.0	0.0	0.0	0.0	0.0	0.0	0.0	0.0
TraesCS3B02G386800	1.906777	1.647702	1.311499	2.959211	1.735999	3.09463	1.225359	1.752708	1.52479	1.860675	1.775774	1.382431	1.822447	1.590314	1.674456	2.257678	1.621958	1.196515
TraesCS5B02G126700	0.261186	0.37981	0.428989	0.246782	0.24669	0.141277	0.420124	0.231837	0.245228	0.224601	0.268724	0.263961	0.340135	0.135201	0.343348	0.160561	0.20708	0.326636
TraesCS5A02G544500	0.0	0.0	0.0	0.207219	0.0	0.0	0.0	0.0	0.0	0.053044	0.152132	0.096363	0.0	0.0	0.0	0.0	0.0	0.0
TraesCS7D02G299200	0.035727	0.023824	0.0	0.0	0.0	0.0	0.0	0.0	0.0	0.018525	0.0	0.0	0.037247	0.0	0.0	0.0	0.0	0.018406
TraesCS4B02G341800	0.100736	0.192308	0.082069	0.146534	0.202185	0.22006	0.150716	0.081913	0.0812	0.552678	0.519613	0.537502	0.613027	0.394026	0.896244	1.073173	0.965822	1.015981
TraesCS5D02G184700	0.241104	0.154788	0.265322	0.168711	0.170392	0.165096	0.165211	0.157217	0.199293	0.142855	0.099569	0.078823	0.122448	0.03359	0.119037	0.04589	0.075251	0.08995
TraesCS6B02G016500	0.217114	0.205376	0.155937	0.126313	0.07699	0.073647	0.111354	0.147123	0.088036	0.10759200000000001	0.14943800000000002	0.068799	0.099081	0.087654	0.029149	0.08174	0.090957	0.057462
Triticum_aestivum_newGene_35371	0.0	0.0	0.028528	0.0	0.027857	0.049843	0.0	0.01213	0.0	0.089676	0.0	0.0	0.032198	0.0	0.0602	0.0	0.052847	0.0
Triticum_aestivum_newGene_35376	0.0	0.0	0.0	0.0	0.0	0.0	0.0	0.0	0.004955	0.0	0.0	0.0	0.0	0.0	0.0	0.0	0.0	0.0
TraesCS2B02G350100	0.0	0.042267	0.0	0.0	0.0	0.0	0.0	0.0	0.042074	0.115683	0.0	0.0	0.056389	0.0	0.0	0.0	0.0	0.0
TraesCS4D02G207000	1.552587	1.916145	1.459153	1.816452	1.765881	2.138382	2.071451	2.247604	2.018363	2.214429	2.270514	1.52664	1.726746	1.545183	1.827027	1.387493	1.861549	2.038411
TraesCS2B02G093100	0.131454	0.013832	0.097092	0.116825	0.0	0.049758	0.0	0.0	0.018903	0.051795	0.051743	0.090674	0.017357	0.0	0.0	0.0	0.028204	0.056175
Triticum_aestivum_newGene_35378	0.0	0.0	0.264311	0.0	0.0	0.0	0.0	0.0	0.0	0.0	0.0	0.0	0.0	0.050669	0.0	0.0	0.0	0.0
Triticum_aestivum_newGene_33122	0.738178	1.1367610000000001	0.934616	0.962614	1.171266	1.2047420000000002	1.146903	1.001418	1.078833	0.8954479999999999	1.121789	0.901208	0.770312	0.7721169999999999	0.999428	0.933598	1.07138	1.1546889999999999
TraesCS2D02G093700	0.132388	0.177256	0.192387	0.314724	0.298499	0.262661	0.172421	0.150604	0.144916	0.528748	0.492815	0.510731	0.341265	0.403239	0.261999	0.522763	0.451586	0.386425
TraesCS6A02G209700	0.34782	0.019569	0.104288	0.0	0.170939	0.0	0.05407	0.018234	0.119601	0.041032	0.0	0.033494	0.0	0.0	0.0	0.0	0.0	0.126746
TraesCS7B02G175600	17.139207	14.732957	13.820666	18.413058999999997	16.033474	17.487614999999998	16.631521	14.964101000000001	14.25047	16.37931	16.980588	15.970423	18.976522	17.880955	17.670799	17.860039	17.645507	16.750208
TraesCS6B02G052200	0.13499	0.09733	0.119309	0.076314	0.0	0.135981	0.204151	0.045815	0.026746	0.10189	0.111985	0.125645	0.084109	0.035287	0.01722	0.0	0.011404	0.0
TraesCS6B02G153200	0.0	0.0	0.0	0.0	0.0	0.0	0.0	0.0	0.0	0.0	0.0	0.0	0.0	0.0	0.0	0.0	0.0	0.0
TraesCS4B02G272500	3.775727	3.36095	3.214193	3.349075	3.66866	2.760851	3.328672	3.074493	3.340188	3.363936	3.02691	3.03972	2.019227	2.776005	2.998815	3.552339	2.714126	2.951051
TraesCS5B02G192900	0.0	0.0	0.0	0.0	0.0	0.0	0.0	0.0	0.017324	0.0	0.0	0.0	0.0	0.0	0.0	0.0	0.0	0.0
TraesCS3A02G096800	0.767315	0.657044	0.815796	0.723406	0.708213	0.7316560000000001	0.739563	0.715623	0.7025980000000001	0.49058999999999997	0.60755	0.43446700000000005	0.667041	0.6076649999999999	0.508683	0.6389480000000001	0.527597	0.44398000000000004
Triticum_aestivum_newGene_554	0.216672	0.15741	0.199005	0.252155	0.284417	0.327812	0.106515	0.287012	0.059851	0.170539	0.33574	0.213937	0.137192	0.092803	0.276533	0.347583	0.302395	0.257906
TraesCS2D02G552700	1.540726	1.18767	1.716775	1.771579	1.85875	1.639651	2.292027	2.302868	1.901483	1.689022	1.509463	2.054201	1.814169	1.738198	0.805191	1.229155	2.021179	3.027378
Triticum_aestivum_newGene_556	0.025755	0.0	0.0	0.02456	0.08525	0.049114	0.052256	0.023092	0.050826	0.0	0.0	0.0	0.0	0.0	0.0	0.0	0.0	0.0
Triticum_aestivum_newGene_557	0.15200599999999997	0.02623	0.326895	0.249691	0.150153	0.16771	0.24051499999999998	0.299326	0.323294	0.250244	0.130766	0.340267	0.320253	0.041009000000000004	0.344059	0.680233	0.191533	0.237072
Triticum_aestivum_newGene_550	0.15334799999999998	0.206482	0.031793999999999996	0.114839	0.164586	0.231219	0.060645000000000004	0.044912	0.037118	0.15293600000000002	0.026037	0.239774	0.23671999999999999	0.09301100000000001	0.11066999999999999	0.160728	0.316907	0.16028699999999999
TraesCS4A02G223300	8.7192	9.558949	9.117032	7.955552	7.913012	8.018266	9.009244	7.932487	8.79407	7.406901	7.517276	7.109521	6.139293	6.734061	7.71059	7.203275	7.124341	7.140801
Triticum_aestivum_newGene_552	0.0	0.16497	0.0	0.102206	0.032935	0.066615	0.072624	0.0	0.050784	0.0	0.033648	0.153352	0.0	0.050752	0.033191	0.0	0.057594	0.0
TraesCS1B02G449700	0.597803	0.822334	0.605064	0.234332	0.307885	0.258446	0.544988	0.644369	0.331151	0.632231	0.674862	0.524553	0.240375	0.262358	0.187542	0.34638	0.455064	0.2898
TraesCS5B02G005800	0.0	0.0	0.0	0.0	0.0	0.0	0.0	0.0	0.0	0.0	0.0	0.0	0.0	0.0	0.0	0.0	0.0	0.0
TraesCSU02G044800	0.0	0.0	0.0	0.0	0.0	0.0	0.0	0.0	0.0	0.0	0.0	0.0	0.0	0.0	0.0	0.0	0.0	0.0
TraesCS2D02G469800	0.0	0.0	0.0	0.0	0.0	0.0	0.0	0.0	0.0	0.0	0.0	0.0	0.0	0.0	0.0	0.0	0.0	0.0
TraesCS4A02G162400	2.101415	1.905329	1.756595	2.04751	2.00576	1.725981	1.597943	2.085681	1.80445	1.950912	2.073816	1.458607	1.524101	1.630609	1.857333	2.321525	1.995173	2.040504
Triticum_aestivum_newGene_559	1.6883800000000002	1.992267	2.190382	2.017155	2.4151659999999997	2.1168750000000003	1.925944	1.6520089999999998	1.392783	1.8859199999999998	1.9060250000000003	1.816069	1.964345	1.675831	2.2196869999999995	2.439924	2.5210469999999994	2.6010690000000003
TraesCS3D02G223100	0.056139	0.116516	0.100359	0.127964	0.192721	0.12188	0.0901	0.094338	0.132718	0.026738	0.0	0.048706	0.075717	0.064811	0.096849	0.093726	0.149419	0.114958
TraesCS1D02G291600	0.0	0.0	0.0	0.0	0.0	0.0	0.0	0.0	0.0	0.0	0.0	0.0	0.0	0.0	0.0	0.0	0.0	0.0
Triticum_aestivum_newGene_48508	0.373351	0.317941	0.146594	0.874919	0.439311	0.254891	0.564267	0.616591	0.412295	0.594684	0.60039	0.499674	0.529631	0.267535	0.270232	0.44607	0.213257	0.275923
TraesCS5D02G436400	0.0	0.0	0.0	0.017626	0.0	0.0	0.0	0.0	0.0	0.0	0.0	0.0	0.0	0.0	0.0	0.0	0.0	0.0
TraesCS7D02G159300	10.795413	11.021957	7.69919	8.787171	12.170775	8.894065	12.454552	12.025118	10.400266	8.526023	10.453824	8.095311	7.821122	6.878451	8.380262	8.770637	7.905515	9.733551
TraesCS2D02G194400	3.35581	2.696879	2.67529	1.611544	2.552738	1.574962	2.544107	2.478008	2.058056	2.275623	1.98682	1.962263	2.3276	1.501423	1.986071	2.019506	1.886011	1.973912
TraesCS7D02G222800	6.377917	6.852287	6.881398	14.495699	10.745172	13.854168	8.784188	10.203557	8.280295	5.491148	4.426724	5.154887	7.191241	6.356443	4.844876	6.325922	5.669718	6.417582
TraesCS2B02G251200	0.0	0.0	0.0	0.0	0.0	0.0	0.0	0.0	0.0	0.0	0.0	0.0	0.0	0.0	0.0	0.0	0.0	0.0
TraesCS5A02G219100	1.567183	1.595758	0.722096	1.254926	1.442642	0.986479	1.135387	1.22843	0.859016	1.496294	1.659102	2.763825	1.592762	2.493583	1.580001	1.476224	2.430245	0.844328
TraesCS1A02G324300	0.0	0.0	0.0	0.0	0.0	0.0	0.0	0.0	0.0	0.0	0.0	0.0	0.0	0.0	0.0	0.0	0.0	0.0
TraesCS1D02G426400	11.997302	11.897735	13.070585999999999	11.837176	13.014212	12.368867999999999	10.413337	13.201821	10.717756	8.812562	9.108929	7.296675	7.963479	6.560931	9.03773	10.748191	11.844894	12.200191
TraesCS5B02G124700	1.430932	1.906262	2.104248	2.024837	1.879241	1.709769	2.008152	1.682543	1.636919	1.845704	1.585623	1.921834	1.275686	1.333586	1.678527	1.737642	1.859695	1.770934
TraesCS4A02G049200	5.946789	4.762786	6.757192	5.028615	5.501447	5.44456	6.003925	5.811957	5.775716	4.491523	4.232179	5.771797	3.011596	2.584651	2.278891	3.494158	3.512956	3.872419
Triticum_aestivum_newGene_20411	0.061582	0.053852	0.035707	0.025429	0.020835	0.0	0.034253	0.023963	0.009878	0.038248	0.047853	0.0619	0.021951	0.030015	0.01287	0.0	0.020127	0.029286
TraesCS6B02G391100	0.141108	0.058165	0.168631	0.103093	0.037559	0.117372	0.054952	0.121661	0.225367	0.052678	0.115466	0.10001	0.097933	0.025941	0.040701	0.114726	0.01618	0.047202
TraesCS3D02G517000	0.0	0.0	0.020405	0.0	0.0	0.0	0.0	0.0	0.013788	0.0	0.0	0.0	0.0	0.0	0.0	0.0	0.0	0.0
TraesCS2A02G373400	1.349165	1.7420300000000002	1.803552	1.5812560000000002	1.293323	1.496964	1.483593	1.71086	1.819086	1.655184	1.4288930000000002	1.63392	1.082105	1.0621690000000001	1.442275	1.381855	1.244067	1.481642
Triticum_aestivum_newGene_589	0.0	0.0	0.0	0.0	0.0	0.0	0.0	0.0	0.0	0.0	0.0	0.026397	0.0	0.0	0.0	0.0	0.0	0.0
TraesCS2B02G415000	0.092252	0.018464	0.084369	0.090821	0.213142	0.117105	0.021348	0.130965	0.033365	0.0	0.022596	0.0	0.023094	0.034456	0.12065	0.032408	0.265327	0.017739
TraesCS2A02G540600	0.544595	0.887884	1.098625	0.483305	0.704235	0.781429	1.986094	1.35516	1.653579	1.02764	0.843754	0.548528	0.801549	0.58012	0.073515	0.64758	0.480284	0.705491
TraesCS1A02G160500	2.638343	2.69388	3.119484	2.892062	2.369324	2.733973	2.838327	2.572017	2.634325	2.871121	2.992882	2.875849	2.486408	2.109059	2.492589	2.65931	2.723068	3.186695
TraesCS3B02G503800	11.104991	10.715444	9.0347	9.403039	9.242435	9.180663	9.396472	9.325435	12.018577	10.145788	10.504875	9.029592	7.983378	6.337082	7.423482	10.668268	9.741026	9.707092
TraesCS6A02G332100	2.265079	1.873632	1.969287	0.85181	0.959769	0.604201	1.456055	0.993093	0.847951	1.32142	0.601049	0.861213	0.243141	0.444901	0.364755	0.404659	0.687658	0.730731
TraesCS2B02G599000	0.0	0.035392	0.0	0.015038	0.004031	0.02586	0.017539	0.030458	0.0	0.0	0.01522	0.021376	0.004237	0.006835	0.006226	0.0	0.017387	0.027731
Triticum_aestivum_newGene_48102	0.032229	0.050153	0.163365	0.0	0.0	0.0	0.111884	0.0	0.0	0.136921	0.222906	0.16137	0.0	0.0	0.0	0.0	0.194876	0.101794
TraesCS2A02G261600	236.792304	205.855123	193.708218	192.645233	220.333258	200.671254	245.09050000000002	232.90950899999999	246.076198	243.16585800000001	252.783983	231.458237	374.47466799999995	375.13037	383.402781	304.153327	301.34532	279.945786
TraesCS5B02G087300	0.071852	0.121125	0.100176	0.041642	0.044256	0.02625	0.079536	0.188412	0.129335	0.154099	0.059638	0.111858	0.114195	0.098229	0.165867	0.111196	0.271946	0.158406
TraesCS5B02G043100	3.441411	3.958078	2.924266	4.645142	3.717903	4.54425	3.990809	4.231365	4.012626	3.551021	4.284633	3.566839	3.707653	3.914248	4.644951	4.758453	4.729	4.33717
Triticum_aestivum_newGene_34021	0.0	0.0	0.034512	0.0	0.026272	0.021581	0.042011	0.0	0.054604	0.122965	0.012302	0.018424	0.021579	0.027584	0.0	0.0	0.059655	0.0
Triticum_aestivum_newGene_34020	0.196869	0.108433	0.153993	0.286442	0.43465	0.347994	0.1115	0.253227	0.210685	0.428487	0.145526	0.080574	0.154822	0.388838	0.145403	0.143996	0.094098	0.0
Triticum_aestivum_newGene_34023	1.579847	1.3375050000000002	1.7799749999999999	1.4103160000000001	1.617321	1.7776839999999998	1.6736929999999999	1.280239	1.154877	1.483477	1.3157	0.9770369999999999	0.398091	0.9044300000000001	0.95024	0.76225	1.289072	1.231878
Triticum_aestivum_newGene_34022	1.172814	0.849769	0.756082	1.14087	1.435758	0.817229	0.952966	0.64745	1.12763	0.550814	0.648703	0.77533	1.122663	1.100224	0.628484	0.715165	0.790715	0.868124
TraesCS3D02G324500	0.0	0.0	0.003824	0.012781	0.0	0.019861	0.00672	0.0	0.018536	0.0	0.0	0.004875	0.0	9.3e-05	0.000133	0.0	0.0	0.003065
Triticum_aestivum_newGene_34027	0.406844	0.529436	0.740316	0.701525	0.241615	0.642431	0.445229	0.586225	0.60026	0.630376	0.862924	0.872748	0.092196	0.438243	0.263149	0.565545	0.771807	0.462363
TraesCS3B02G352600	0.0	0.076995	0.018534	0.024562	0.0	0.0	0.0	0.032146	0.0	0.0	0.046249	0.01839	0.026555	0.0	0.0	0.0	0.0	0.0
Triticum_aestivum_newGene_34028	0.0	0.054181	0.0	0.05865	0.252975	0.216006	0.134106	0.0	0.043746	0.0	0.264254	0.127131	0.0	0.0	0.0	0.142761	0.144307	0.049963
TraesCS6B02G209700	1.762164	2.209779	1.79338	0.170812	0.068275	0.286202	0.886809	1.075016	1.026646	2.888743	3.748975	3.262855	0.074856	0.230523	0.0	1.64402	1.728996	1.538059
TraesCS7A02G190500	7.097735	6.947038	6.333671	5.372608	6.531698	4.844287	5.881532	6.494778	6.05487	6.432026	7.101319	6.545397	7.485592	6.620785	7.450872	7.476661	7.080204	5.921548
TraesCS7B02G017300	0.083785	0.0	0.0	0.0	0.0	0.0	0.043916	0.0	0.0	0.0	0.0	0.0	0.0	0.0	0.023149	0.0	0.0	0.0
TraesCS4B02G305900	2.850504	2.968375	3.632629	3.874932	3.372319	4.076724	2.938276	3.90573	4.228827	3.311017	2.941128	3.018303	3.064874	3.045784	2.898351	3.266661	2.982206	3.359268
Triticum_aestivum_newGene_26714	0.037347	0.12739	0.052232	0.0	0.145587	0.036032	0.061828	0.031413	0.096271	0.0	0.0	0.0	0.0	0.0	0.0	0.10612	0.0	0.183579
TraesCS4A02G025400	0.0	0.0	0.0	0.0	0.0	0.0	0.0	0.0	0.0	0.0	0.0	0.0	0.0	0.0	0.0	0.0	0.0	0.0
TraesCS2A02G113700	0.0	0.015403	0.0	0.0	0.0	0.0	0.0	0.0	0.0	0.0	0.0	0.0	0.0	0.0	0.0	0.0	0.0	0.0
TraesCS5A02G022700	5.526936	6.231282	6.152086	7.49254	6.789458	8.933458	6.215181	6.452679	6.675908	4.69838	5.215087	5.088182	6.344222	5.314996	6.262628	6.784436	6.52803	6.200157
TraesCS7A02G306100	4.849581	5.986993	4.655671	6.873993	5.533957	6.301618	5.148256	6.225092	6.089297	5.692313	6.700033	5.78618	5.90967	5.174981	6.548132	6.480837	6.271899	6.388083
TraesCS6B02G113400	0.65765	1.094941	0.877536	0.9034	0.680685	0.700723	0.753795	0.624209	0.64944	0.902512	0.711752	0.971649	0.516498	0.59446	0.493693	0.699371	0.458616	0.689309
TraesCS4D02G324300	0.0	0.0	0.0	0.0	0.0	0.0	0.0	0.0	0.0	0.0	0.0	0.0	0.0	0.0	0.0	0.0	0.0	0.0
TraesCS4B02G232300	12.260775	10.703685	10.343663	10.282507	8.883728	11.413715	11.06031	10.624189	11.529179	10.765783	10.010436	10.926191	7.031522	8.262209	7.766676	11.124336	11.634456	10.944879
TraesCS2B02G445800	5.35246	9.118487	7.841458	1.458551	1.820079	1.5243	4.115316	7.002626	4.332382	0.838548	0.80349	1.0035	2.215639	2.23025	1.971143	1.251886	1.744211	1.597232
Triticum_aestivum_newGene_5315	27.32007	26.159193	29.387535	24.153923	23.927567	22.662054	23.468273	25.012491	25.409025	31.42717	28.852472	31.60578	22.519859	24.579849	20.671686	24.656662	24.146618	25.31517
Triticum_aestivum_newGene_5317	0.180365	0.100709	0.18155100000000002	0.0	0.0	0.0	0.0	0.012461	0.0	0.079064	0.038517	0.287271	0.0	0.0	0.0	0.01403	0.0	0.020799
TraesCS2B02G326100	0.0	0.0	0.0	0.0	0.0	0.0	0.0	0.0	0.0	0.0	0.0	0.0	0.0	0.0	0.0	0.0	0.0	0.0
Triticum_aestivum_newGene_3884	0.476012	0.111808	0.417042	0.0	0.037602	0.0	0.317946	0.166688	0.212969	0.15972	0.219485	0.259549	0.0	0.0	0.0	0.219454	0.0	0.0
TraesCS6A02G346400	0.0	0.0	0.0	0.0	0.0	0.0	0.0	0.0	0.0	0.0	0.0	0.0	0.0	0.0	0.0	0.0	0.0	0.0
Triticum_aestivum_newGene_5313	0.0	0.0	0.0	0.0	0.0	0.0	0.0	0.0	0.0	0.0	0.0	0.0	0.0	0.0	0.0	0.0	0.0	0.0
TraesCS4A02G492500	0.0	0.0	0.0	0.0	0.0	0.0	0.0	0.0	0.0	0.0	0.0	0.0	0.0	0.0	0.0	0.0	0.0	0.0
TraesCS5B02G558400	0.0	0.0	0.0	0.0	0.0	0.0	0.0	0.0	0.0	0.0	0.0	0.0	0.0	0.0	0.0	0.0	0.0	0.0
TraesCS5A02G449500	3.094652	3.663507	3.5686859999999996	11.773306000000002	11.291576	12.287447	7.320282000000001	8.296898	7.534485999999999	10.809747999999999	12.450147	11.593763	15.914725999999998	14.601657	15.491613000000001	13.902448999999999	14.192236000000001	14.577455
TraesCS5D02G021500	0.0	0.0	0.0	0.0	0.0	0.0	0.0	0.0	0.0	0.0	0.0	0.0	0.0	0.0	0.0	0.0	0.0	0.0
TraesCS1B02G320200	0.109746	0.017748	0.188186	0.260861	0.393483	0.219071	0.391065	0.448384	0.280744	0.130127	0.093733	0.109823	0.386465	0.330467	0.527493	0.714149	0.200982	0.233262
TraesCS1A02G283700	0.60007	0.6329690000000001	0.422894	0.939959	0.9506119999999999	0.9716619999999999	0.550903	0.8288260000000001	0.907588	0.586437	0.803909	0.604288	1.046426	0.771668	1.095586	0.817954	1.037629	0.731601
TraesCS7D02G475300	26.608507	34.304333	35.94133	15.587339	9.544397	16.006653	10.727798	13.037052	11.85737	103.218925	117.693993	105.56884	9.867056	7.367979	16.588379	7.887009	14.226213	10.814036
TraesCS5B02G053500	0.102266	0.032489	0.260132	0.10262199999999999	0.140227	0.073418	0.094731	0.095052	0.190433	0.036934	0.0	0.087586	0.0	0.0	0.063636	0.031915	0.040208	0.010727
TraesCS1B02G324400	0.0	0.0	0.0	0.0	0.0	0.0	0.0	0.0	0.0	0.0	0.0	0.0	0.0	0.0	0.0	0.0	0.0	0.0
TraesCS1B02G063900	0.0	0.0	0.0	0.0	0.0	0.0	0.0	0.0	0.0	0.0	0.0	0.0	0.0	0.0	0.0	0.0	0.0	0.0
TraesCS5A02G023200	0.0	0.042308	0.0	0.035374	0.055948	0.034277	0.024052	0.0	0.03392	0.0	0.039192	0.0	0.022468	0.036991	0.021985	0.032363	0.0	0.048204
Triticum_aestivum_newGene_6941	34.393204	25.155836	22.091677	25.452234	33.484074	27.952112	28.902002	25.504284	32.43998	28.88542	27.719435	31.774811	19.335091	22.651041	16.681465	23.339308	18.378151	20.692995
TraesCS3B02G083200	0.0	0.0	0.0	0.0	0.0	0.0	0.0	0.0	0.0	0.0	0.0	0.0	0.0	0.0	0.0	0.0	0.0	0.0
TraesCS2B02G053700	5.38223	6.490949	7.130807	8.589055	6.092637	7.969263	6.002523	6.302554	6.445239	10.533303	10.678952	9.470808	8.292981	8.343884	9.257906	8.437834	7.772613	8.585752
Triticum_aestivum_newGene_6665	0.0	0.0	0.0	1.2719390000000002	1.025423	1.3508360000000001	0.6447809999999999	0.65217	0.551042	0.0	0.0	0.0	0.9740650000000001	0.906886	0.9777369999999999	0.594394	0.739764	0.7529880000000001
Triticum_aestivum_newGene_6664	0.19042800000000001	0.112739	0.047186	0.218393	0.279992	0.27492099999999997	0.284566	0.46585299999999996	0.262169	0.130548	0.133036	0.259999	0.146536	0.256031	0.200868	0.263192	0.063629	0.125791
TraesCS3A02G205700	2.7780139999999998	2.93886	2.508408	2.7374680000000002	1.857942	2.707368	2.3018039999999997	2.500624	2.519994	2.545691	2.776317	2.478224	1.84987	1.527881	2.146785	1.956579	2.8294259999999998	1.97004
Triticum_aestivum_newGene_6666	0.100978	0.0	0.0	0.0	0.167436	0.0	0.164434	0.13749	0.053933	0.0	0.085978	0.0	0.0	0.0	0.137849	0.0	0.0	0.0
Triticum_aestivum_newGene_6661	1.69767	1.878447	1.786634	2.354131	1.539934	1.919075	1.826809	1.862469	1.741819	1.518906	1.246687	1.333268	0.80002	1.338464	1.248553	1.575824	1.598618	1.57504
Triticum_aestivum_newGene_6660	2.119958	2.157363	1.833144	1.799138	1.792819	1.609977	2.128695	2.318678	1.951953	1.360145	1.5279	1.19449	1.160405	0.904261	1.150251	1.499001	1.251176	1.32089
Triticum_aestivum_newGene_6663	1.932915	1.723746	2.334644	0.182988	0.296886	0.4709	0.642912	0.643064	0.890689	1.535462	1.704059	1.766691	0.07986	0.189655	0.0	0.749398	0.680073	1.031624
Triticum_aestivum_newGene_31600	1.295237	2.318932	1.736966	0.3812	0.717817	0.5354949999999999	0.924765	1.048993	1.306848	1.6035909999999998	1.6450739999999997	1.750546	0.088635	0.147346	0.028423	0.560508	0.58097	0.75752
TraesCS1D02G002500	14.653268	15.067021	15.67661	7.178524	7.647962	6.607922	10.00128	10.101131	9.742951	10.469748	10.943464	10.611685	5.969957	5.281609	6.483917	10.550935	9.974292	9.549609
TraesCS6A02G407600	6.880888	6.245454	6.3321	6.093826	5.495078	5.729214	5.887375	6.066651	6.722352	5.770758	5.547013	5.435733	3.806538	3.816737	5.017088	5.279002	5.43921	5.253552
TraesCS3D02G061600	0.0	0.0	0.0	0.0	0.0	0.0	0.0	0.0	0.0	0.0	0.0	0.0	0.0	0.0	0.0	0.0	0.0	0.0
Triticum_aestivum_newGene_6668	0.0	0.0	0.050074	0.0	0.0	0.0	0.0	0.0	0.0	0.0	0.31212	0.0	0.0	0.0	0.0	0.0	0.0	0.0
TraesCS1A02G401200	0.029348	0.0227	0.0	0.165276	0.0	0.283611	0.0	0.010786	0.0	0.042717	0.0	0.024058	0.0	0.0	0.01354	0.0	0.0	0.0
TraesCS7D02G389800	4.707293	4.981821	5.270846	6.541483	4.144957	5.971491	5.557512	5.485608	5.697366	4.6321889999999994	5.058375	4.560867	4.352032	4.123619000000001	4.759464	5.467765	5.01039	5.522636
TraesCS3D02G426400	0.0	0.0	0.0	0.0	0.0	0.0	0.0	0.0	0.0	0.0	0.0	0.0	0.0	0.0	0.0	0.0	0.0	0.0
TraesCS3D02G188900	4.242839	5.054801	5.585597	4.263822	3.108698	5.347557	5.816346	6.152454	5.587423	3.493801	3.786912	3.707463	2.503501	2.185984	2.649554	2.872371	3.372789	3.307347
TraesCS7B02G216000	3.349302	3.712402	4.258244	4.96826	4.670129	5.299408	4.018497	4.462956	3.620932	2.669132	3.725876	3.172012	3.011564	2.860996	3.065299	4.23403	2.809581	3.046965
TraesCS2D02G196800	27.68417	28.052494	42.490166	18.539036	26.147205	23.949364	40.848473	44.264565	37.832184	33.126827	28.999271	38.258396	14.795593	16.548792	10.035182	10.663673	17.552015	22.694733
TraesCS3B02G026600	0.0	0.030285	0.0	0.0	0.0	0.0	0.0	0.0	0.0	0.0	0.0	0.0	0.0	0.0	0.0	0.016508	0.0	0.0
TraesCS7A02G093000	0.0	0.0	0.0	0.0	0.0	0.0	0.0	0.0	0.0	0.0	0.0	0.0	0.0	0.0	0.0	0.0	0.0	0.0
TraesCS1B02G269100	9.503088	11.58768	8.161593	1.110335	1.333064	0.708797	4.511749	2.752063	2.116564	4.222166	3.758727	5.382314	2.58989	2.243708	1.055375	3.460837	2.472036	2.427252
TraesCS2B02G085900	0.243695	0.08651	0.103784	0.213702	0.216168	0.160521	0.161252	0.160154	0.18716	0.107764	0.100805	0.13452	0.228473	0.26376	0.311991	0.180735	0.14155	0.200273
TraesCS4B02G373300	0.0	0.0	0.0	0.0	0.0	0.0	0.0	0.0	0.0	0.0	0.0	0.0	0.0	0.0	0.0	0.0	0.0	0.0
TraesCS1D02G420800	8.010403	6.298081	5.891091	7.003278	6.902684	5.78179	6.380661	5.431693	6.013391	7.131859	6.560351	6.189493	6.078387	5.280412	5.709726	6.558294	6.40207	8.278051
TraesCS2A02G319400	0.0	0.0	0.0	0.0	0.0	0.0	0.0	0.0	0.0	0.0	0.0	0.0	0.0	0.0	0.0	0.0	0.0	0.0
TraesCS6D02G016700	0.174775	0.090299	0.069615	0.064447	0.0	0.0	0.120701	0.063908	0.252891	0.0	0.0	0.030984	0.0	0.0	0.0	0.23854	0.070747	0.0
TraesCS2B02G116800	0.0	0.0	0.0	0.0	0.0	0.0	0.0	0.0	0.0	0.0	0.0	0.0	0.0	0.0	0.0	0.0	0.0	0.0
TraesCS4B02G010700	0.0	0.0	0.0	0.0	0.0	0.0	0.0	0.0	0.0	0.0	0.0	0.0	0.0	0.0	0.0	0.0	0.0	0.0
TraesCS7A02G480100	1.592674	1.654612	1.685066	3.082293	2.459236	3.004015	2.672223	2.552632	2.800322	1.399576	1.498927	1.413543	1.688764	2.089334	1.855133	1.954565	1.64675	1.476814
Triticum_aestivum_newGene_24784	0.0	0.0	0.0	0.214267	0.9145639999999999	0.33310300000000004	0.064551	0.019211	0.07588	0.0	0.0	0.0	0.0	0.0	0.0	0.0	0.029676	0.132379
TraesCS3D02G146700	1.632932	1.234267	1.244985	1.734044	1.158137	1.3712	1.156037	1.175097	1.430373	1.444578	0.974707	0.9140590000000001	1.193643	0.980998	0.70423	0.912317	0.942407	0.9355469999999999
TraesCS3D02G102500	0.189857	0.175031	0.119798	0.154842	0.195266	0.191422	0.126108	0.210184	0.184586	0.029552	0.05318	0.125386	0.132185	0.034866	0.0	0.146434	0.166367	0.114586
TraesCS6B02G170300	0.901363	0.576466	0.685111	2.340214	1.957578	2.02579	1.381376	0.91793	1.306036	0.793195	0.70754	0.919483	1.601833	1.283061	1.762959	1.402899	0.916561	0.569625
TraesCS1B02G203500	5.201744	6.536645	6.415536	10.918094	8.096702	10.601664	6.740092	6.936353	6.446095	9.28562	9.175929	9.96699	9.984113	10.065212	10.424899	12.228589	12.909161	11.540438
Triticum_aestivum_newGene_12925	1.052746	0.607367	0.651917	0.254522	0.138984	0.479364	0.468096	0.356017	0.549426	0.280597	0.538256	0.504927	0.109779	0.223399	0.26924	0.223772	0.019134	0.214169
TraesCS2A02G480300	8.899763	6.826621	7.220298	7.361288	6.524976	5.688535	8.083933	6.046341	6.841766	10.657797	11.202393	10.740824	8.239557	8.676351	9.037221	11.649003	10.878496	10.122606
TraesCS1A02G093100	0.0	0.0	0.0	0.0	0.0	0.0	0.0	0.0	0.0	0.0	0.0	0.0	0.0	0.0	0.0	0.0	0.0	0.0
Triticum_aestivum_newGene_12926	15.539442000000005	16.718397000000003	22.324260999999993	19.48304900000001	19.352272999999993	18.85326199999999	20.653202000000004	17.319438999999996	16.337012000000005	16.233925	19.7469	18.230744	12.183608000000001	13.510749999999998	14.717422999999993	18.935696000000007	18.725242000000005	17.394130999999998
TraesCS7B02G080600	0.043556	0.0	0.061108	0.0	0.0	0.0	0.049371	0.018341	0.0	0.0	0.0	0.040401	0.0	0.0	0.0	0.040031	0.0	0.0
Triticum_aestivum_newGene_1361	0.0	0.0	0.0	1.314022	1.189959	1.156947	0.719695	0.474069	0.35225	0.0	0.0	0.0	0.860343	0.895624	1.227093	0.660201	0.573788	0.753582
Triticum_aestivum_newGene_32654	0.0	0.0	0.095749	0.015693	0.0	0.019556	0.042498	0.015008	0.0	0.015455	0.040117	0.014895	0.060508	0.0	0.0	0.041086	0.0	0.0
TraesCS4B02G083900	3.201232	2.942915	3.135835	4.094519	4.12624	3.270622	3.819595	3.570562	3.260432	2.955753	3.025713	2.655289	2.247243	2.996571	2.161106	2.783295	2.867964	2.771672
Triticum_aestivum_newGene_1362	0.742704	0.894462	0.8430759999999999	0.0	0.0	0.014635	0.268758	0.223234	0.23932	0.564396	0.828411	0.7693050000000001	0.0	0.0	0.0	0.233778	0.242377	0.22659600000000002
Triticum_aestivum_newGene_9178	2.130431	2.8688099999999994	3.3991629999999997	3.383063	2.49269	3.2831030000000005	2.7559130000000005	3.0333379999999996	2.729387	2.747097	2.739308	2.4417429999999998	2.384464	2.1964780000000004	2.6757759999999995	3.066923	3.5965990000000003	3.381577
Triticum_aestivum_newGene_1364	1.476445	1.4214900000000001	1.277617	1.9508210000000001	1.35157	1.512747	1.632716	1.517696	1.459937	1.2467810000000001	1.274386	0.9644499999999999	0.851742	0.920875	1.0047009999999998	1.382507	1.382756	1.098707
TraesCS2D02G495200	0.0	0.0	0.0	0.0	0.0	0.0	0.0	0.0	0.0	0.0	0.0	0.0	0.0	0.0	0.0	0.0	0.0	0.0
TraesCS1D02G081900	1.649073	1.440362	1.315275	1.534101	1.647737	1.258684	1.250292	1.223901	1.18848	1.595342	1.351109	1.427658	0.892261	1.013742	1.302732	1.53458	1.281217	1.27502
Triticum_aestivum_newGene_9174	0.0	0.0	0.0	1.155198	3.508965	1.043161	0.959186	0.43346	0.843728	0.0	0.147426	0.106198	0.0	0.0	0.0	0.148888	0.496292	0.583435
Triticum_aestivum_newGene_9175	1.7563980000000001	1.397574	1.213797	1.4701469999999999	1.984219	2.395461	1.0655160000000001	1.415792	1.472802	0.9238299999999999	1.19117	1.657376	1.5424989999999998	0.943881	2.018221	1.11254	1.2594859999999999	1.344476
Triticum_aestivum_newGene_9177	0.0	0.074926	0.232021	0.199687	0.0	0.0	0.073997	0.105543	0.137349	0.058461	0.079552	0.057669	0.074447	0.13957	0.0	0.280839	0.0	0.051228
Triticum_aestivum_newGene_9170	7.6054949999999995	8.626619	8.735508999999999	12.380602999999999	11.494572999999999	12.139930999999999	10.039068	10.454137999999999	9.20955	9.889152	9.982026999999999	8.973875999999999	8.05653	8.888318	10.297128	10.638190999999999	11.694861	10.405564000000002
TraesCS5A02G059900	2.0455680000000003	2.125147	2.703287	2.464453	2.2426079999999997	2.485068	2.830632	2.306345	1.74773	2.395667	2.5388650000000004	2.3967270000000003	2.04304	2.269659	2.028341	2.44357	2.5521849999999997	2.4521129999999998
Triticum_aestivum_newGene_9172	22.012256999999998	19.625393	14.943347000000001	19.359516	18.576918	23.389407000000002	20.474831000000002	20.922769000000002	20.1297	20.958929	20.256624000000002	17.292669	15.717952	15.540426	16.533258	21.458491	18.787599	18.466284
Triticum_aestivum_newGene_9173	0.18162299999999998	0.219826	0.255054	0.112407	0.209786	0.117448	0.229984	0.255901	0.064924	0.116511	0.086606	0.239746	0.150602	0.153532	0.305141	0.185324	0.287434	0.162933
TraesCS6D02G360900	1.724934	1.105709	1.126921	2.146261	1.472275	1.411997	1.55367	1.884222	1.134024	0.8974	0.643709	0.678125	0.493565	0.19802	0.495637	0.392789	0.430084	0.506214
TraesCS2D02G578800	0.0	0.0	0.0	0.0	0.0	0.0	0.0	0.0	0.0	0.0	0.0	0.0	0.0	0.0	0.0	0.0	0.0	0.0
TraesCS2A02G106700	2.575289	2.64827	2.030046	2.209524	1.451485	1.261179	1.953133	1.753828	1.932595	2.245359	1.160156	1.916317	1.354407	1.535753	1.319021	1.261115	0.966167	0.851376
Triticum_aestivum_newGene_12922	2.920041	2.518513	2.735519	3.057332	3.938342	3.086824	3.493185	3.7554030000000003	3.066662	5.446151	6.479645	5.180688	7.650007	7.743486000000001	7.773147	6.828056999999999	7.816981999999999	7.030143000000001
TraesCS6B02G344300	0.594273	0.482294	0.343546	0.063519	0.09996	0.087531	0.268039	0.177125	0.212301	0.335775	0.259484	0.322937	0.062328	0.072144	0.094964	0.190597	0.219685	0.045282
TraesCS1A02G338700	0.0	0.017521	0.140686	0.0	0.00883	0.071663	0.0	0.009538	0.0	0.007936	0.052337	0.006986	0.013882	0.0	0.019319	0.0	0.0	0.0
TraesCS6A02G028900	0.0	0.0	0.0	0.0	0.0	0.0	0.0	0.0	0.0	0.0	0.0	0.0	0.0	0.0	0.0	0.0	0.0	0.0
TraesCS5D02G087700	10.303647	10.962371000000001	10.907346	15.398154	13.014465	13.999849	8.270738	9.129245999999998	9.464552999999999	14.705794000000001	15.276992	14.015296	18.180776	17.898726	18.701062	15.405917	13.646562	14.848498
TraesCS2B02G043000	0.0	0.0	0.0	0.175518	0.118299	0.134292	0.084174	0.082362	0.082171	0.0	0.014625	0.0	0.161847	0.072127	0.11548	0.069846	0.058091	0.062671
TraesCS7D02G135200	0.0	0.0	0.0	0.0	0.0	0.0	0.0	0.0	0.0	0.0	0.0	0.0	0.0	0.0	0.0	0.0	0.0	0.0
TraesCS7D02G233100	9.702624	10.008987	10.094433	4.907788	7.538738	4.471227	9.521624000000001	8.489594	7.036407	5.169684	5.0328539999999995	5.567943	13.147337	11.034600999999999	10.701663	13.03573	11.281764	12.109427
TraesCS2A02G218600	5.865904	6.169191	5.860543	6.259353	5.561135	6.31655	6.316922	6.31393	6.614419	4.636155	5.482178	4.470491	4.949734	5.238016	5.830759	4.085731	4.795337	5.532769
TraesCS2B02G510700	0.804072	0.034825	1.507649	0.0	1.62139	0.0	0.0	0.027371	2.14044	0.311366	0.0	0.274501	0.0	0.146053	0.271812	8.245561	0.066595	0.099816
TraesCS3D02G368600	12.936722	7.196405	11.017068	4.344766	9.377107	3.407649	11.582528	12.00548	12.544099	10.378721	9.825473	12.823711	1.751413	1.558381	1.108168	1.047221	2.366001	3.486211
Triticum_aestivum_newGene_19698	0.526824	0.442133	0.854638	0.522736	0.099687	0.26397	0.545226	0.833019	0.286658	0.46988800000000003	0.20687599999999998	0.398293	0.0	0.0	0.062119	0.081292	0.195751	0.390339
TraesCS7D02G434400	0.0	0.0	0.0	0.0	0.0	0.0	0.0	0.0	0.0	0.0	0.0	0.0	0.0	0.0	0.0	0.0	0.0	0.0
TraesCS7B02G393000	1.92867	2.081903	1.557836	1.823355	2.0306	1.551319	1.259727	1.812828	1.54758	1.025209	1.075706	1.174881	1.905598	1.067399	1.588169	1.370584	1.370626	1.87956
Triticum_aestivum_newGene_19692	0.207485	0.119542	0.0	0.0	0.388515	0.0	0.0	0.051087	0.191244	0.031127	0.0	0.068763	0.0	0.0	0.0	0.0	0.0	0.0
TraesCS1B02G102400	0.0	0.0	0.0	0.0	0.0	0.0	0.0	0.0	0.0	0.0	0.0	0.0	0.0	0.0	0.0	0.0	0.0	0.0
Triticum_aestivum_newGene_38277	0.14017400000000002	0.099562	0.137163	0.180635	0.126591	0.148705	0.0633	0.115632	0.019032	0.195063	0.338568	0.145048	0.020597	0.066815	0.1861	0.162607	0.17446	0.234261
Triticum_aestivum_newGene_19697	0.0	0.0	0.0	0.044496	0.0	0.026709	0.0	0.0	0.04086	0.108987	0.0	0.0	0.0	0.022693	0.0	0.042443	0.0	0.021613
TraesCS2B02G194300	0.0	0.0	0.0	0.0	0.0	0.0	0.0	0.0	0.0	0.0	0.0	0.0	0.0	0.0	0.0	0.0	0.0	0.0
Triticum_aestivum_newGene_19695	0.0	0.0	0.0	0.285346	0.0	0.028421	0.0	0.0	0.055631	0.102961	0.0	0.0	0.0	0.037854	0.0	0.0	0.0	0.029427
TraesCS5A02G215900	7.873244	6.62577	7.442115	8.02448	8.681797	8.235055	7.665485	8.325848	8.366841	3.412716	3.350841	4.161488	4.047673	4.096067	4.117167	2.998161	3.089345	2.702919
TraesCS1A02G419900	0.124634	0.086715	0.0	0.0	0.081253	0.221177	0.0	0.069759	0.0	0.037777	0.0	0.0	0.0	0.0	0.0	0.0	0.0	0.0
TraesCS6D02G074900	0.0	0.0	0.0	0.0	0.0	0.0	0.0	0.0	0.0	0.0	0.0	0.0	0.0	0.0	0.0	0.0	0.0	0.0
TraesCS3D02G184800	0.14612	0.235142	0.164815	0.199705	0.215791	0.13556	0.129027	0.045173	0.214369	0.144735	0.237105	0.09345	0.134086	0.110689	0.198863	0.22344	0.34514	0.141019
TraesCS4D02G146600	0.0	0.0	0.0	0.0	0.0	0.0	0.0	0.0	0.0	0.0	0.0	0.0	0.0	0.0	0.0	0.0	0.0	0.0
TraesCS2D02G167800	6.935743	3.886817	4.195611	3.923826	5.934535	4.913387	4.198864	3.663348	4.57917	4.169409	4.675995	3.973554	2.570006	3.275028	2.916231	4.249967	3.497771	3.530928
TraesCS2D02G481800	0.761583	0.801605	0.42805	0.302067	0.359605	0.083487	0.444348	0.329226	0.353514	0.485162	0.29266	0.380486	0.209902	0.167894	0.090292	0.300578	0.198192	0.120965
TraesCS7B02G049300	0.0	0.0	0.0	0.0	0.0	0.0	0.0	0.0	0.0	0.0	0.0	0.0	0.0	0.008483	0.0	0.0	0.0	0.0
TraesCS4D02G085500	0.0	0.0	0.0	0.0	0.0	0.0	0.0	0.0	0.0	0.0	0.0	0.0	0.0	0.012059	0.0	0.0	0.0	0.0
TraesCS2D02G117200	2.198507	1.411692	1.5927129999999998	1.327105	1.147637	1.4447100000000002	1.451317	1.572406	1.40483	0.567551	0.626967	0.821489	0.47658100000000003	0.567527	0.547183	0.496151	0.628699	0.642282
TraesCS5B02G493200	0.020939	0.056547	0.0	0.058492	0.0	0.048558	0.07456	0.01993	0.040746	0.0	0.063172	0.025131	0.103528	0.121267	0.061158	0.16324	0.112269	0.047845
TraesCS7D02G250400	0.0	0.0	0.0	0.0	0.0	0.0	0.0	0.0	0.0	0.0	0.0	0.0	0.0	0.0	0.0	0.0	0.0	0.0
Triticum_aestivum_newGene_15606	0.0	0.083595	0.137914	0.0	0.0	0.0	0.297532	0.169947	0.114846	0.0	0.0	0.0	0.0	0.076507	0.0	0.0	0.0	0.155885
TraesCS3A02G326600	0.0	0.0	0.0	0.0	0.0	0.0	0.0	0.0	0.0	0.0	0.0	0.014874	0.0	0.0	0.0	0.0	0.0	0.0
TraesCS6B02G225200	1.328664	1.479578	0.820012	0.422542	0.452167	0.45642	1.445493	0.67228	0.89169	1.121338	0.97237	1.313595	0.802631	1.581445	1.118757	0.891315	1.7387	1.561666
TraesCS6B02G217900	0.0	0.0	0.0	0.0	0.0	0.0	0.0	0.008909	0.0	0.0	0.0	0.0	0.0	0.0	0.0	0.0	0.0	0.0
Triticum_aestivum_newGene_48412	0.091808	0.200497	0.040169	0.423009	0.105838	0.083356	0.103882	0.089058	0.038315	0.233932	0.0	0.02755	0.0	0.021057	0.196417	0.049095	0.380193	0.408718
Triticum_aestivum_newGene_48411	1.1477080000000002	1.0110029999999999	1.298483	1.5475940000000001	1.3332	1.30045	1.1591879999999999	1.8806489999999998	1.1131650000000002	0.9537829999999999	1.459898	1.131364	0.8377079999999999	0.749056	0.798106	1.191248	0.974396	1.0755460000000001
Triticum_aestivum_newGene_48410	0.0	0.0	0.0	0.0	0.0	0.0	0.0	0.0	0.0	0.21907	0.0	0.0	0.0	0.0	0.0	0.0	0.0	0.0
TraesCS3A02G203700	3.740188	4.049975	4.289061	4.050072	3.735707	3.726503	4.257696	4.599305	4.225419	4.232125	4.397966	4.029032	3.45858	3.125464	3.996334	4.290207	4.1346	3.836884
TraesCS4D02G041200	17.249529	9.014915	10.874034	12.353771	19.464283	6.639226	11.435621	13.388569	12.973413	16.310137	14.035629	24.645144	34.394066	32.308559	16.713102	14.486612	26.203329	26.203976
Triticum_aestivum_newGene_48415	0.015048	0.053829	0.077361	0.492712	0.71483	0.546634	0.403835	0.315816	0.272887	0.036238	0.063265	0.151909	1.055601	1.017151	1.036498	0.434853	0.528236	0.470593
TraesCS5A02G245000	0.0	0.0	0.0	0.0	0.0	0.0	0.0	0.0	0.0	0.0	0.0	0.0	0.0	0.0	0.0	0.0	0.0	0.0
TraesCS7D02G367100	0.870108	0.967935	0.602527	0.182314	0.174958	0.146321	0.506823	0.358393	0.451099	0.562535	0.287192	0.590894	0.308107	0.300694	0.263928	0.387371	0.341587	0.271185
Triticum_aestivum_newGene_48419	2.266054	2.2146660000000002	2.657555	2.869578	2.164593	2.468889	2.713144	2.724808	2.587858	2.503339	1.973593	1.877509	1.598471	1.328068	2.6299270000000003	3.0635	2.856671	2.278088
TraesCS6A02G405600	79.964409	82.599403	66.115128	43.037861	51.965572	50.259018	60.04847	72.845695	61.00206	49.066772	48.055107	48.130856	62.573925	56.929611	84.695671	66.305	76.993324	70.920982
TraesCS1A02G166100	125.861794	133.342926	127.928429	77.14283	93.575615	88.170288	101.303673	90.29451	89.222282	182.304276	177.749985	166.867096	58.044117	46.509224	38.48859	45.847172	48.215248	48.335396
TraesCS7B02G480400	0.0	0.0	0.0	0.0	0.0	0.0	0.0	0.0	0.0	0.0	0.0	0.0	0.0	0.0	0.0	0.0	0.0	0.0
Triticum_aestivum_newGene_38827	2.376194	2.494696	2.539437	0.050214	0.20885700000000001	0.065631	1.536632	1.7270340000000004	1.7869980000000003	3.4388950000000005	2.4498890000000006	2.541156	0.019484	0.038297	0.0	0.9912570000000002	1.165249	1.038927
Triticum_aestivum_newGene_38826	0.0	0.0	0.0	0.0	0.157605	0.128156	0.147694	0.098292	0.184359	0.0	0.0	0.0	0.0	0.0	0.0	0.0	0.0	0.0
Triticum_aestivum_newGene_38821	4.1347309999999995	3.5838469999999996	4.487648	3.7457350000000003	3.8577719999999998	2.9646939999999997	3.363527	3.5819319999999997	3.879871	3.81519	1.5301280000000002	3.7983899999999995	2.1058349999999995	2.198221	2.088461	3.023011	3.308053	3.24457
TraesCS2A02G104700	1.405456	1.727166	1.726229	1.892	1.735777	1.767298	1.616939	1.607591	1.637854	1.587402	1.891278	1.711329	1.310227	1.215023	1.51555	1.674221	1.818464	1.560308
Triticum_aestivum_newGene_38822	0.028696	0.0	0.0	0.0	0.018392	0.0	0.0	0.0	0.0	0.0	0.0	0.019459	0.0	0.009805	0.008005	0.0	0.0	0.0
TraesCS2B02G126500	50.79847	46.976273	43.449722	40.903938	40.004196	43.729385	45.345905	46.103386	47.235737	41.698391	41.047039	38.365131	22.652472	25.198809	29.921629	34.74971	31.459049	31.164251
TraesCS4A02G353900	0.0	0.0	0.0	0.0	0.0	0.0	0.0	0.0	0.0	0.0	0.0	0.0	0.0	0.0	0.0	0.0	0.0	0.0
Triticum_aestivum_newGene_34512	0.0	0.0	0.0	0.144211	0.0	0.08782	0.0	0.0	0.0	0.0	0.0	0.0	0.0	0.0	0.0	0.0	0.0	0.0
TraesCSU02G134300	0.0	0.0	0.0	0.0	0.0	0.0	0.0	0.0	0.0	0.0	0.0	0.0	0.0	0.0	0.0	0.0	0.0	0.0
TraesCS1B02G021700	0.0	0.0	0.0	0.0	0.0	0.0	0.0	0.0	0.0	0.0	0.0	0.0	0.0	0.0	0.0	0.0	0.0	0.0
TraesCS1A02G347900	0.03391	0.0	0.02983	0.0	0.023173	0.0	0.146444	0.045919	0.021939	0.063798	0.0	0.042313	0.0	0.0	0.027743	0.0	0.0	0.0
TraesCS2D02G412300	0.0	0.0	0.0	0.0	0.0	0.0	0.0	0.0	0.0	0.0	0.0	0.0	0.0	0.0	0.0	0.0	0.0	0.0
Triticum_aestivum_newGene_19039	0.030125	0.0	0.219141	0.096273	0.0	0.245644	0.105126	0.0	0.064101	0.056677	0.028372	0.0	0.029605	0.0	0.072596	0.119215	0.0	0.076944
TraesCS5A02G297700	0.0	0.0	0.0	0.0	0.0	0.0	0.0	0.0	0.0	0.0	0.0	0.0	0.0	0.0	0.0	0.0	0.0	0.0
Triticum_aestivum_newGene_19037	0.0	0.0	0.0	0.089294	0.058591	0.20246	0.063095	0.023047	0.0	0.0	0.0	0.0	0.0	0.02467	0.028933	0.0	0.0	0.0
Triticum_aestivum_newGene_19036	0.0	0.0	0.0	0.080137	0.174402	0.0	0.029437	0.068816	0.046591	0.0	0.0	0.0	0.16364	0.076155	0.131895	0.109857	0.0	0.0
Triticum_aestivum_newGene_19035	0.926957	0.970157	0.659352	1.290283	1.209357	1.391432	1.036767	0.9852639999999999	1.089537	1.0292810000000001	1.249221	0.898231	0.859693	0.907682	0.9601719999999999	1.25536	1.134907	0.959999
TraesCS5D02G423900	0.0	0.0	0.0	0.0	0.0	0.0	0.0	0.0	0.0	0.0	0.0	0.0	0.0	0.0	0.0	0.0	0.0	0.0
Triticum_aestivum_newGene_19033	4.105975	5.162853999999999	4.395635	3.269954	5.8485819999999995	2.946958	3.177146	4.824937	3.9237469999999997	3.38528	2.8954560000000003	1.969124	2.9453810000000002	2.8622170000000002	3.050184	2.5373110000000003	3.8912050000000002	3.5776769999999996
Triticum_aestivum_newGene_19031	0.0	0.0	0.092356	0.070816	0.0	0.0	0.0	0.0	0.0	0.0	0.0	0.0	0.0	0.0	0.0	0.0	0.0	0.0
Triticum_aestivum_newGene_19030	0.113875	0.0	0.0	0.0	0.316774	0.0	0.0	0.0	0.0	0.0	0.0	0.0	0.0	0.0	0.187057	0.214926	0.0	0.0
TraesCS6D02G096900	0.011283	0.043767	0.021947	0.09468	0.014939	0.0	0.0	0.061449	0.030061	0.027835	0.0	0.010725	0.030496	0.023087	0.0	0.0	0.0	0.032624
TraesCS1B02G186300	98.002022	93.170296	87.983246	72.195007	114.617928	64.91037	81.134293	84.612656	84.461136	57.491814	63.368618	61.3699	97.79493	95.343498	76.110825	60.045822	65.856987	64.616035
TraesCS3B02G255700	0.025076	0.0	0.0	0.0	0.0	0.064434	0.0	0.0	0.018632	0.0	0.0	0.0	0.0	0.0	0.0	0.0	0.0	0.0
TraesCS7A02G533600	0.0	0.0	0.0	0.0	0.0	0.0	0.0	0.0	0.0	0.0	0.0	0.0	0.0	0.0	0.0	0.0	0.0	0.0
TraesCS2D02G296600	0.48007	0.384276	0.930026	1.41155	0.254073	1.056625	0.76975	0.241831	0.908761	0.746826	1.290232	0.800331	0.278385	0.0	0.276482	0.164948	0.169999	0.132704
TraesCS2A02G155400	0.0	0.0	0.0	0.0	0.0	0.0	0.0	0.0	0.0	0.0	0.0	0.0	0.0	0.0	0.0	0.0	0.0	0.0
TraesCS3A02G085200	24.772893999999997	26.620549	26.049327	22.224352	22.08838	20.856041	21.784596	22.160410000000002	21.10447	22.428727	22.11412	23.762488	16.313986999999997	16.140142	19.468102000000002	20.677831	20.817064000000002	19.234796
TraesCS3D02G186400	8.271961	6.963275	7.435886	7.212318	7.101983	7.102414	7.600965	7.575831	8.271306	8.132707	7.038258	6.506097	5.98968	5.590332	6.001575	7.954219	5.864529	7.567873
TraesCS2D02G598300	0.0	0.0	0.171339	0.0	0.0	0.0	0.0	0.0	0.0	0.0	0.0	0.0	0.0	0.0	0.0	0.0	0.0	0.0
TraesCS1A02G140500	0.008096	0.002784	0.049891	0.0	0.006089	0.003905	0.0	0.004334	0.0	0.001204	0.002074	0.00488	0.0	0.0	0.013745	0.002614	0.0	0.0
TraesCS7D02G544000	0.049518	0.032946	0.037031	0.0	0.0	0.0	0.118825	0.040214	0.067638	0.05707	0.08728	0.085612	0.0	0.041715	0.018486	0.052147	0.092914	0.103878
TraesCS1B02G329711	0.0	0.0	0.0	0.0	0.0	0.0	0.0	0.0	0.0	0.0	0.0	0.0	0.0	0.0	0.0	0.0	0.0	0.0
TraesCS4B02G081500	0.0	0.0	0.0	0.0	0.0	0.0	0.0	0.0	0.0	0.0	0.0	0.0	0.0	0.0	0.0	0.0	0.0	0.0
TraesCS7D02G004200	0.0	0.0	0.0	0.0	0.0	0.0	0.0	0.0	0.023769	0.0	0.0	0.0	0.0	0.0	0.0	0.0	0.0	0.0
Triticum_aestivum_newGene_1953	0.046302	0.116423	0.50552	0.15499	0.077674	0.310949	0.20322	0.197206	0.239807	0.208674	0.263802	0.319024	0.0	0.079733	0.0	0.181322	0.125548	0.308906
TraesCS2A02G025400	0.079074	0.116507	0.097411	0.031924	0.060967	0.077656	0.047855	0.095329	0.015944	0.156502	0.118207	0.082438	0.166025	0.124975	0.14991	0.18586	0.14214	0.164117
TraesCS2B02G603000	0.33145	0.339376	0.806943	0.542826	0.72421	0.570355	1.580344	1.380869	1.513711	0.154921	0.032669	0.059513	0.499973	0.452068	0.455242	0.329029	0.165564	0.092506
TraesCS7B02G030500	0.0	0.0	0.0	0.0	0.0	0.0	0.0	0.0	0.0	0.0	0.0	0.0	0.0	0.0	0.0	0.0	0.0	0.0
TraesCS2A02G380200	13.699437	15.071308	16.630839	21.530589	18.000893	20.724848	18.241946	18.251753	17.541847999999998	11.747034000000001	12.146305	11.757791999999998	10.553587	10.352938	12.174239	13.622352	13.496343	12.030403999999999
TraesCS2D02G052900	1.235119	1.306478	1.362023	0.743375	0.753394	0.897508	0.823716	0.785336	0.746027	1.090408	1.03313	1.160427	0.227276	0.073891	0.214768	0.116431	0.169116	0.354722
TraesCS6B02G358700	0.385777	0.431004	0.57658	0.797079	0.740174	0.742786	0.283375	0.546383	0.386099	0.266524	0.123627	0.443561	0.095849	0.232501	0.309055	0.217479	0.380295	0.167904
Triticum_aestivum_newGene_23788	0.047164	0.19692900000000002	0.120814	0.235215	0.557786	0.035807	0.091435	0.09478600000000001	0.08138200000000001	0.058516	0.0	0.0	0.06560200000000001	0.248692	0.0	0.101423	0.121965	0.255385
TraesCS6D02G123400	0.0	0.0	0.0	0.0	0.0	0.0	0.0	0.0	0.0	0.0	0.0	0.0	0.0	0.0	0.014004	0.0	0.0	0.0
TraesCS4A02G290100	0.043675	0.062259	0.146558	0.0	0.126135	0.059805	0.065655	0.260442	0.214388	0.11996	0.115622	0.0	0.158053	0.270975	0.170381	0.065005	0.106911	0.176887
Triticum_aestivum_newGene_40651	0.0	0.063772	0.0	0.0	0.061474	0.0	0.11184	0.0	0.0	0.0	0.0	0.0	0.0	0.0	0.0	0.0	0.0	0.0
Triticum_aestivum_newGene_23789	0.363266	0.885187	0.668706	0.9273710000000001	1.06547	0.9577370000000001	0.429225	0.9285190000000001	0.995477	0.7277549999999999	1.178882	0.511307	0.220222	1.003793	0.752451	0.816643	0.384849	0.819717
Triticum_aestivum_newGene_10315	0.2203	0.045664	0.11524300000000001	3.6299590000000004	1.686239	2.826179	1.430862	1.534733	0.8672589999999999	0.029933	0.0	0.034403	1.91213	1.6587299999999998	2.0500030000000002	1.599916	0.823223	1.06158
Triticum_aestivum_newGene_10314	0.0	0.0	0.0	0.0	0.0	0.0	0.0	0.0	0.0	0.0	0.0	0.0	0.0	0.134941	0.136305	0.0	0.0	0.0
Triticum_aestivum_newGene_10317	7.289413	6.596553	6.879735	5.676525	7.073402	6.321207	5.859088	6.360894	5.889857	5.021618	5.355115	5.6204540000000005	7.643755	7.005047	7.0668109999999995	6.186312	6.560805	5.271775
TraesCS2B02G603400	0.0	0.0	0.0	0.0	0.0	0.0	0.0	0.0	0.0	0.0	0.0	0.0	0.0	0.0	0.0	0.0	0.0	0.0
TraesCSU02G071200	0.0	0.0	0.0	0.07353	0.0	0.021821	0.0	0.0	0.0	0.0	0.0	0.0	0.0	0.0	0.0	0.0	0.0	0.0
Triticum_aestivum_newGene_10310	19.083517999999998	16.993483	18.450502999999998	39.827026000000004	30.810965	39.46374000000001	26.959979	29.148728	26.314645	16.826399000000002	16.577944	15.938144999999999	21.471508	18.80693	21.170041	24.668657	22.739978999999998	24.764025
Triticum_aestivum_newGene_10313	0.054007	0.054809	0.042593	0.076836	0.204038	0.45248299999999997	0.040353	0.15333599999999997	0.031697	0.125311	0.10116800000000001	0.017009	0.42528299999999997	0.232031	0.195374	0.269239	0.146555	0.130969
Triticum_aestivum_newGene_10312	0.321128	0.0	0.0	0.0	0.0	0.0	0.0	0.0	0.0	0.0	0.0	0.0	0.0	0.0	0.0	0.0	0.0	0.0
TraesCS3B02G085200	6.881094	7.242329	7.217407	6.997398	6.573999	7.231377	6.380826	7.019252	6.548852	7.87716	6.519471	7.388077	5.801423	5.616958	6.389459	7.088233	7.554231	7.153551
TraesCS2D02G018700	0.0	0.0	0.0	0.0	0.0	0.0	0.0	0.0	0.0	0.0	0.0	0.0	0.0	0.0	0.0	0.0	0.0	0.0
TraesCS3B02G309800	0.0	0.0	0.0	0.0	0.0	0.0	0.0	0.0	0.0	0.0	0.0	0.0	0.0	0.0	0.0	0.0	0.0	0.0
Triticum_aestivum_newGene_10319	2.44117	2.5035700000000003	2.744035	4.419718	4.090591	4.023021000000001	3.106141	3.2875129999999997	3.040773	2.1575379999999997	2.027044	2.5169909999999995	2.443123	3.0024049999999995	3.8278039999999995	3.008774	3.111119	4.15193
Triticum_aestivum_newGene_10318	0.09433	0.0	0.085161	0.042351	0.06137	0.267053	0.158782	0.12854500000000002	0.165301	0.020184	0.0	0.035387	0.140811	0.198141	0.036397	0.087213	0.0	0.0
TraesCS2D02G054500	0.0	0.0	0.0	0.0	0.0	0.0	0.0	0.0	0.0	0.0	0.0	0.0	0.0	0.0	0.0	0.0	0.0	0.0
TraesCS2D02G179500	18.292121	17.372145	14.305971999999999	20.265406	21.134442	18.252779	17.80347	16.102465000000002	16.288436	19.474099000000002	17.647044	19.094174000000002	16.03603	16.258477	17.766096	20.344995	19.030419	19.744618000000003
TraesCS2A02G438900	2.605765	2.833518	2.734734	3.361577	2.951386	3.41862	3.617042	2.62859	2.710819	2.6721	2.26217	2.684552	2.405742	2.07797	2.702548	2.753617	2.821572	2.606691
TraesCSU02G174600	0.0	0.006161	0.027847	0.020242	0.07219	0.035206	0.0	0.053481	0.0	0.0	0.0	0.0	0.00984	0.046228	0.0	0.0	0.0	0.0
TraesCS1A02G347400	1.798499	1.960231	1.866954	4.950154	3.960503	4.155931	3.141622	2.939282	2.263722	2.189541	2.425826	2.362712	4.057701	3.507949	2.960332	1.897687	2.676533	2.388498
TraesCS1A02G250000	0.362799	0.365847	0.427442	0.156189	0.228413	0.119155	0.247135	0.109779	0.135985	1.166278	1.485965	1.714618	1.593931	1.494628	1.421896	1.323863	1.227712	1.99673
Triticum_aestivum_newGene_12780	0.152193	0.183064	0.162927	0.0	0.0	0.0	0.0	0.0	0.0	0.0	0.0	0.0	0.0	0.0	0.0	0.0	0.0	0.059018
TraesCS2D02G432400	1.460006	1.601362	1.468675	1.284983	1.182765	1.308868	1.499056	1.342377	1.617792	1.407198	1.118071	0.914085	1.064718	1.011196	1.211819	1.210237	1.295163	0.895849
Triticum_aestivum_newGene_12782	0.023324	0.0	0.020866	0.0	0.0	0.0	0.0	0.0	0.0	0.300341	0.406541	0.428389	0.0	0.0	0.0	0.093884	0.182049	0.083018
TraesCS5D02G157100	0.986372	1.026443	0.57793	1.098292	0.516081	0.413971	0.485455	1.024059	0.694932	0.510643	0.905796	1.138879	0.678213	0.296451	0.516117	0.581231	0.932787	0.455139
Triticum_aestivum_newGene_12784	0.051579	0.0	0.08753	0.052423	0.160503	0.035115	0.0	0.021781	0.0	0.0	0.0	0.0	0.009115	0.085372	0.009715	0.114048	0.01945	0.091911
Triticum_aestivum_newGene_23786	3.6421	4.327019	4.17045	4.708681	4.098644	4.4086549999999995	3.2007239999999997	3.915751	3.701877	3.8682149999999997	4.275625	3.598146	3.4309369999999997	3.5634550000000003	3.6554230000000003	4.678617	4.629496	4.407862000000001
TraesCS5B02G280700	0.849399	0.741503	0.665132	0.945862	1.664004	0.748586	0.901136	1.029563	1.056314	0.318882	0.275596	0.404216	3.780502	3.022233	2.444174	1.203741	1.872483	1.249235
Triticum_aestivum_newGene_12787	0.0	0.136801	0.0	0.0	0.0	0.0	0.0	0.092821	0.0	0.0	0.0	0.0	0.0	0.0	0.0	0.0	0.0	0.032857
TraesCS7D02G430400	0.097343	0.221486	0.123031	0.193598	0.164312	0.106284	0.177171	0.039531	0.0	0.222836	0.051335	0.095535	0.081846	0.023978	0.146561	0.113028	0.58556	0.207546
Triticum_aestivum_newGene_22089	0.323619	0.6034889999999999	0.589707	0.286239	0.161162	0.550271	0.302342	0.518883	0.584927	0.231878	0.213953	0.323206	0.335923	0.032558	0.046075	0.222278	0.286269	0.219587
TraesCS2D02G487400	0.924292	1.186937	0.794991	1.426366	1.002153	1.389042	1.46343	1.295615	1.203578	0.657704	0.483731	0.66208	0.577327	0.633635	0.589641	0.698427	0.585083	0.551147
Triticum_aestivum_newGene_22080	0.149106	0.333235	0.329401	0.089612	0.098958	0.312453	0.197661	0.185871	0.27923	0.179383	0.217496	0.175221	0.045957	0.0	0.0	0.0	0.0	0.051288
Triticum_aestivum_newGene_23780	0.0	0.031927	0.0	0.058305	0.0	0.0	0.057966	0.0	0.0	0.073053	0.0	0.0	0.0	0.0	0.022385	0.0	0.0	0.0
TraesCS5A02G282100	0.0	0.0	0.0	0.0	0.0	0.0	0.0	0.0	0.0	0.0	0.0	0.0	0.0	0.0	0.0	0.0	0.0	0.0
TraesCS6D02G280400	9.507926	8.01664	6.46011	7.343723	8.225168	8.821233	7.883378	7.191617	6.912541	10.825707	8.892154	10.275502	6.979382	6.820385	8.856709	12.233946	8.958494	10.919804
Triticum_aestivum_newGene_22085	3.1221010000000002	2.863181	3.76304	0.929107	0.881505	0.7170859999999999	1.554159	1.788739	1.930135	3.3193080000000004	3.264375	2.926935	0.207854	0.195917	0.0	2.126992	1.193003	2.172053
Triticum_aestivum_newGene_22086	0.394165	0.55244	0.5795340000000001	0.156044	0.178379	0.399469	0.346148	0.226018	0.19040300000000002	0.657959	0.416399	0.57013	0.202816	0.073399	0.0	0.5319	0.792148	0.343534
Triticum_aestivum_newGene_22087	0.172373	0.22411	0.166208	0.065789	0.054696	0.068136	0.073904	0.141011	0.096573	0.193033	0.171193	0.121149	0.02199	0.043804	0.0	0.163357	0.123209	0.164073
Triticum_aestivum_newGene_18122	2.6578019999999998	2.73923	3.0635799999999995	3.1497900000000003	3.1300000000000003	3.2323429999999997	2.548271	2.338759	2.844415	2.315266	2.177804	2.130625	1.798855	2.110862	2.025945	1.8300809999999998	2.306997	2.2830799999999996
Triticum_aestivum_newGene_18123	0.0	0.0	0.044225	33.185665	42.234879	34.175125	17.075899	13.725822	14.199923	0.0	0.0	0.0	72.275574	80.652962	67.90963	30.460911	26.4872	27.363577
Triticum_aestivum_newGene_18120	5.734419999999999	5.831047	5.764950000000001	6.945436999999999	6.849258999999999	7.549933	7.070038	7.69808	5.877426999999999	4.689576	4.952706	5.349241000000001	4.955633000000001	5.112768	5.135586	5.832662000000001	5.209156999999999	6.343793
TraesCS1D02G360500	0.486305	0.119501	0.412229	0.474265	0.147972	0.327557	0.238204	0.24707	0.134408	0.510673	0.399018	0.371897	0.023991	0.009674	0.045309	0.047739	0.098309	0.112718
TraesCS5A02G295800	0.0	0.0	0.0	0.0	0.0	0.0	0.0	0.0	0.0	0.0	0.0	0.0	0.0	0.0	0.0	0.0	0.0	0.0
TraesCS3B02G360600	1.336797	1.3376	1.483919	1.113676	1.256633	1.020968	1.469975	1.239087	1.650491	1.729937	1.685964	1.597445	1.15993	1.069865	1.091859	1.329497	1.494385	1.129732
TraesCS3A02G436400	0.090109	0.12075	0.15491	0.203286	0.07778	0.420885	0.0	0.185409	0.0	0.154878	0.069703	0.0	0.066557	0.051052	0.0	0.252718	0.158682	0.133674
TraesCS5A02G011200	4.232309	4.421731	5.266943	6.14914	5.703966	5.356837	5.204889	4.883909	5.588623	4.953305	5.597034	4.927202	4.118487	4.783653	5.041606	6.253483	5.460377	5.700144
Triticum_aestivum_newGene_4350	0.028621	0.0	0.0	0.163979	0.119103	0.0	0.067084	0.109956	0.036682	0.054423	0.0	0.0	0.0	0.026181	0.068608	0.1497	0.045138	0.0
TraesCS3A02G148500	6.157045	6.071428	5.556787	6.59244	7.051119	7.282409	5.650636	6.053917	5.840347	6.069266	6.006349	4.560562	7.617012	6.330078	6.942086	6.457055	5.781877	6.966425
TraesCS7A02G408000	4.451782	4.545701	3.406193	4.154253	4.289512	4.171211	4.805779	4.511381	4.300315	4.338855	4.765336	4.151125	4.257106	3.704371	3.248031	5.753521	4.588931	5.325629
TraesCS1D02G366900	0.0	0.0	0.0	0.0	0.0	0.0	0.0	0.0	0.0	0.0	0.0	0.0	0.0	0.0	0.0	0.0	0.0	0.0
TraesCS4A02G474000	0.538724	0.516931	0.558945	0.17443	0.173479	0.301205	0.383159	0.492725	0.416264	0.424352	0.544624	0.340008	0.1474	0.269902	0.171634	0.195672	0.252067	0.296423
TraesCS5A02G392400	2.241059	1.363665	1.605004	1.477242	1.238775	1.133301	1.331052	1.393641	1.128664	1.418184	1.362365	1.18365	0.954871	1.287532	1.418531	1.430441	1.063324	1.400928
TraesCS5D02G062800	0.440787	0.520718	0.349944	0.546339	0.72741	0.914975	0.538057	0.420449	0.351928	0.564585	0.694231	0.430685	0.37239	0.344019	0.672704	0.753905	0.540827	0.593536
TraesCS3A02G051200	0.463698	0.547528	0.434505	0.426309	0.361219	0.279458	0.758734	0.341367	0.491234	0.335825	0.291209	0.169119	0.878594	1.492828	0.839866	0.789329	0.787747	0.527916
TraesCS6A02G389000	0.0	0.0	0.023283	0.0	0.0	0.0	0.0	0.0	0.0	0.0	0.0	0.0	0.0	0.0	0.0	0.0	0.0	0.0
TraesCS4D02G016500	3.430474	3.314955	3.585147	4.857897	4.786306	4.137646	3.751653	4.193382	4.138639	2.396967	2.333614	2.876683	1.698517	1.404498	0.779743	1.118969	1.851979	1.537208
TraesCS6B02G021800	0.0	0.0	0.0	0.0	0.0	0.0	0.0	0.0	0.0	0.0	0.0	0.0	0.0	0.0	0.0	0.0	0.0	0.0
TraesCS1D02G030100	0.0	0.0	0.0	0.0	0.0	0.0	0.0	0.0	0.0	0.0	0.0	0.0	0.0	0.0	0.0	0.0	0.0	0.0
TraesCS7B02G168000	7.074193	6.071758	6.565241	8.629243	7.365	9.746083	7.691825	8.216961	8.117492	7.118828	7.819983	6.672341	6.655461	6.866288	7.19591	8.607759	7.574921	8.204473
TraesCS2A02G529900	0.012843	0.052252	0.0	0.017034	0.0	0.0	0.036967	0.0	0.0	0.0	0.014083	0.051965	0.0	0.0	0.0	0.0	0.0	0.0
TraesCS3A02G043500	0.054917	0.062071	0.090651	0.048952	0.016285	0.072482	0.04967	0.050051	0.035249	0.127316	0.164377	0.085331	0.007708	0.011754	0.064333	0.026845	0.0	0.007439
Triticum_aestivum_newGene_34852	8.170694000000001	7.698369	7.547471999999998	9.487300000000001	8.550277000000001	9.757602	8.305468	8.202753999999999	7.717332999999999	7.410951999999999	8.142774000000001	7.463873	6.977142000000001	7.558209000000001	8.314377	9.277327	8.882936999999998	9.435217
Triticum_aestivum_newGene_34853	0.0	0.0	0.0	0.107787	0.0	0.0	0.0	0.0	0.0	0.0	0.0	0.0	0.0	0.0	0.0	0.143212	0.0	0.0
TraesCS3B02G253700	4.479926	4.369829	4.58246	4.483332	3.514123	4.319186	4.719056	4.1763520000000005	4.583292	3.2148790000000003	3.213277	3.780707	2.321471	2.724286	3.050234	3.58502	3.089279	2.951928
TraesCS7A02G535600	0.0	0.0	0.0	0.0	0.0	0.0	0.0	0.0	0.0	0.0	0.0	0.0	0.0	0.0	0.0	0.0	0.0	0.0
Triticum_aestivum_newGene_34857	1.930113	1.4366119999999998	1.421979	2.283207	1.866945	2.124314	1.811491	1.75406	1.8808359999999997	1.6835460000000002	1.7701850000000001	1.477549	1.5368650000000001	1.6304370000000001	1.4885490000000001	1.889184	1.883784	2.1065270000000003
TraesCS7B02G000800	0.0	0.037503	0.042033	0.0	0.0	0.0	0.055367	0.0	0.0	0.0	0.0	0.0	0.0	0.0	0.0	0.0	0.0	0.0
TraesCS2A02G063100	0.0	0.0	0.0	0.0	0.0	0.0	0.0	0.0	0.0	0.0	0.0	0.0	0.0	0.0	0.0	0.0	0.0	0.0
TraesCS2A02G540800	0.0	0.057172	0.043527	0.027715	0.0	0.0	0.0	0.0	0.047877	0.00228	0.273348	0.01398	0.065502	0.01893	0.0	0.080701	0.059936	0.050314
Triticum_aestivum_newGene_20261	0.0	0.0	0.0	0.0	0.008897	0.0	0.024797	0.0	0.0	0.050974	0.633199	0.134797	1.613185	0.541444	1.879233	2.3853470000000003	3.117661	3.3063
TraesCSU02G166800	1.137474	0.8945	0.913888	1.083442	1.004194	1.046192	0.846095	1.016954	1.069568	1.05464	1.263346	1.17698	0.949827	0.874658	1.058104	1.329204	1.111483	1.500656
TraesCS2D02G593200	0.0	0.0	0.0	0.0	0.0	0.0	0.0	0.0	0.0	0.0	0.0	0.0	0.0	0.0	0.0	0.0	0.0	0.0
TraesCS7D02G432800	0.055635	0.033894	0.058464	0.021963	0.0	0.0	0.023252	0.040293	0.048778	0.08873	0.0	0.167752	0.0	0.0	0.0	0.036952	0.035404	0.0
TraesCS6B02G097400	0.0	0.0	0.0	0.0	0.0	0.0	0.0	0.0	0.014034	0.0	0.0	0.0	0.0	0.0	0.0	0.0	0.0	0.028081
Triticum_aestivum_newGene_12474	80.964989	116.002701	143.501556	67.527939	75.54267300000001	63.13477	81.54178399999999	91.653297	78.483317	225.410003	223.168183	266.08288	327.23941	284.989123	269.627251	326.026014	298.727113	306.232421
Triticum_aestivum_newGene_18786	83.752243	63.421051	58.843651	93.119072	101.761909	90.781891	64.435181	62.751213	59.709156	72.056107	73.794342	76.378975	86.746071	84.561714	77.334648	79.861008	77.036949	72.363976
TraesCS1A02G002500	5.883283	6.470543	7.050734	4.542243	4.061315	4.966549	5.779484	5.956021	5.827003	4.052793	4.076545	3.902829	2.598847	2.430135	2.461284	2.871321	3.120864	2.940039
Triticum_aestivum_newGene_18785	0.0	0.0	0.17895	0.0	0.0	0.0	0.0	0.0	0.0	0.0	0.0	0.0	0.0	0.0	0.0	0.0	0.0	0.0
Triticum_aestivum_newGene_18782	0.313448	0.684328	0.533112	0.08156000000000001	0.17451	0.223533	0.320977	0.327811	0.16808	0.297225	0.52227	0.182648	0.250578	0.382521	0.31089500000000003	0.253591	0.394598	0.300942
Triticum_aestivum_newGene_18783	8.971906	11.194831	12.999666	12.510743	10.589147	11.669752	11.006226	11.003239	10.114514	12.266691	12.451237	11.69493	8.799248	9.310427	10.864617	13.39805	12.918492	12.581067
Triticum_aestivum_newGene_18780	0.0	0.0	0.0	0.0	0.0	0.0	0.0	0.0	0.0	0.0	0.0	0.0	0.117539	0.0	0.234432	0.0	0.03377	0.0
Triticum_aestivum_newGene_18781	0.0	0.0	0.090923	0.0	0.0	0.0	0.0	0.268482	0.0	0.081877	0.154886	0.0	0.0	0.0	0.0	0.0	0.062893	0.0
Triticum_aestivum_newGene_12472	0.0	0.0	0.097474	0.0	0.220309	0.166475	0.109503	0.0	0.14243	0.084719	0.0	0.0	0.053878	0.0	0.0	0.167659	0.0	0.0
TraesCS1B02G424700	1.202456	1.10494	0.846667	0.640043	0.624747	0.715343	0.941998	0.846306	0.703992	0.531232	0.403624	0.589109	0.960011	0.715282	0.911327	1.303269	1.119186	0.724105
TraesCS2A02G308300	5.655537	5.778367	4.702712	5.13288	4.759979	6.076048	5.671242	5.868311	5.563133	4.501131	4.823878	4.766793	4.679253	4.710766	4.485845	5.210735	4.513958	4.822811
TraesCS2D02G471800	0.0	0.0	0.0	0.0	0.0	0.0	0.0	0.0	0.0	0.0	0.0	0.0	0.0	0.0	0.0	0.0	0.0	0.0
Triticum_aestivum_newGene_18788	1.36783	1.379353	1.490021	1.892844	1.8523419999999997	1.88702	1.346323	1.3481459999999998	1.41739	1.499558	1.679141	1.299373	1.449615	1.2778939999999999	1.390113	1.652519	1.615843	1.806694
TraesCS3A02G378100	30.757175	22.353916	18.675873	25.442308	23.735613	23.480452	24.893782	20.319946	24.014742	29.54484	27.67981	26.272425	17.443806	21.884623	17.91057	21.884123	20.743715	20.849894
Triticum_aestivum_newGene_39398	4.605523	4.511186	3.9956250000000004	6.666345	5.355390999999999	7.4217759999999995	5.064558	5.012579000000001	4.857422	5.238167000000001	5.464257999999999	4.748035	3.328708	4.076723	3.871905	4.365172	4.828842999999999	3.973815
TraesCS4A02G262000	0.0	0.0	0.0	0.0	0.0	0.0	0.0	0.0	0.0	0.0	0.0	0.0	0.0	0.0	0.0	0.0	0.0	0.0
TraesCS4A02G103600	4.836569	4.512629	4.262037	3.806373	3.549362	3.432318	4.101647	3.852246	3.745296	3.867399	4.168596	4.046285	2.795948	2.651721	3.325628	3.093145	2.885809	3.417473
TraesCS7D02G071500	0.0	0.0	0.0	0.0	0.0	0.0	0.0	0.0	0.0	0.0	0.0	0.0	0.0	0.0	0.0	0.0	0.0	0.0
TraesCS2D02G159400	0.0	0.0	0.0	0.0	0.0	0.0	0.0	0.0	0.0	0.0	0.0	0.0	0.0	0.0	0.0	0.0	0.0	0.0
Triticum_aestivum_newGene_39391	2.364659	2.309933	2.552997	2.3859129999999995	2.1646739999999998	2.620358	2.291285	2.0222569999999997	1.9689699999999999	2.120381	2.431336	2.463666	1.731483	1.672257	2.264443	2.535243	2.831263	2.153372
Triticum_aestivum_newGene_39392	0.0	0.0	0.0	0.151875	0.0	0.427511	0.0	0.0	0.0	0.0	0.0	0.0	0.0	0.0	0.0	0.0	0.0	0.0
Triticum_aestivum_newGene_39393	1.181964	1.197607	1.3170559999999998	1.3374000000000001	1.840045	1.456649	1.5415990000000002	1.129347	1.18229	1.008929	1.006101	0.992645	0.9605299999999999	0.570467	0.578975	0.884139	0.7486090000000001	1.119591
Triticum_aestivum_newGene_39394	0.142106	0.283234	0.208285	4.298454	3.422569	4.945081	2.4496599999999997	2.2297029999999998	2.5387449999999996	0.178979	0.31126	0.26975	2.777756	2.913845	3.638858	2.7354860000000003	2.2902780000000003	2.516554
Triticum_aestivum_newGene_39395	8.381327	8.687365000000002	9.946345	8.733341	9.258331	8.46983	9.201025	8.618623000000001	8.604847999999999	6.3059400000000005	7.101908000000001	6.843284000000001	8.996054	7.666832000000001	8.522018999999998	8.566827	7.892464	7.791045999999999
Triticum_aestivum_newGene_39396	0.0	0.170851	0.272367	0.2443	0.0	0.0	0.0	0.0	0.186771	0.0	0.0	0.0	0.10252	0.193881	0.0	0.0	0.140898	0.221304
Triticum_aestivum_newGene_39397	2.1104999999999996	2.129917	2.4567270000000003	2.9165399999999995	2.3547170000000004	3.1218590000000006	2.68954	2.3447639999999996	2.0282199999999997	2.7034759999999998	2.538529	2.619369	2.248829	2.0897869999999994	2.859705	2.5727689999999996	2.511180999999999	2.490695
TraesCS6B02G318500	1.768591	2.127805	2.431055	3.873567	3.009322	3.810587	2.956542	3.257674	3.205477	1.22216	0.989899	1.145632	1.409736	0.986905	0.931393	0.800509	0.650088	1.269562
TraesCS2D02G091000	0.221285	0.237327	0.224818	0.042965	0.157947	0.055785	0.104363	0.184411	0.184594	0.065388	0.034618	0.058475	0.011764	0.01066	0.011877	0.083544	0.027118	0.03496
TraesCS6A02G234100	4.587135	3.516082	3.366462	3.777219	3.9403	3.783945	2.8305520000000004	3.695476	4.085927	4.231351	3.54233	4.398601	3.748785	4.427784	3.617016	3.977687	4.261125	4.548561
TraesCS7A02G166600	0.006579	0.105515	0.09211	0.068096	0.05612	0.0	0.104434	0.114022	0.177376	0.030218	0.176385	0.04127	0.038464	0.02475	0.076757	0.119015	0.113478	0.139616
TraesCS3D02G320300	2.704743	2.388065	3.121575	1.734062	1.680045	2.594452	2.297779	2.105585	1.80388	3.057329	2.510659	3.011875	1.17944	1.447602	0.809549	0.823083	1.238415	1.041738
TraesCS5B02G327700	1.522552	1.805085	1.547564	0.984207	0.984612	1.118226	1.264383	1.208282	1.214688	1.342422	1.688458	1.422602	0.715929	0.823534	0.629632	1.613667	1.292114	1.534666
TraesCS4D02G124500	0.0	0.0	0.0	0.0	0.0	0.0	0.0	0.0	0.0	0.0	0.0	0.0	0.0	0.0	0.0	0.0	0.0	0.0
Triticum_aestivum_newGene_13665	0.416758	0.517165	0.0	0.786095	0.61367	0.682859	0.745733	0.663189	0.544314	0.351773	0.566567	0.0	0.480722	0.344431	0.529308	0.123334	0.475108	0.527758
Triticum_aestivum_newGene_13666	0.0	0.0	0.0	0.0	0.0	0.0	0.0	0.0	0.0	0.0	0.0	0.0	0.0	0.0	0.0	0.484654	0.0	0.0
TraesCS7B02G363000	0.02041	0.0	0.0	0.0	0.0	0.0	0.0	0.0	0.033148	0.0	0.0	0.0	0.0	0.046048	0.018159	0.042321	0.02707	0.0
Triticum_aestivum_newGene_13660	3.1058660000000002	3.01701	3.1757679999999997	4.027313	3.508413	3.7237419999999997	2.6497550000000003	3.16029	2.9614010000000004	3.003204	2.9419070000000005	2.992832	1.9419119999999996	2.355314000000001	2.762347	3.1614340000000003	2.994956	3.1752909999999996
Triticum_aestivum_newGene_13661	0.0	0.0	0.0	0.0	0.015572	0.114236	0.0	0.0	0.0	0.0	0.0	0.0	0.0	0.0	0.0	0.0	0.0	0.0
Triticum_aestivum_newGene_13662	0.0	0.0	0.0	0.141712	0.0	0.151099	0.0	0.0	0.0	0.0	0.0	0.0	0.0	0.0	0.0	0.0	0.0	0.0
Triticum_aestivum_newGene_13663	1.195269	0.553679	0.916767	1.482486	0.995257	1.106185	1.316995	1.068806	1.398311	1.806209	1.264045	1.116407	1.316849	1.019429	1.445121	1.195674	1.648778	1.209326
TraesCS1D02G203600	0.150872	0.182764	0.193003	0.349844	0.227033	0.309492	0.247855	0.227029	0.280934	0.081899	0.193386	0.059367	0.141402	0.131531	0.140585	0.141133	0.163789	0.107396
TraesCS7A02G041200	0.040514	0.067896	0.028945	0.034091	0.0	0.03513	0.0	0.02128	0.02054	0.052769	0.064528	0.16335	0.091086	0.211878	0.098934	0.026165	0.047592	0.094734
TraesCS3A02G045900	0.137777	0.151782	0.242396	0.162749	0.14436	0.300994	0.276027	0.268187	0.205298	0.088582	0.138816	0.216924	0.15916	0.102365	0.255454	0.130668	0.120731	0.114746
TraesCS2D02G357000	0.0	0.038577	0.0	0.0	0.235673	0.023053	0.0	0.042655	0.02257	0.121582	0.067667	0.055307	0.057899	0.0	0.086408	0.06004	0.0	0.0
Triticum_aestivum_newGene_22620	0.0	0.0	0.0	3.1568940000000003	2.961201	2.478163	1.4807640000000002	1.479562	1.443239	0.0	0.0	0.0	1.9076069999999998	1.829465	1.941805	0.916223	1.568659	1.176401
Triticum_aestivum_newGene_13669	1.448072	0.660778	1.329984	1.033356	0.919907	0.861581	0.9237979999999999	1.10938	0.7825150000000001	0.55775	0.6586730000000001	1.2519259999999999	0.750742	0.852946	0.822377	0.409099	0.892295	1.113377
Triticum_aestivum_newGene_22623	0.0	0.371128	0.0	0.0	0.0	0.0	0.0	0.0	0.0	0.114571	0.155465	0.0	0.0	0.0	0.0	0.0	0.0	0.0
TraesCSU02G178600	0.0	0.0	0.0	0.0	0.0	0.0	0.0	0.0	0.0	0.0	0.0	0.0	0.0	0.0	0.0	0.0	0.0	0.0
TraesCS3B02G109400	0.05991	0.0	0.0	0.031595	0.0	0.153955	0.090184	0.165242	0.021583	0.040635	0.0	0.0	0.198957	0.0	0.0	0.069894	0.03329	0.258194
Triticum_aestivum_newGene_24664	0.0	0.0	0.0	0.226614	0.0	0.0	0.0	0.0	0.06672600000000001	0.0	0.0	0.0	0.245987	0.0	0.0	0.039751	0.036444	0.180029
TraesCS3A02G283800	9.27644	8.961705	14.781503	14.14214	15.151239	13.614479	13.493485	12.450096	16.321394	11.598358	11.295126	17.049553	10.539835	11.268503	2.870404	8.416352	14.119512	18.789698
Triticum_aestivum_newGene_24662	0.0	0.0	0.0	0.0	0.0	0.0	0.0	0.0	0.0	0.0	0.0	0.0	0.0	0.0	0.0	0.0	0.0	0.0
TraesCS6B02G192500	5.523981	6.402013	6.310468	6.415753	6.435927	6.44296	5.9957	6.257581	6.027787	5.885879	5.942466	5.341094	3.744755	3.531502	4.188054	5.918653	5.783281	5.109841
Triticum_aestivum_newGene_24660	0.0	0.0	0.0	0.8223309999999999	1.7060430000000002	1.567568	0.0	0.0	0.0	0.0	0.0	0.0	0.588544	0.80465	0.125828	0.0	0.0	0.0
Triticum_aestivum_newGene_24661	0.0	0.0	0.0	0.0	0.0	0.0	0.0	0.0	0.0	0.0	0.0	0.0	0.0	0.0	0.0	0.0	0.0	0.0
TraesCS4A02G141700	0.710828	1.107447	1.002977	1.310099	0.923071	1.173593	1.027237	1.308799	1.211138	0.558759	0.821006	0.847009	0.86974	0.906681	0.773654	0.808606	0.761703	0.548928
TraesCS2D02G218700	0.485874	0.595411	0.855387	0.218958	0.330564	0.227971	0.770456	0.417478	0.690068	0.860992	0.57351	0.611849	0.380006	0.226573	0.161669	0.434181	0.388646	0.30057
Triticum_aestivum_newGene_16509	0.003952	0.0	0.369713	0.042229	0.138318	0.15824	0.055066	0.0	0.0	0.0	0.0	0.176182	0.0	0.048502	0.036948	0.183151	0.070738	0.133465
TraesCS2D02G595000	1.873985	2.603449	3.017224	2.773495	2.499608	2.754694	3.296568	3.758122	3.511031	1.531865	1.787075	1.666853	2.222436	2.091897	2.052713	1.867839	1.660248	1.917705
Triticum_aestivum_newGene_24668	0.913885	1.172545	1.03509	0.102037	0.100071	0.04237	0.827134	0.760235	0.484981	0.85795	0.706458	0.969897	0.0	0.0	0.0	0.610439	0.606001	0.647965
Triticum_aestivum_newGene_24669	0.0	0.0	0.0	0.921141	1.2422469999999999	0.5898410000000001	0.390813	0.409649	0.308314	0.0	0.0	0.0	1.874336	1.637591	1.134117	0.5672600000000001	0.718383	1.105595
TraesCS5D02G504800	0.101704	0.098087	0.164617	0.039075	0.031563	0.142396	0.379579	0.112793	0.184475	0.0	0.0	0.030185	0.0	0.0	0.0	0.0	0.0	0.0
Triticum_aestivum_newGene_10208	0.0	0.0	0.0	0.0	0.203618	0.0	0.0	0.0	0.0	0.0	0.0	0.0	0.0	0.0	0.0	0.0	0.0	0.0
TraesCS7D02G334600	0.0	0.0	0.0	0.0	0.0	0.0	0.0	0.0	0.0	0.0	0.0	0.0	0.0	0.0	0.0	0.0	0.0	0.0
TraesCS6D02G177300	0.350424	0.340976	0.533157	0.231771	0.335453	0.231431	0.44793099999999997	0.329941	0.308957	0.244677	0.199265	0.270937	0.426087	0.42116499999999996	0.457243	0.283942	0.361185	0.268207
TraesCS4D02G294200	0.09317	0.0	0.080201	0.0	0.186801	0.0	0.036343	0.235951	0.068606	0.124347	0.0	0.0	0.0	0.0	0.0	0.022518	0.0	0.0
TraesCS6D02G323200	0.0	0.0	0.0	0.0	0.0	0.0	0.0	0.0	0.0	0.0	0.0	0.0	0.0	0.0	0.0	0.0	0.0	0.0
TraesCS5D02G187100	32.738705	35.044052	33.409325	42.189064	43.513512	43.867561	39.870811	39.096188	37.79887	37.675518	37.341152	37.390274	31.671013	28.285442	28.999681	30.07193	28.67734	31.073597
TraesCS7B02G410400	0.0	0.0	0.0	0.0	0.0	0.0	0.0	0.0	0.0	0.0	0.0	0.0	0.0	0.0	0.0	0.0	0.0	0.0
TraesCS6B02G218500	6.054044	6.455432	6.469489	3.610317	3.809515	3.423491	5.116262	4.957661	4.808585	5.406184	5.113408	4.246776	4.96831	4.376791	5.453261	5.100723	5.122114	4.484305
TraesCS2A02G386200	0.0	0.0	0.0	0.0	0.0	0.0	0.0	0.0	0.0	0.0	0.0	0.0	0.0	0.0	0.0	0.0	0.0	0.0
TraesCS2B02G311600	0.833298	1.22232	1.213677	0.794225	0.445371	0.56579	0.764906	0.683695	0.776576	1.203461	0.880969	1.111567	0.47989	0.503732	0.592614	0.774368	0.540199	0.544996
TraesCS1D02G076200	4.678548	5.455595	4.548744	5.72423	4.061899	5.861653	5.829471	5.177986	5.638761	3.83697	4.061233	3.578911	3.423203	3.626933	3.50489	5.118128	4.513246	5.004273
TraesCS6A02G343600	1.454524	1.028708	0.578277	1.245095	1.449936	0.990381	1.014034	1.109696	1.287263	0.623845	0.939064	0.76236	0.695992	0.518122	0.881661	0.932374	0.719899	1.010085
TraesCS3A02G479500	2.24638	1.907543	1.070957	1.658195	1.382661	0.87211	2.302555	1.586214	2.066361	1.580632	1.700013	2.099803	0.696508	0.990519	1.319059	1.550641	2.762628	2.040072
TraesCS4B02G071000	0.0	0.0	0.0	0.0	0.0	0.0	0.0	0.0	0.0	0.0	0.0	0.0	0.0	0.0	0.0	0.0	0.0	0.0
TraesCS1A02G263200	1.980118	2.251088	2.565871	1.175671	1.549827	1.503944	1.821512	2.068593	1.826231	1.717335	1.592081	1.82267	1.868139	1.802708	1.585246	2.290468	1.998935	2.301282
TraesCS4B02G267700	0.0	0.0	0.0	0.0	0.0	0.0	0.0	0.0	0.0	0.0	0.0	0.0	0.0	0.0	0.0	0.0	0.0	0.0
TraesCS7A02G009100	8.124274	8.082508	10.370358	0.439323	0.486369	0.665596	3.714596	4.528358	9.414641	0.037895	0.084804	0.059502	0.053473	0.072205	0.054053	0.046169	0.189375	0.053511
TraesCS5A02G414800	0.025844	0.027559	0.0	0.0	0.0	0.0	0.138843	0.029394	0.02135	0.0	0.070913	0.118238	0.186298	0.059157	0.143489	0.0	0.0	0.0
TraesCS2D02G414300	0.0	0.0	0.0	0.0	0.0	0.0	0.0	0.035768	0.0	0.0	0.0	0.0	0.0	0.0	0.0	0.0	0.0	0.0
TraesCS1D02G133200	6.152972	5.025457	3.968333	1.008943	0.833458	0.905715	2.51531	2.496336	2.804506	3.752019	3.892734	3.996996	0.658237	0.689177	0.375668	1.934399	1.962857	1.996028
TraesCS4A02G218000	1.0145620000000002	0.8679290000000001	0.810471	0.329176	0.196108	0.196159	0.47066699999999995	0.46949199999999996	0.37681800000000004	0.340478	0.202208	0.241969	0.08138	0.040114	0.054669	0.199692	0.16749	0.080626
TraesCS7A02G126500	16.704664	17.652109	15.894011	16.839632	13.937766	14.84082	16.985979	17.926863	18.187901	16.472685	16.028057	16.249783	12.59785	13.065204	13.632797	15.571906	14.845495	14.977003
TraesCS3B02G133300	0.0	0.0	0.0	0.02127	0.0	0.0	0.0	0.0	0.0	0.0	0.0	0.0	0.0	0.0	0.0	0.0	0.0	0.0
TraesCS4A02G481800	10.155385	10.036657	10.36763	2.509135	1.636163	2.526429	4.893963	5.624048	5.165155	8.872259	9.708277	9.840521	1.791937	1.883423	2.024355	5.341722	6.147371	5.041043
TraesCS1A02G121200	0.859384	1.103574	1.006208	1.031929	0.899585	1.027899	0.779414	0.808315	0.781175	0.726021	0.959187	0.735489	0.593359	0.522566	0.459662	0.683013	0.792033	0.777933
TraesCS5B02G076600	28.071526	28.760477	26.894949	12.412803	24.081224	12.802927	18.545918	20.25272	18.905222	34.371124	36.852539	35.381409	44.328758	39.570908	41.575237	32.73777	40.713303	36.216213
TraesCS1B02G301600	1.289209	1.432181	1.148667	0.463823	0.820248	0.713298	1.424559	1.146101	1.206123	1.170535	0.933518	0.944274	0.923162	0.827714	0.948014	1.01577	1.298175	1.21504
TraesCS5D02G461000	0.34862	0.142502	0.40611	1.900569	0.6899	1.356903	0.973715	0.497509	0.652714	0.304401	0.055463	0.043502	1.663645	1.270579	1.274316	0.936606	0.731213	0.875942
TraesCS3A02G283500	1.547647	0.746506	0.984637	2.078175	1.606444	1.067598	1.068133	0.910338	0.725864	0.6812	0.94948	0.785928	1.028512	1.179337	0.824498	0.685364	0.872627	0.453662
TraesCS2B02G401000	1.189296	0.845908	0.906054	1.42201	1.058847	1.120917	0.909655	1.338843	0.994296	0.840233	0.688155	1.198795	1.077305	0.817399	0.775469	0.871594	1.109342	1.088909
TraesCS3D02G301500	0.0	0.0	0.0	0.0	0.0	0.0	0.07246	0.0	0.0	0.0	0.0	0.0	0.0	0.0	0.0	0.0	0.134532	0.037057
TraesCS3B02G044000	0.0	0.0	0.0	0.010394	0.0	0.0	0.0	0.0	0.0	0.0	0.0	0.0	0.0	0.0	0.011074	0.0	0.0	0.0
Triticum_aestivum_newGene_50503	0.093149	0.108972	0.115674	0.122349	0.068702	0.03869	0.0	0.173916	0.09962	0.0	0.0	0.070806	0.0	0.13422	0.126504	0.156505	0.0	0.114487
TraesCS5A02G346100	0.0	0.0	0.0	0.0	0.0	0.0	0.0	0.032234	0.0	0.0	0.0	0.0	0.0	0.0	0.0	0.0	0.0	0.0
TraesCS2D02G311100	17.997286	21.357059	23.920099	34.710327	36.973709	31.576073	23.453148	23.663857	21.852468	31.068762	35.259113	34.743305	47.802563	46.319153	50.204643	35.58009	39.569668	41.310604
TraesCS7D02G375200	0.786327	0.911764	0.932842	0.356186	0.618279	0.303047	0.853542	0.440505	0.592168	0.856567	0.840617	1.210039	0.888581	0.981491	0.838391	0.756091	0.65815	0.63777
TraesCS2D02G515400	2.287155	2.402933	1.82305	0.0	0.136029	0.0	0.989456	0.531992	0.935877	109.183853	100.009872	141.892731	3.584823	3.439674	2.423391	71.966675	64.207138	70.399834
TraesCS4A02G105600	0.861013	0.820702	1.293348	0.975836	0.390075	0.903432	0.613156	0.968839	1.042183	0.601936	1.007564	1.112674	0.472048	0.738882	0.93501	0.521908	0.724972	0.727493
TraesCS6A02G297400	24.733839	28.463665	29.667971	31.679468	34.196297	30.065857	31.406086	36.430565	33.508144	22.359863	21.409748	23.037977	22.203026	23.314724	23.224936	22.763945	19.0618	21.208202
TraesCS4D02G006900	78.62384	65.261642	59.297745	68.679138	73.671211	70.492416	74.364029	68.628052	75.222244	62.600784	61.598133	58.369293	34.507893	37.485386	45.77021	46.667561	48.68449	46.221394
TraesCS5D02G176000	0.0	0.0	0.0	0.0	0.0	0.0	0.0	0.0	0.0	0.0	0.0	0.0	0.0	0.0	0.0	0.0	0.0	0.0
TraesCS3D02G359600	0.0	0.0	0.0	0.0	0.0	0.0	0.0	0.0	0.0	0.0	0.0	0.0	0.0	0.0	0.0	0.0	0.0	0.0
TraesCS5A02G116000	0.06604	0.042325	0.215722	0.269631	0.024375	0.023833	0.118688	0.081816	0.127114	0.0	0.097283	0.04224	0.075333	0.082103	0.109129	0.277631	0.027987	0.16343
TraesCS3A02G436000	0.0	0.045304	0.0	0.425344	0.707524	0.878861	0.395398	0.154411	0.15326	0.281087	0.620026	0.313135	1.940088	1.536182	1.933949	1.069695	1.291737	1.534554
TraesCS7B02G121900	0.0	0.0	0.0	0.0	0.0	0.0	0.0	0.0	0.0	0.0	0.0	0.0	0.0	0.0	0.0	0.0	0.0	0.0
TraesCS7B02G280300	0.646425	0.66467	0.524413	0.735935	0.634599	0.558756	0.62105	0.681726	0.620532	0.928696	0.966361	0.753951	0.654617	0.678811	0.827339	1.05278	0.822998	0.903182
TraesCS6D02G210700	0.0	0.0	0.0	0.0	0.0	0.0	0.0	0.0	0.0	0.0	0.0	0.0	0.0	0.0	0.0	0.0	0.0	0.0
TraesCS6B02G402800	0.033038	0.0	0.058126	0.038185	0.035675	0.0	0.034519	0.049932	0.0	0.124758	0.060273	0.044112	0.054929	0.039458	0.046487	0.068024	0.0	0.0
TraesCS3D02G274200	0.0	0.134386	0.050311	0.049636	0.164241	0.240646	0.146901	0.165005	0.055132	0.0	0.068617	0.0	0.089908	0.038698	0.159878	0.129024	0.07689	0.262068
Triticum_aestivum_newGene_16819	0.212436	0.0	0.0	0.044536	0.0	0.019816	0.0	0.236087	0.0	0.0	0.0	0.0	0.086887	0.0	0.0	0.0	0.0	0.0
TraesCS2B02G534400	0.897968	0.686007	0.535568	2.581703	4.720459	2.649643	2.656893	2.856051	2.50094	0.3427	0.379531	0.412698	5.281317	5.415017	4.4157	1.62512	2.355094	1.839961
TraesCS5A02G555500	0.089059	0.072303	0.092777	0.170516	0.069854	0.028804	0.114585	0.042734	0.052453	0.147786	0.084191	0.144268	0.025247	0.088976	0.067397	0.05708	0.109414	0.080707
Triticum_aestivum_newGene_12699	0.8897949999999999	0.778853	0.534513	0.684635	0.854499	0.612826	0.888099	0.436971	0.519988	0.531285	0.434026	0.6510990000000001	0.49889600000000006	0.581026	0.7083949999999999	0.8405150000000001	0.653099	1.0576280000000002
Triticum_aestivum_newGene_12696	0.186559	0.25353000000000003	0.327675	0.232144	0.386876	0.301835	0.434955	0.208647	0.19339900000000002	0.242562	0.24242000000000002	0.322885	0.228402	0.247222	0.378573	0.251357	0.342195	0.335333
TraesCS4A02G422000	0.0	0.0	0.0	0.0	0.0	0.0	0.0	0.0	0.0	0.0	0.0	0.0	0.0	0.0	0.0	0.0	0.0	0.0
TraesCS5A02G187400	0.854709	1.241658	0.684908	0.308039	0.777179	0.617106	0.630402	0.83688	0.439193	0.94056	0.847168	0.911014	0.729206	0.510489	0.716165	0.708109	0.805294	0.70546
TraesCS5D02G499100	0.013045	0.106915	0.037274	0.009166	0.041923	0.102223	0.029437	0.187092	0.111759	0.059282	0.098694	0.171643	0.049682	0.274422	0.183519	0.112343	0.054828	0.166883
TraesCS2D02G086300	0.0	0.0	0.0	0.0	0.0	0.0	0.0	0.0	0.0	0.0	0.0	0.0	0.0	0.0	0.0	0.0	0.0	0.0
TraesCS6A02G345600	0.0	0.0	0.0	0.0	0.0	0.0	0.0	0.0	0.0	0.0	0.0	0.0	0.0	0.0	0.0	0.0	0.0	0.0
TraesCS7B02G100300	0.0	0.0	0.0	0.0	0.0	0.0	0.0	0.0	0.0	0.0	0.0	0.0	0.0	0.0	0.0	0.0	0.0	0.0
TraesCS3A02G430300	0.273386	0.240982	0.077327	0.201715	0.164987	0.0	0.010239	0.094049	0.089381	0.0	0.065535	0.06089	0.009895	0.149778	0.073912	0.0	0.01624	0.159801
TraesCS4B02G128900	1.600866	0.561225	0.622944	0.829798	0.755567	0.770296	1.056428	0.860318	0.641869	0.521314	0.707695	1.050793	0.426349	1.067085	0.734266	0.691334	0.788275	1.06602
Triticum_aestivum_newGene_12695	10.220802	8.205485000000001	8.271105	10.948782000000001	11.269231000000001	9.62051	8.26427	8.14782	8.660327	9.611555000000001	9.952228999999999	8.281263000000001	7.9587069999999995	7.564095	7.642027	11.339256	10.633025	9.986759
TraesCS6B02G077400	1.056222	0.038774	0.014158	0.0	0.013326	0.238454	0.754621	1.121226	0.782824	0.197912	0.413874	0.361816	0.597547	0.014206	0.521676	0.575981	0.466395	0.386397
TraesCS3D02G464100	0.417645	0.568244	0.513962	0.383357	0.500386	0.557761	0.785426	0.455261	0.487666	0.542697	0.923386	0.602932	0.312525	0.349829	0.561745	0.744722	0.579158	0.500831
TraesCS7D02G529800	0.0	0.0	0.0	0.0	0.0	0.0	0.0	0.0	0.0	0.0	0.0	0.0	0.0	0.0	0.0	0.0	0.0	0.0
TraesCS6A02G238300	0.360645	0.286804	0.760068	0.157809	0.556327	0.285583	0.905746	0.47269	1.213547	0.230806	0.259637	0.448033	0.17374	0.196826	0.023084	0.097151	0.089013	0.143422
TraesCS7D02G332600	0.0	0.0	0.0	0.0	0.0	0.0	0.0	0.0	0.0	0.0	0.0	0.0	0.0	0.0	0.0	0.0	0.0	0.0
TraesCS2B02G108800	7.005373	9.532284	10.075012	4.907981	3.827385	5.120842	6.431273	6.956104	6.775952	8.745607	8.112617	8.90933	3.619282	3.628125	4.178224	6.721956	7.057444	6.608981
Triticum_aestivum_newGene_20274	3.253428	2.850888	3.414399	3.4931719999999995	3.362119	2.966462	3.6107850000000004	3.2026540000000003	3.2272900000000004	3.059794	3.3752419999999996	2.7704109999999997	2.388443	2.659399	2.899666	3.542676	3.638387	3.119010999999999
TraesCS2B02G008700	0.0	0.0	0.0	0.352505	0.039339	0.322069	0.103027	0.093828	0.115696	0.0	0.0	0.0	0.05124	0.06509	0.047297	0.123378	0.051069	0.029599
TraesCS4B02G108600	0.0	0.0	0.0	0.0	0.0	0.0	0.0	0.0	0.0	0.0	0.0	0.0	0.0	0.0	0.0	0.0	0.0	0.0
TraesCS5A02G229900	0.0	0.0	0.0	0.0	0.0	0.0	0.0	0.0	0.0	0.0	0.0	0.0	0.0	0.0	0.0	0.0	0.0	0.0
TraesCS1A02G366100	0.178577	0.338381	0.40417	0.050388	0.176612	0.035541	1.595923	0.867063	0.764633	0.125817	0.080005	0.128093	0.212654	0.06336	0.094755	0.135327	0.117078	0.136894
TraesCS6B02G100900	0.014368	0.03673	0.041774	0.046473	0.12196	0.023104	0.153791	0.061697	0.1015	0.0	0.0	0.0	0.0	0.058305	0.011435	0.019881	0.0	0.0
Triticum_aestivum_newGene_23433	0.0	0.0	0.0	0.0	0.0	0.0	0.0	0.014741	0.0	0.0	0.0	0.0	0.0	0.0	0.0	0.0	0.0	0.0
TraesCS1B02G020600	13.077208	10.217499	11.827406	8.202333	9.322351	8.76014	7.786924	7.457435	8.020456	8.498739	8.805183	8.153141	2.97113	2.435454	3.928286	3.426858	3.789368	4.09202
Triticum_aestivum_newGene_23430	0.200474	0.286866	0.372252	0.212506	0.39214	0.319209	0.412418	0.073815	0.202263	0.112776	0.144554	0.080964	0.058113	0.042989	0.041783	0.065139	0.060902	0.172295
TraesCS6D02G315600	5.558735	2.929677	3.896762	5.960104	3.987972	4.604859	6.104487	3.692971	5.678843	3.858578	4.388684	4.059889	4.155612	3.726365	3.407621	5.686744	4.625178	4.951548
TraesCS6A02G178400	14.473635	12.89793	11.881312	11.312227	12.558879	13.004583	11.801904	12.120791	13.129624	12.863317	12.849613	12.154558	9.036859	8.289973	10.790432	11.968209	10.336819	12.509929
TraesCS7D02G468200	0.0	0.0	0.0	0.0	0.0	0.0	0.0	0.0383	0.013527	0.0	0.0	0.0	0.037013	0.058807	0.0	0.030435	0.015188	0.0
TraesCS4B02G332000	0.021409	0.102742	0.0	0.094028	0.091447	0.0	0.023139	0.015669	0.062271	0.0	0.0	0.0	0.0	0.034686	0.0	0.0	0.0	0.0
TraesCS3B02G145600	0.075711	0.155595	0.207983	0.067619	0.0	0.0	0.0	0.05196	0.096443	0.128091	0.235173	0.064307	0.023462	0.0	0.0	0.198034	0.0	0.057407
TraesCS3D02G331200	3.93345	4.557339	4.234907	5.365331	4.287166	5.475272	4.696697	4.786217	4.242482	3.621302	3.597728	3.598413	4.167322	3.640996	4.292674	4.189955	4.482397	4.002621
TraesCS1A02G244300	0.437345	0.525735	0.37997	0.251924	0.564608	0.216478	0.567529	1.000179	0.469534	0.338428	0.324941	0.116145	0.526452	0.488354	0.42759	1.057203	0.649279	0.799636
TraesCS1B02G222500	12.815946	12.182116	10.522023	15.458524	13.572674	14.281486	12.192726	13.31951	12.473519	10.958932	12.051418	10.48994	10.039566	8.151508	11.458436	12.003839	10.24116	11.007485
TraesCS3B02G512300	0.0	0.0	0.0	0.0	0.0	0.0	0.0	0.0	0.0	0.0	0.0	0.0	0.0	0.0	0.0	0.0	0.0	0.0
TraesCS5B02G157300	9.058022	9.837502	12.478646	8.87791	12.392001	16.921535	17.449743	15.92839	16.549391	12.245006	13.546434	12.062109	9.010653	7.853302	5.139602	10.152274	11.295417	10.467757
TraesCS2B02G268100	0.0	0.0	0.0	0.0	0.0	0.0	0.0	0.0	0.0	0.0	0.0	0.0	0.0	0.0	0.0	0.0	0.0	0.016849
TraesCS3A02G294900	0.0	0.0	0.0	0.0	0.0	0.0	0.0	0.0	0.0	0.0	0.0	0.0	0.0	0.0	0.0	0.0	0.0	0.0
TraesCS2A02G147000	0.963222	0.932401	0.983892	7.971333	7.491818	8.10017	3.313174	4.218691	3.557626	1.028643	0.872627	0.752809	5.796328000000001	5.344426	6.183775	4.152485	3.812821	3.94693
TraesCS7D02G271500	0.507476	0.289262	0.433992	0.29809	0.196445	0.270403	0.610387	0.310277	0.345279	0.288926	0.184793	0.231866	0.118334	0.204108	0.022386	0.038921	0.057555	0.141434
TraesCS5B02G032500	0.0	0.0	0.0	0.0	0.0	0.0	0.0	0.0	0.0	0.0	0.0	0.0	0.0	0.0	0.0	0.0	0.0	0.0
TraesCS1B02G307600	7.357672	7.193892	6.921618	7.209929	6.035332	7.043839	7.199722	7.016722	7.270676	8.900157	8.097587	7.480626	10.154634	10.584394	12.870646	9.217254	10.177037	9.670015
TraesCS2D02G452000	2.610636	2.273504	2.046265	2.326387	2.142145	2.412347	2.932585	3.038095	2.701325	1.267505	2.032164	1.798741	0.991789	1.049469	1.278562	1.299255	0.990769	1.546227
TraesCS3A02G482800	0.0	0.0	0.0	0.0	0.0	0.0	0.0	0.0	0.0	0.0	0.0	0.0	0.0	0.0	0.0	0.0	0.0	0.0
TraesCS7B02G417100	0.0	0.0	0.0	0.0	0.0	0.019979	0.0	0.0	0.0	0.0	0.0	0.0	0.0	0.0	0.0	0.0	0.0	0.0
TraesCS7B02G168900	0.0	0.0	0.0	0.0	0.0	0.0	0.0	0.0	0.0	0.0	0.0	0.0	0.0	0.0	0.0	0.0	0.0	0.0
TraesCS2A02G083800	0.0	0.037504	0.0	0.050656	0.0	0.0	0.0	0.0	0.0	0.039564	0.0	0.0	0.0	0.0	0.0	0.021879	0.0	0.0
Triticum_aestivum_newGene_38924	0.753311	0.633449	0.843641	0.11537	0.120319	0.121958	0.30675399999999997	0.440376	0.471798	0.625292	0.7706	0.510256	0.056344	0.041663	0.050863	0.48753100000000005	0.451901	0.302225
TraesCS1A02G038400	0.817269	0.860297	1.035253	0.878821	0.919626	0.71103	0.872765	0.675611	0.745562	1.229541	0.964229	1.062367	0.568293	0.614988	0.628558	0.983112	0.770845	0.695989
TraesCS6B02G152300	0.044772	0.047566	0.036628	0.056061	0.069404	0.049066	0.074882	0.082213	0.081443	0.184322	0.07992	0.054451	0.167709	0.075644	0.202629	0.092502	0.06655	0.073317
TraesCS4B02G142500	3.318028	2.601241	2.08983	1.015407	1.94494	1.07664	1.670577	1.885082	1.934771	1.412089	1.79544	1.296849	1.240544	1.615304	1.905754	1.877433	1.850116	1.85748
Triticum_aestivum_newGene_36950	0.7476	0.791742	0.307913	0.2876	0.598377	0.467729	0.126029	0.436106	0.407658	1.157572	1.005218	1.300043	1.493343	0.975979	1.274711	1.197337	1.162054	1.017285
TraesCS5D02G467400	0.021323	0.080331	0.139887	0.067086	0.0754	0.0	0.139169	0.056776	0.134389	0.064103	0.17927	0.125451	0.058561	0.114137	0.182192	0.06202	0.026503	0.104297
TraesCS3B02G123000	14.318635	13.182148	12.181796	12.341956	12.111249	12.925855	12.274052	12.229902	13.787222	12.533092	13.464417	11.623765	8.857671	9.335504	10.137551	11.779991	11.360308	10.985601
TraesCS3A02G462300	0.0	0.0	0.0	0.0	0.0	0.0	0.0	0.0	0.0	0.0	0.0	0.0	0.0	0.0	0.0	0.0	0.0	0.0
TraesCS4B02G282900	1.669385	0.892649	1.108108	0.933327	1.228363	1.118281	1.556261	1.556076	1.590497	0.425979	0.137935	0.446192	0.287	0.155842	0.164657	0.107077	0.125155	0.136505
Triticum_aestivum_newGene_26158	0.0	0.0	0.0	0.0	0.0	0.0	0.0	0.0	0.0	0.0	0.0	0.0	0.0	0.0	0.0	0.0	0.0	0.0
Triticum_aestivum_newGene_36258	14.474625999999999	14.231058	14.115683	17.683671999999998	15.623449	17.33789	16.687869	15.475774000000001	14.869298	7.895561000000001	9.041865	8.617051	10.355878999999998	10.631323	9.792433	10.061042	10.548764	10.045566
Triticum_aestivum_newGene_22192	0.151921	0.220585	0.147225	2.956864	3.226005	2.80749	1.545529	1.574724	1.78935	0.187626	0.240715	0.243264	2.591955	2.668485	2.68169	1.307945	1.028794	1.738637
TraesCS5D02G020900	958.155518	865.778931	829.300476	1139.488037	1280.754883	1094.075439	1033.48584	1067.716187	1052.936035	788.909424	794.536987	937.858887	791.571106	877.836609	936.411682	767.658081	721.898499	701.25769
Triticum_aestivum_newGene_26156	4.3241369999999995	5.381831	5.242793	4.254328	3.721111	4.176411	4.997374	5.264521	3.8750609999999996	4.851044999999999	4.837212	4.511112000000001	2.887952	2.765365	3.369149	3.710448	4.290933	3.924646
Triticum_aestivum_newGene_21745	0.031867	0.172503	0.104619	0.169134	0.058226	0.086415	0.115525	0.153782	0.202042	0.287091	0.135612	0.282966	0.144942	0.113252	0.081031	0.085914	0.100181	0.063396
TraesCS2A02G332700	13.811981	12.523278	13.411178	7.040719	8.285274	6.70384	9.821324	11.19663	9.576367	12.384646	10.26642	8.558784	1.897566	1.735137	2.08943	1.675525	3.803947	2.861626
Triticum_aestivum_newGene_21740	0.0	0.0	0.0	1.8799540000000001	1.3691	1.633862	1.104587	0.839518	0.930202	0.0	0.0	0.0	1.7877610000000002	1.661407	1.376474	1.204965	0.851001	1.052778
Triticum_aestivum_newGene_21741	0.525799	0.134976	0.3163	0.310106	0.335824	0.391276	0.182122	0.437503	0.291308	0.207556	0.035691	0.168279	0.299796	0.170369	0.369069	0.279978	0.244718	0.221736
TraesCS2A02G365600	50.124279	53.345558	56.510189	66.135818	77.788139	66.8881	55.27655	52.904488	49.994183	69.179138	71.586151	66.505302	100.165886	92.44416	101.556908	101.630669	98.277832	96.133347
TraesCS4A02G403000	1.462272	1.70094	1.8128139999999997	2.087039	1.8084	1.922291	2.110548	1.958958	1.537622	2.2834779999999997	1.521587	2.507188	1.385907	1.655704	1.643701	2.3479840000000003	1.894288	1.675127
Triticum_aestivum_newGene_21748	0.014835000000000001	0.0	0.024842999999999997	0.708569	0.838294	0.522492	0.317728	0.290205	0.228094	0.01506	0.0	0.0	0.539403	0.497842	0.566322	0.459866	0.322306	0.38712599999999997
TraesCS3D02G062400	2.150023	1.978806	2.5487	2.08348	1.624264	1.387817	1.748385	2.304355	1.888073	2.772852	2.47169	2.945574	1.160014	1.281147	1.738987	2.102857	2.22199	2.208921
TraesCS5B02G248400	0.010851	0.040385	0.0	0.088077	0.098709	0.011002	0.148352	0.116134	0.168581	0.013854	0.0	0.0	0.04494	0.028756	0.324427	0.049932	0.113231	0.110834
TraesCS6D02G173100	7.225651	8.799092	8.14336	11.551755	10.077055	13.000333000000001	10.041484	9.469987	9.688352	9.363067000000001	8.858211	8.943385000000001	8.571546	8.501173999999999	10.528047	11.310593	11.925751	11.83325
Triticum_aestivum_newGene_26155	0.0	0.0	0.0	0.0	0.0	0.0	0.09984	0.0	0.0	0.0	0.0	0.0	0.0	0.0	0.0	0.0	0.0	0.0
TraesCS2B02G369500	0.0	0.0	0.0	0.0	0.0	0.0	0.0	0.0	0.0	0.0	0.0	0.0	0.0	0.0	0.0	0.0	0.0	0.0
TraesCS2D02G574700	0.0	0.0	0.0	0.0	0.0	0.0	0.0	0.0	0.0	0.0	0.0	0.0	0.0	0.0	0.0	0.0	0.0	0.0
Triticum_aestivum_newGene_26152	1.6129799999999999	1.8738390000000003	2.118239	2.0467129999999996	1.864033	2.2074249999999993	1.6056209999999993	1.6362210000000001	1.5866670000000003	1.5258450000000003	1.7819040000000006	1.6624580000000002	1.4089530000000001	1.047286	1.3623499999999997	1.5556909999999997	1.7499339999999999	1.5513990000000002
Triticum_aestivum_newGene_20278	0.131168	0.210895	0.190261	0.133577	0.242131	0.230356	0.149773	0.208482	0.079285	0.149455	0.177639	0.247935	0.117775	0.069237	0.022369	0.151681	0.072974	0.201036
TraesCS1D02G131200	47.967888	46.959995	45.666336	41.92918	43.540012	43.272602	46.581844	47.289913	46.444183	41.708855	46.763767	41.57201	48.462952	46.568783	49.739342	43.617294	44.736938	41.50494
TraesCS5D02G260800	0.018756	0.0	0.0	0.046869	0.050498	0.026323	0.0	0.0	0.0	0.014917	0.0	0.0	0.0	0.023665	0.046989	0.018476	0.0	0.0
TraesCS7D02G002100	0.0	0.0	0.0	0.0	0.021066	0.07776	0.0	0.0	0.0	0.0	0.0	0.011592	0.014392	0.0	0.0	0.0	0.0	0.0
TraesCS7D02G239200	33.617077	47.522549	43.985954	71.772919	58.663223	70.465286	45.085121	48.571053	47.131115	67.629646	71.537781	72.271721	61.947952	59.478107	58.855854	56.86393	53.74667	59.00375
TraesCS5B02G253800	0.0	0.0	0.0	0.0	0.0	0.0	0.0	0.0	0.0	0.0	0.0	0.0	0.0	0.0	0.0	0.0	0.0	0.0
Triticum_aestivum_newGene_19732	0.201597	0.165759	0.126468	0.160701	0.057849	0.0	0.157637	0.181903	0.041986	0.225314	0.196334	0.09525	0.096453	0.075796	0.029736	0.0	0.0	0.177684
TraesCS2B02G317600	20.642811	20.44253	18.775793	14.694142	18.824495	16.154852	17.825239	19.86548	16.893934	12.468194	11.419204	12.041264	22.440847	21.061274	22.664543	19.15414	17.234697	19.098036
TraesCS3B02G070300	9.344223999999999	8.838869	7.072363	7.754316	7.176264	7.770582	9.304823	8.066262	8.894516	9.302791000000001	9.037506	9.629756	5.614759	4.569024	5.951689	6.8189459999999995	6.73578	6.684077
TraesCS7D02G277900	13.615318	14.061512	13.9698	11.39733	11.102918	11.787465	11.971753	11.936726	12.941815	12.646973	12.826697	13.656079	9.958447	10.21603	10.947708	11.791857	11.010907	11.195757
TraesCS7B02G207500	17.104319	16.277525	15.2909	16.811045	15.851467	16.835373	17.42749	17.434582	15.752745	20.683622	21.151615	20.124605	12.04023	11.63766	12.743668	20.039169	19.972563	17.664492
TraesCS2B02G456300	2.83795	3.071484	2.829158	3.752033	2.669345	3.678665	2.813767	3.04402	2.415341	2.863874	3.034626	2.155216	2.604647	2.391212	3.395615	3.561968	2.704731	3.157862
TraesCS5D02G036100	0.0	0.0	0.0	0.0	0.0	0.0	0.0	0.0	0.0	0.0	0.0	0.0	0.0	0.0	0.0	0.0	0.0	0.0
Triticum_aestivum_newGene_28030	0.0	0.0	0.0	0.12294	0.047612	0.0	0.083159	0.032043	0.0	0.0	0.0	0.0	0.182437	0.029636	0.109303	0.092728	0.0	0.018588
TraesCS7B02G130600	17.025865	13.909937999999999	12.676223	6.499455	6.914753	7.563345	14.398514	12.673106	11.583759	6.9878480000000005	6.490341	7.444718	5.778898	6.086623	5.43277	7.048507	6.999632	5.727935
TraesCS3B02G568500	4.814622	3.987974	3.063534	4.529333	4.374488	4.749576	4.323404	3.935021	4.195121	3.314687	3.042893	2.661213	3.881961	4.166006	4.348841	3.628366	3.649392	3.673773
TraesCS3A02G401500	0.0	0.0	0.0	0.0	0.0	0.0	0.0	0.0	0.0	0.0	0.0	0.0	0.0	0.0	0.0	0.0	0.0	0.0
TraesCS6D02G222700	1.8926330000000002	1.248516	1.768044	0.9098719999999999	0.85318	0.31856199999999996	1.360403	1.3106520000000002	1.07243	1.169483	1.318999	1.19245	1.311026	0.862434	1.7589329999999999	0.8149700000000001	1.134824	0.6887580000000001
TraesCS2B02G090400	0.0	0.0311	0.0	0.0	0.0	0.0	0.0	0.0	0.0	0.0	0.0	0.0	0.0	0.093324	0.01389	0.0	0.0	0.0
TraesCS3D02G403400	15.867964	16.340012	16.820389	18.570547	15.840313	17.996895	17.525612	16.698849	16.973873	16.450094	16.816902	15.191305	12.857072	14.567863	15.319741	18.876675	15.93872	15.742103
TraesCS7D02G102300	0.0	0.0	0.0	0.0	0.0	0.0	0.0	0.0	0.0	0.0	0.0	0.0	0.0	0.0	0.0	0.0	0.0	0.0
TraesCS3D02G078200	1.059631	1.15889	1.06657	0.815118	1.10512	1.432394	1.622233	1.202875	1.05494	1.004845	1.106113	0.96193	1.102371	0.806884	0.943112	1.393505	0.902172	1.281887
TraesCS2D02G040400	0.0	0.0	0.0	0.0	0.0	0.0	0.0	0.0	0.0	0.0	0.0	0.0	0.0	0.0	0.0	0.0	0.0	0.0
TraesCS5D02G504000	0.0	0.0	0.0	0.0	0.0	0.0	0.0	0.0	0.0	0.0	0.0	0.0	0.0	0.0	0.0	0.0	0.0	0.0
TraesCS2D02G523800	0.0	0.0	0.0	0.0	0.0	0.0	0.0	0.0	0.0	0.0	0.0	0.0	0.0	0.0	0.0	0.0	0.0	0.0
TraesCS2A02G108300	0.0	0.0	0.0	0.0	0.0	0.0	0.0	0.0	0.0	0.0	0.0	0.0	0.0	0.0	0.0	0.0	0.0	0.0
TraesCS3A02G228600	0.065595	0.096129	0.036675	0.0	0.061394	0.020467	0.053287	0.0	0.030477	0.08552	0.0	0.018024	0.028064	0.0	0.0	0.0	0.0	0.0
TraesCS7D02G132400	0.425999	0.370726	0.290565	0.174208	0.04457	0.371456	1.049837	0.772914	0.904888	0.025157	0.205396	0.0	0.0	0.0	0.0	0.0	0.0	0.0
TraesCSU02G085700	0.0	0.0	0.0	0.0	0.0	0.0	0.0	0.0	0.0	0.0	0.0	0.0	0.0	0.0	0.0	0.0	0.0	0.0
TraesCS1B02G270900	2.922133	2.230251	2.389945	2.231036	1.510685	2.240222	2.172173	2.682346	3.087342	2.885478	2.303951	2.562502	1.763726	1.424056	2.049664	2.159212	1.698066	1.971236
TraesCS2A02G117800	1.405403	1.699077	1.291941	1.439064	1.191802	1.1064379999999998	1.2850469999999998	1.520295	1.9015650000000002	0.91109	1.472989	1.103784	0.590022	0.682388	0.5337810000000001	1.0663470000000002	0.7376769999999999	0.7004739999999999
TraesCS2D02G513500	4.582778	4.947728	4.038167	2.384065	2.949158	2.539342	3.365228	3.429555	3.50989	3.476006	4.265447	3.845991	1.64408	1.793724	1.809475	2.969688	3.04693	2.771049
TraesCS5D02G530300	19.355724	18.513163	19.068466	19.460972	20.378555	21.456751	19.747829	19.388636	19.73139	18.921095	20.74773	17.795923	15.803994	13.777154	15.270769	20.556496	19.792091	20.800682
TraesCS2D02G557700	0.0	0.0	0.0	0.0	0.0	0.0	0.0	0.0	0.0	0.0	0.0	0.0	0.0	0.0	0.0	0.040162	0.0	0.0
TraesCS6A02G414000	0.300792	0.315623	0.344369	0.224781	0.174215	0.141753	0.138692	0.230508	0.19801	0.236644	0.324356	0.216454	0.21877	0.141549	0.151119	0.20532	0.281149	0.209392
TraesCS1B02G145400	0.0	0.0	0.0	0.0	0.0	0.0	0.0	0.0	0.0	0.0	0.0	0.0	0.0	0.0	0.0	0.0	0.0	0.0
TraesCS5B02G225700	0.869676	0.774467	0.818254	1.148271	1.354228	0.778416	0.958954	0.795767	0.852917	1.118051	0.862828	1.277454	1.638076	1.61407	0.9596	1.194114	1.320987	1.611627
TraesCS7A02G397000	0.0	0.0	0.0	0.0	0.0	0.0	0.0	0.0	0.0	0.0	0.0	0.0	0.0	0.0	0.0	0.0	0.0	0.0
TraesCS5D02G088100	0.238648	0.449611	0.342489	0.511821	0.339499	0.438082	0.509767	0.326336	0.429184	0.303877	0.122291	0.172005	0.379592	0.290312	0.478108	0.315317	0.351632	0.333444
TraesCS7D02G134800	0.0	0.0	0.0	0.0	0.0	0.0	0.0	0.0	0.0	0.0	0.0	0.0	0.0	0.0	0.0	0.0	0.0	0.0
TraesCS3B02G552900	0.0	0.0	0.0	0.0	0.0783	0.0	0.0	0.0	0.0	0.0	0.0	0.0	0.125734	0.0	0.0	0.0	0.0	0.031705
TraesCS7A02G016800	0.341207	0.155316	0.271315	0.072545	0.0	0.0	0.0	0.189446	0.023914	0.062376	0.307423	0.171968	0.0	0.0	0.0	0.198975	0.09596	0.0
TraesCS5A02G553100	0.0	0.0	0.0	0.0	0.0	0.0	0.0	0.0	0.0	0.0	0.0	0.0	0.0	0.0	0.0	0.0	0.0	0.0
TraesCS2B02G183600	0.0	0.0	0.0	0.0	0.0	0.0	0.019422	0.0	0.0	0.0	0.0	0.0	0.0	0.0	0.0	0.0	0.0	0.0
TraesCS7D02G402200	5.328504	5.350515	5.311458	6.816609	6.319686	8.452604	5.5867	5.444405	5.53333	4.834329	5.408557	4.44583	4.245243	4.155281	5.270355	5.999756	5.593957	5.796083
Triticum_aestivum_newGene_36909	0.283495	0.231122	0.650138	0.309268	0.096522	0.470454	0.203109	0.098307	0.430481	0.487709	0.178877	0.707823	0.379597	0.311726	0.237066	0.591051	0.316267	0.430072
TraesCS6B02G384200	0.0	0.0	0.0	0.029254	0.0	0.0	0.0	0.0	0.0	0.0	0.0	0.0	0.0	0.048378	0.026598	0.008104	0.013533	0.003659
TraesCS4A02G344700	0.119394	0.19727	0.31995	0.0	0.0	0.0	0.014154	0.021722	0.042047	0.072492	0.192541	0.151546	0.0	0.0	0.0	0.103314	0.118572	0.078332
TraesCS3A02G403900	3.266769	3.48293	2.996025	2.671617	2.800618	2.485932	3.617807	2.503384	3.661003	1.948488	2.243727	2.0501989999999997	2.08399	1.601428	2.187888	2.270553	2.055757	2.04042
TraesCS6D02G138800	11.84698	10.610136	10.612437	11.009321	9.661134	11.512272	12.181228	11.107895	11.360292	10.44644	10.291834	10.173762	6.470985	7.297658	8.853332	10.40777	9.677858	9.808413
TraesCS3B02G044800	0.0	0.0	0.0	0.0	0.0	0.0	0.0	0.0	0.0	0.0	0.0	0.0	0.0	0.0	0.0	0.0	0.0	0.0
TraesCS2B02G107500	0.0	0.0	0.0	0.0	0.0	0.0	0.0	0.0	0.0	0.0	0.0	0.0	0.0	0.0	0.0	0.0	0.0	0.0
Triticum_aestivum_newGene_36340	5.143141	4.457441	4.142119	1.524468	1.272914	0.975306	2.596878	2.72086	2.748735	3.808832	3.696341	4.339482	0.364531	0.407684	0.0	1.759434	2.58112	1.869312
TraesCS7A02G477000	0.00508	0.0	0.0	0.0	0.0	0.0	0.0	0.003416	0.0	0.003916	0.002218	0.0	0.0	0.0	0.0	0.0	0.001762	0.0
TraesCS3A02G391800	0.095299	0.079683	0.111419	0.140837	0.108137	0.105637	0.087339	0.060837	0.074738	0.07136	0.046135	0.093542	0.126797	0.026364	0.057691	0.057036	0.112604	0.148711
TraesCS5A02G162600	4.809867	5.513452	5.479005	6.022924	5.027849	5.911827	5.638659	5.593664	5.423	4.517079	4.474851	4.101389	3.741368	3.942349	4.170387	5.001514	5.6288	4.399935
TraesCS2D02G399200	0.0	0.0	0.0	0.0	0.0	0.0	0.0	0.0	0.0	0.0	0.0	0.0	0.0	0.0	0.0	0.0	0.0	0.0
TraesCS6A02G367200	31.146551	27.771976	25.215355	28.140839	27.911804	29.34754	30.810316	25.590538	29.522043	27.618731	26.472059	25.877426	20.791412	19.446505	24.320704	22.738693	23.21784	20.02314
TraesCS3D02G185400	2.244222	1.819207	1.958859	2.443031	2.396845	2.844654	1.747784	1.99655	2.100466	2.034772	2.547582	2.335107	1.54598	1.39162	1.594537	2.424468	2.020678	2.274808
Triticum_aestivum_newGene_44556	0.0	0.0	0.0	0.166395	0.21824500000000002	0.080059	0.0	0.063126	0.075731	0.0	0.0	0.0	0.0	0.086603	0.0	0.032149	0.0	0.033787
Triticum_aestivum_newGene_44554	0.0	0.0	0.0	0.0	0.061104	0.0	0.0	0.0	0.157993	0.0	0.0	0.0	0.0	0.0	0.0	0.0	0.0	0.0
TraesCS6D02G319600	0.158787	0.2181	0.105204	0.019032	0.227644	0.150225	0.128551	0.181594	0.083085	0.099997	0.05525	0.103877	0.042799	0.034007	0.027254	0.06292	0.161279	0.068871
TraesCS2A02G054000	0.0	0.0	0.0	0.0	0.0	0.0	0.0	0.0	0.047894	0.0	0.0	0.0	0.0	0.148224	0.0	0.0	0.0	0.0
Triticum_aestivum_newGene_44553	0.0	0.0	0.066467	0.0	0.012779	0.081459	0.0	0.107795	0.0	0.044093	0.129685	0.0	0.0	0.0	0.0	0.289284	0.0	0.084271
TraesCS5B02G406700	0.0	0.0	0.0	0.0	0.0	0.0	0.0	0.0	0.0	0.0	0.0	0.0	0.0	0.0	0.0	0.0	0.0	0.0
Triticum_aestivum_newGene_44551	0.0	0.0	0.0	0.0	0.0	0.0	0.0	0.0	0.0	0.0	0.0	0.0	0.0	0.0	0.0	0.029362	0.0	0.0
TraesCS3D02G543100	17.926094	21.125698	18.771263	15.063611	14.010235	15.112299	14.283725	15.603205	14.255857	32.511715	33.095604	30.880608	12.394533	10.23345	11.935326	15.222046	16.171007	16.691969
TraesCS4B02G195500	0.0	0.0	0.0	0.0	0.017909	0.0	0.0	0.0	0.0	0.0	0.0	0.0	0.0	0.0	0.0	0.0	0.014373	0.0
Triticum_aestivum_newGene_44559	0.0	0.0	0.0	0.0	0.0	0.0	0.0	0.0	0.0	0.0	0.0	0.0	0.0	0.0	0.0	0.0	0.090443	0.0
TraesCS1B02G022700	1.066725	0.977282	1.024449	2.236053	1.793882	2.013928	1.262781	1.385512	1.577141	1.124941	1.177037	0.668842	1.69467	1.852391	2.219441	1.600093	1.814484	1.578641
TraesCS2B02G569300	13.040959	10.726751	10.661382	9.188246	7.415617	10.450277	9.844454	8.21034	9.463242	9.594271	9.504329	9.043949	3.70956	4.107048	3.883414	5.793454	5.292222	6.647162
TraesCS4A02G429800	0.0	0.0	0.0	0.0	0.0	0.0	0.0	0.0	0.0	0.0	0.0	0.0	0.0	0.0	0.0	0.0	0.0	0.0
TraesCS6A02G380700	0.0	0.0	0.0	0.0	0.0	0.0	0.0	0.0	0.0	0.0	0.0	0.0	0.0	0.0	0.0	0.0	0.0	0.0
TraesCS3D02G022600	2.912802	3.406891	3.7745279999999997	1.3640569999999999	2.45341	1.73107	2.254684	2.2606949999999997	1.41364	1.163933	0.678727	0.8393329999999999	0.8258049999999999	0.629488	0.778683	1.130229	1.332839	1.4044020000000002
TraesCS7B02G075500	0.0	0.0	0.0	0.0	0.0	0.0	0.0	0.0	0.0	0.0	0.0	0.0	0.0	0.0	0.0	0.0	0.0	0.0
TraesCS5D02G375600	0.052163	0.023487	0.057844	0.046329	0.0	0.0	0.059146	0.044572	0.062592	0.06097	0.090305	0.139353	0.01197	0.040807	0.031442	0.026513	0.059021	0.052485
TraesCS6A02G172000	0.177029	0.137018	0.127584	0.15020799999999998	0.184569	0.18832900000000002	0.273685	0.24539	0.216777	0.083042	0.105539	0.185075	0.154136	0.178977	0.124266	0.160356	0.143576	0.16517099999999998
TraesCS3A02G268400	4.261988	3.720896	2.632473	3.047254	3.294414	2.71721	4.063131	3.825077	2.710386	4.110865	3.126255	3.373969	4.276503	3.230425	3.429641	2.844898	2.74079	3.173194
Triticum_aestivum_newGene_27378	0.165543	0.164452	0.298867	0.214569	0.067946	0.090036	0.141255	0.07064100000000001	0.057584	0.079387	0.33611199999999997	0.14465	0.0	0.0	0.044112	0.078127	0.068801	0.190685
Triticum_aestivum_newGene_22812	1.308995	1.333377	1.248237	1.1268070000000001	1.3492879999999998	1.1325079999999998	1.31151	1.3250689999999998	0.9536920000000001	1.011482	1.0172370000000002	0.987529	0.8761800000000001	0.864327	1.1131079999999998	0.885863	1.063872	0.8638930000000001
Triticum_aestivum_newGene_27375	0.0	0.0	0.0	0.0	0.0	0.0	0.0	0.0	0.0	0.0	0.0	0.0	0.0	0.0	0.0	0.0	0.0	0.0
Triticum_aestivum_newGene_27374	0.102706	0.041706	0.157382	0.02868	0.0	0.0	0.06058	0.029312	0.107249	0.285308	0.220313	0.054667	0.0	0.0	0.0	0.062332	0.042705	0.129716
Triticum_aestivum_newGene_27371	0.010481	0.301121	0.49690900000000005	0.456502	0.0	0.086789	0.134123	0.038325	0.02381	0.0	0.386535	0.12528	0.072605	0.30412300000000003	0.160328	0.232049	0.020321	0.0
TraesCS3B02G554500	0.011664	0.050465	0.021567	0.097842	0.075182	0.065451	0.068759	0.037541	0.034892	0.051186	0.082145	0.057388	0.049214	0.047395	0.054765	0.072288	0.066263	0.017956
Triticum_aestivum_newGene_27372	0.063917	0.43051	0.26397	0.231062	0.0	0.120613	0.226899	0.0	0.039688	0.0	0.544474	0.357557	0.0	0.17245	0.147704	0.133835	0.086781	0.126319
TraesCS5A02G264200	0.172418	0.292683	0.158956	0.233636	0.322113	0.36782	0.144617	0.273811	0.242999	0.140933	0.373083	0.278454	0.230181	0.185056	0.13013	0.172173	0.072623	0.129078
Triticum_aestivum_newGene_51418	0.088565	0.004801	0.284998	0.08145	0.036558	0.0	0.166873	0.140245	0.068965	0.0	0.0	0.053771	0.0	0.0	0.0	0.0	0.109989	0.055346
TraesCS3D02G119600	3.115344	2.792456	2.819897	2.16069	2.448727	2.6786909999999997	2.759473	2.832697	3.020264	1.475408	1.659591	2.000094	1.44656	1.328324	1.516222	1.967452	1.678273	1.717404
TraesCS3B02G203800	19.60482	18.096951	18.121883	21.710899	19.502796	25.012938	18.970142	19.007681	19.854319	17.363083	16.273048	16.360716	12.185254	12.080438	14.382852	15.368955	15.586386	15.600162
TraesCS4D02G068400	5.900282	6.250422	5.899264	6.493574	5.518974	6.552085	7.00223	6.006463	5.895548	4.94114	5.496814	4.623008	3.186658	3.376445	4.816734	4.696909	4.56676	4.018381
Triticum_aestivum_newGene_51410	0.7320169999999999	0.578715	0.722712	0.5232779999999999	0.5089349999999999	0.625985	0.6543059999999999	0.710229	0.52109	0.483076	0.5751999999999999	0.35163099999999997	0.413227	0.273103	0.501583	0.734192	0.490512	0.520624
Triticum_aestivum_newGene_51413	0.416343	0.51163	0.455556	0.526797	0.46412299999999995	0.511812	0.423049	0.645126	0.388272	0.45721100000000003	0.47667	0.382773	0.540748	0.450903	0.498517	0.531315	0.47237199999999996	0.612423
Triticum_aestivum_newGene_51415	2.854566	2.5314829999999997	2.435193	6.664935000000001	6.334059	6.990435	4.456296	4.192812	3.957189	4.6586289999999995	4.503801	4.150848	8.02016	8.175156	7.518732	7.450122	8.528731	8.403854
Triticum_aestivum_newGene_51414	0.0	0.0	0.0	0.0	0.364127	0.032341	0.045997	0.0	0.0	0.0	0.0	0.0	0.0	0.0	0.0	0.046197	0.045921	0.0
TraesCS1A02G228800	0.0	0.0	0.053355	0.0	0.0	0.0	0.0	0.0	0.0	0.0	0.0	0.118688	0.0	0.028631	0.0	0.0	0.0	0.085644
TraesCS5B02G285100	0.666069	0.694197	0.932798	0.380928	0.551291	0.616583	0.471078	0.452486	0.376997	0.413858	0.585402	0.418837	0.338872	0.37895	0.271317	0.187526	0.153369	0.15708
TraesCS6A02G321500	0.0	0.005673	0.0	0.0	0.0	0.0	0.0	0.0	0.0	0.012295	0.0	0.0	0.0	0.0	0.0	0.0	0.005556	0.0
TraesCS7D02G033100	0.0	0.0	0.0	0.0	0.0	0.0	0.0	0.0	0.0	0.0	0.0	0.0	0.0	0.0	0.0	0.0	0.0	0.0
TraesCS2B02G101900	0.26723	0.133934	0.419402	0.259816	0.373864	0.410635	0.374531	0.195851	0.277322	0.160575	0.270845	0.223796	0.174507	0.0	0.309849	0.0	0.34767	0.38812
TraesCS5A02G058500	7.55031	7.247556	6.551825	8.365758	7.905325	7.520724	6.666297	7.026124	7.308559	8.348202	7.331286	8.258097	7.735396	8.502192	8.759733	9.575232	8.844569	9.223091
TraesCS5A02G437800	24.034794	25.445288	26.539865	26.868795	22.617687	27.840942	22.452621	24.68869	23.837038	25.46604	29.693996	26.507179	17.977659	16.419004	17.598133	21.185114	19.906693	19.332691
TraesCS3B02G199900	0.0	0.0	0.0	0.0	0.0	0.0	0.0	0.0	0.0	0.0	0.0	0.062646	0.0	0.0	0.0	0.0	0.0	0.0
TraesCS2D02G135500	0.0	0.0	0.0	0.0	0.0	0.0	0.0	0.0	0.0	0.0	0.0	0.0	0.0	0.0	0.0	0.0	0.0	0.0
TraesCS1D02G375600	7.463102	9.830869	6.867434	2.774565	5.254657	2.756001	8.939999	6.54413	8.214641	8.003162	5.543799	4.475392	5.787461	3.76141	4.032438	3.42053	5.943421	4.66539
TraesCS3D02G038800	2.226595	1.581911	1.964772	2.06463	1.470063	2.027046	1.567999	2.265214	1.751022	1.915014	1.813626	2.044927	1.529707	1.182667	1.587663	1.787087	1.838747	1.908885
TraesCS2D02G051100	0.0	0.0	0.0	0.0	0.0	0.0	0.0	0.0	0.0	0.0	0.0	0.0	0.0	0.0	0.0	0.0	0.0	0.0
TraesCS3B02G375700	0.0	0.0	0.021946	0.0	0.0	0.078897	0.049897	0.018663	0.013397	0.0	0.0	0.0	0.0	0.0	0.0	0.0	0.014974	0.0
TraesCS3A02G153300	5.23038	4.497078	4.042126	2.199888	4.734702	2.371603	4.475607	4.267224	4.059553	4.389078	4.75917	4.557163	10.001288	9.265368	11.020959	7.221318	7.565594	6.64369
TraesCS2B02G612700	0.0	0.0	0.0	0.0	0.0	0.0	0.0	0.0	0.0	0.0	0.0	0.0	0.0	0.0	0.0	0.0	0.0	0.0
TraesCS4A02G427400	0.0	0.0	0.0	0.0	0.0	0.0	0.0	0.0	0.0	0.0	0.0	0.0	0.0	0.0	0.0	0.0	0.0	0.0
TraesCSU02G171000	0.0	0.0	0.0	0.0	0.0	0.0	0.0	0.0	0.0	0.0	0.0	0.0	0.0	0.0	0.0	0.0	0.0	0.0
Triticum_aestivum_newGene_23244	0.53294	0.773675	0.524546	0.587924	0.56869	0.589532	0.574928	0.620757	0.650903	0.595938	0.481212	0.629089	0.5249550000000001	0.346696	0.74571	0.439426	0.519103	0.474124
Triticum_aestivum_newGene_2427	7.268881	5.577516	5.098277	13.987691	15.872305	14.873814000000001	9.161148	8.979972	8.770648	6.96315	6.5237739999999995	5.953908	16.142718000000002	13.862113	16.764914	13.588235	14.331102999999999	14.735238
Triticum_aestivum_newGene_20208	0.0	0.0	0.0	0.0	0.137913	0.0	0.0	0.0	0.0	0.0	0.0	0.0	0.0	0.0	0.0	0.0	0.0	0.0
TraesCS1A02G321800	0.0	0.0	0.0	0.0	0.0	0.0	0.0	0.0	0.0	0.0	0.0	0.0	0.0	0.0	0.0	0.0	0.0	0.0
Triticum_aestivum_newGene_2424	0.027516	0.019276	0.119313	2.228921	2.475701	2.1358669999999997	0.836357	1.110236	1.2023689999999998	0.021878	0.069969	0.145076	2.257111	2.328554	2.0144520000000004	1.213082	1.174341	1.496775
TraesCS4B02G394200	0.0	0.0	0.0	0.0	0.0	0.0	0.0	0.0	0.0	0.0	0.0	0.0	0.0	0.0	0.0	0.0	0.0	0.0
TraesCS3B02G278600	0.007929	0.0	0.009182	0.139149	0.058044	0.11232	0.0	0.007977	0.031965	0.051873	0.074453	0.110725	0.044518	0.0	0.0	0.06263	0.042367	0.028851
TraesCSU02G122500	2.077722	1.904994	1.725018	4.984705	4.512498	4.879724	2.990153	2.589602	2.274904	5.671546	5.051844	5.704585	4.802293	4.908758	6.163371	7.081621	6.858012	6.227488
TraesCS7A02G393800	0.0	0.0	0.0	0.0	0.0	0.00855	0.0	0.012685	0.0	0.0	0.068105	0.017136	0.0	0.0	0.0	0.0	0.0	0.0
TraesCS5B02G299500	2.450166	2.779191	2.773907	3.6969190000000003	3.641511	3.850661	2.6033630000000003	2.802293	2.8309810000000004	2.8284320000000003	2.7790619999999997	2.431391	2.845593	2.724062	3.547037	3.4902889999999998	3.164463	3.1247089999999997
TraesCS2A02G009900	0.0	0.0	0.0	0.0	0.0	0.0	0.0	0.0	0.0	0.0	0.0	0.0	0.0	0.0	0.0	0.0	0.0	0.0
TraesCS5D02G032900	0.191172	0.155236	0.063427	0.146725	0.225975	0.250571	0.203143	0.203516	0.091376	0.250321	0.14305	0.21458	0.0	0.118239	0.23523	0.054987	0.163921	0.197331
Triticum_aestivum_newGene_2429	0.083928	0.323712	0.200503	0.0	0.160904	0.0	0.077118	0.157222	0.087935	0.352238	0.542886	0.56156	0.0	0.0	0.0	0.116943	0.034102	0.112727
Triticum_aestivum_newGene_2428	5.104289	5.347184	4.542746	12.599964	13.93917	14.336903	8.470555	7.452227	8.146235	6.558136	6.395226	5.585468	13.874253	13.884758	16.979746	14.410464	15.118399	15.111647
TraesCS4D02G208300	7.35035	5.992195	6.364941	5.593857	8.129858	5.160853	5.675134	5.538616	5.827865	7.276102	7.351522	7.460009	8.93064	7.338629	7.664142	9.530043	9.978646	10.852975
Triticum_aestivum_newGene_28295	0.0	0.0	0.0	0.0	0.0	0.0	0.0	0.200031	0.0	0.0	0.0	0.0	0.0	0.0	0.0	0.0	0.0	0.318076
Triticum_aestivum_newGene_6237	0.226914	0.6484759999999999	0.37235999999999997	0.160025	0.30137899999999995	0.23595299999999997	0.335984	0.22164699999999998	0.325565	0.781012	0.525007	0.474526	0.205084	0.356151	0.142165	0.528737	0.335363	0.5317050000000001
TraesCS5D02G383900	12.107939	13.413927	14.619545	12.649919	10.902604	13.229878	13.556229	12.946444	13.158645	14.343492	15.528584	14.554244	10.83543	10.141201	12.28017	15.137388	13.963162	13.84662
TraesCS2A02G531500	12.247553	7.333386	6.425345	17.528603	21.717299	17.853163	6.818983	6.724924	8.787438	15.341545	13.180416	16.078096	27.392248	28.800106	31.666166	27.869921	23.188404	24.877842
TraesCS7A02G312500	6.545575	5.598756	4.106946	3.049249	4.525045	3.600098	4.036932	3.861744	4.734426	3.574606	3.883373	4.313968	2.655504	3.088015	2.874059	3.537117	2.559694	3.120944
TraesCS5A02G465400	0.0	0.634218	0.305849	0.0	0.0	0.312958	0.1803	0.786691	0.455787	0.671085	0.050632	0.087989	0.0	0.0	0.049256	0.0	0.0	0.0
TraesCS4B02G135700	1.239495	0.998393	1.182918	1.41023	1.102889	1.444095	1.396441	1.419349	1.064006	0.919978	1.104586	0.948938	0.574035	0.841569	1.045876	1.17731	1.069394	0.865985
Triticum_aestivum_newGene_31252	1.3770980000000002	1.503935	1.689949	1.73861	2.1751300000000002	1.3335970000000001	1.959336	1.6259299999999999	2.652044	1.5640880000000001	1.218418	1.3374519999999999	2.025029	1.6738279999999999	2.214989	2.472739	2.114046	2.043
Triticum_aestivum_newGene_31255	0.338411	0.381776	0.286036	0.173493	0.367716	0.15602	0.286763	0.260409	0.270602	0.355759	0.45088	0.37858	0.010823	0.02239	0.006856	0.1855	0.186623	0.163369
Triticum_aestivum_newGene_31254	0.205238	0.150318	0.2566	0.276857	0.491612	0.104355	0.32485	0.181729	0.198933	0.506684	0.113426	0.201844	0.0	0.0	0.360412	0.385518	0.260353	0.227429
Triticum_aestivum_newGene_31257	2.9508780000000003	3.0904619999999996	3.2383180000000005	3.1221129999999997	2.416433	4.316832	2.4064439999999996	2.6796580000000003	2.762454	2.9739269999999998	2.8042999999999996	2.8147759999999997	1.707167	2.095616	2.348225	2.4581929999999996	2.60559	2.882419
Triticum_aestivum_newGene_31256	0.5556030000000001	0.444353	0.306197	0.864197	0.525706	0.697767	0.57737	0.598022	0.377706	0.323973	0.27725900000000003	0.210424	0.42995099999999997	0.348221	0.451998	0.117098	0.324026	0.263015
TraesCS3A02G407100	1.122797	0.381614	0.602798	0.69461	0.580127	0.751883	0.470056	0.797874	0.324885	1.325449	0.831907	1.381492	1.091104	0.887321	0.702064	0.205554	0.449043	0.437363
Triticum_aestivum_newGene_31258	0.0	0.0	0.0	0.0	0.0	0.0	0.0	0.0	0.0	0.0	0.0	0.0	0.0	0.0	0.0	0.0	0.0	0.003059
TraesCS6D02G065100	5.61667	4.405831	4.002812	0.029544	0.203594	0.0	1.198962	1.339345	1.12988	0.624163	0.379559	0.353804	0.165571	0.118765	0.222165	0.058377	0.168113	0.321505
TraesCS1A02G174300	0.0	0.0	0.0	0.0	0.0	0.0	0.0	0.0	0.0	0.0	0.0	0.0	0.0	0.0	0.0	0.0	0.0	0.0
TraesCS5B02G486900	2.263312	2.316029	2.204457	1.461077	1.715268	1.63928	2.243471	1.866417	1.809112	2.011068	1.550019	1.08035	0.541919	0.921773	1.460942	1.102411	1.562856	1.219975
TraesCS1D02G377600	0.0	0.0	0.0	0.0	0.0	0.0	0.0	0.0	0.0	0.0	0.022116	0.0	0.0	0.0	0.0	0.0	0.0	0.0
TraesCS7B02G336400	0.0	0.0	0.0	0.0	0.0	0.0	0.0	0.0	0.0	0.0	0.0	0.0	0.0	0.0	0.0	0.0	0.0	0.0
TraesCS2D02G241900	0.0	0.0	0.0	0.0	0.0	0.0	0.0	0.0	0.0	0.0	0.0	0.0	0.0	0.0	0.0	0.0	0.0	0.0
TraesCS4D02G350300	0.291322	0.443793	0.689333	0.098389	0.328199	0.253449	1.052996	1.658321	0.788705	0.510053	0.266697	0.382031	0.584726	0.257582	0.254245	0.544571	0.538278	0.352372
Triticum_aestivum_newGene_21612	0.0	0.0	0.347656	0.0	0.0	0.0	0.0	0.0	0.0	0.0	0.0	0.105728	0.0	0.0	0.0	0.0	0.0	0.188042
TraesCS4A02G461500	0.0	0.0	0.0	0.0	0.0	0.0	0.0	0.0	0.0	0.0	0.0	0.0	0.0	0.0	0.0	0.0	0.0	0.0
TraesCS3B02G377700	0.0	0.02008	0.0	0.0	0.0	0.0	0.0	0.0	0.0	0.0	0.0	0.0	0.0	0.0	0.0	0.0	0.0	0.0
TraesCS6B02G236500	0.0	0.0	0.0	0.0	0.0	0.0	0.0	0.0	0.0	0.0	0.0	0.0	0.0	0.0	0.0	0.0	0.0	0.0
TraesCS1A02G290400	0.012626	0.059884	0.146159	0.000519	0.020804	0.005813	0.501118	0.180353	0.121727	0.108622	0.172064	0.194167	0.003074	0.023136	0.006408	0.122708	0.09457	0.025568
TraesCS3B02G523500	0.0	0.0	0.0	0.0	0.0	0.0	0.0	0.0	0.0	0.0	0.0	0.0	0.0	0.0	0.0	0.0	0.0	0.0
Triticum_aestivum_newGene_20203	0.0	0.011382	0.0	0.0	0.0	0.310245	0.0	0.0	0.0	0.0	0.0	0.0	0.0	0.0	0.0	0.0	0.0	0.0
TraesCS1A02G179300	0.257695	0.063719	0.214088	0.449748	0.227586	0.077892	0.17548	0.479549	0.138843	0.120897	0.212568	0.256471	0.606624	0.064861	0.185526	0.168763	0.322826	0.136128
TraesCS4A02G267000	24.764084	25.459162	26.652576	18.391226	17.886164	17.132463	22.45912	23.297482	22.630959	21.455503	22.224358	21.010281	22.265358	22.734325	23.796398	19.407423	20.661537	19.442751
TraesCS5D02G448400	0.0	0.0	0.031294	0.0	0.0	0.0	0.0	0.0	0.063077	0.0	0.0	0.0	0.0	0.0	0.0	0.0	0.0	0.0
TraesCS4B02G000200	3.129776	1.701877	2.71833	2.986879	2.112572	3.35136	2.774493	1.385664	2.801031	2.925446	3.010112	3.328909	2.485159	1.191125	2.227184	2.771016	2.773238	2.713197
TraesCS5A02G307300	2.084115	1.762143	2.303683	2.596235	2.480596	2.360569	2.247499	2.288436	1.97586	1.954347	2.278448	2.188854	1.930404	2.035789	2.03757	2.561591	2.532412	2.578377
TraesCS4D02G115700	0.464482	0.540424	0.680217	0.90308	0.576706	0.731598	0.683012	0.657667	0.537106	0.621621	0.736894	0.791947	0.448785	0.44919	0.568725	0.685485	0.66113	0.692799
Triticum_aestivum_newGene_45009	0.675194	0.655443	0.731297	0.739751	0.635074	0.7225010000000001	0.694662	0.616688	0.575853	0.670458	0.650562	0.626423	0.6352720000000001	0.55755	0.568319	0.691419	0.516767	0.5728719999999999
TraesCS2B02G018300	0.0	0.0	0.0	0.0	0.0	0.0	0.0	0.0	0.0	0.0	0.0	0.0	0.0	0.0	0.0	0.0	0.0	0.0
TraesCS7B02G425100	23.149162	31.315727	50.728573	27.424154	21.421267	53.236546	48.693874	40.256207	51.246536	36.994556	39.716	40.835964	18.30979	26.987585	6.510092	21.029287	22.814346	26.629457
TraesCS7A02G012000	5.053012	6.177091	5.570093	2.584839	5.984025	2.061984	4.136173	3.578739	4.741409	4.476778	5.056349	5.091081	0.21677	0.189838	0.120252	2.515626	2.363465	2.239987
TraesCS7A02G528500	1.755244	1.473635	1.352423	1.641714	2.592315	1.779292	1.48288	1.688524	1.809246	1.781709	1.417899	2.23703	1.603384	1.57991	1.461764	1.544605	1.503869	1.867606
TraesCS5B02G174100	1.251751	1.081986	1.437074	0.842505	1.525835	1.038801	1.247467	0.929044	1.247855	1.338315	0.988307	1.671615	1.166044	1.187356	1.316617	1.213513	1.218217	1.202337
TraesCS2B02G515700	0.0	0.0	0.0	0.0	0.0	0.0	0.0	0.0	0.0	0.0	0.0	0.0	0.0	0.0	0.0	0.0	0.0	0.0
TraesCS5D02G403400	2.588598	2.196983	2.18485	4.312899	4.049767	5.006726	3.442732	3.368446	3.140212	4.171732	3.665948	4.691706	4.557353	4.032929	4.723985	3.534802	3.090889	3.592035
TraesCS1D02G094900	4.977123	6.329993	8.110293	2.832729	2.635262	3.419544	4.529436	3.079237	4.283524	4.66237	4.433467	3.117589	4.037826	3.6326	0.81892	3.143064	2.175277	3.149385
TraesCS2A02G315400	0.0	0.0	0.0	0.0	0.0	0.0	0.0	0.0	0.0	0.0	0.0	0.0	0.0	0.0	0.0	0.0	0.0	0.0
TraesCS5D02G349000	0.0	0.0	0.0	0.018644	0.0	0.0	0.0	0.04312	0.0	0.0	0.028566	0.05229	0.0	0.0	0.0	0.0	0.0	0.0
TraesCS1A02G005500	3.518074	3.099836	2.874481	2.302609	2.79045	2.656033	2.516555	2.542259	2.473947	3.497517	2.705673	3.480345	3.54136	2.853471	4.631832	4.020008	4.339465	4.171264
TraesCS7B02G372300	0.080127	0.053433	0.0737	0.262987	0.304914	0.281954	0.224801	0.126249	0.106731	0.017001	0.015219	0.022756	0.161349	0.275029	0.252904	0.058513	0.141061	0.216495
TraesCS1D02G319100	0.0	0.0	0.0	0.0	0.0	0.0	0.004986	0.0	0.0	0.0	0.0	0.0	0.004863	0.007934	0.0	0.0	0.0	0.0
TraesCS1B02G389000	9.826022	10.058279	10.989456	8.728526	9.116061	9.901589	7.435772	7.279566	10.376091	11.07112	10.164226	9.957213	7.919641	8.330428	9.162243	10.00989	10.306099	10.376984
TraesCS3B02G319200	0.0	0.0	0.0	0.0	0.0	0.0	0.0	0.0	0.0	0.0	0.0	0.0	0.0	0.0	0.0	0.0	0.0	0.0
TraesCS7B02G470700	0.0	0.0	0.0	0.0	0.0	0.0	0.0	0.0	0.0	0.0	0.0	0.0	0.0	0.0	0.0	0.0	0.0	0.0
TraesCS1D02G238700	3.128052	3.732652	4.967803	3.225689	3.22139	3.526224	3.533757	3.741956	3.424268	4.088466	4.902976	3.596947	2.544597	2.359153	3.048449	2.825737	2.663486	2.978149
Triticum_aestivum_newGene_28787	0.0	0.0	0.022562	0.0	0.0	0.0	0.0	0.0	0.0	0.0	0.0	0.0	0.0	0.0	0.0	0.0	0.0	0.0
Triticum_aestivum_newGene_3696	0.24610900000000002	0.008587	0.21202700000000002	0.9118620000000001	1.913035	0.9751799999999999	0.776853	0.99034	0.602206	0.184792	0.16919499999999998	0.19295099999999998	0.8168639999999999	0.728397	0.9315399999999999	0.664911	0.517639	0.796513
TraesCS3B02G238400	0.449002	0.330022	0.162755	0.192305	0.432966	0.267129	0.0	0.400736	0.139408	0.408497	0.210395	0.209058	0.255456	0.483831	0.011067	0.482925	0.171686	0.371759
TraesCS6D02G321500	0.0	0.0	0.0	0.0	0.0	0.0	0.0	0.0	0.0	0.0	0.0	0.0	0.0	0.0	0.0	0.0	0.0	0.0
TraesCS4B02G133700	9.154834	10.848471	10.894426	8.895582	7.644794	9.458012	8.592138	9.397592	8.892925	6.899411	6.998225	6.658419	5.772829	5.531009	6.359349	6.866495	6.663406	6.421638
TraesCS4A02G073200	1.567365	0.95436	1.387391	2.114648	1.694573	1.392675	1.535993	1.608232	1.158988	1.860452	1.656785	2.238874	1.186999	2.518485	1.223019	1.665514	1.5469	1.859483
TraesCS6D02G024300	0.0	0.0	0.0	0.0	0.0	0.0	0.0	0.0	0.0	0.0	0.0	0.0	0.0	0.0	0.0	0.0	0.0	0.0
TraesCS4D02G006200	40.452431	36.195759	35.660706	43.752899	38.849304	42.075363	38.05249	42.455574	38.223858	40.807774	36.197937	37.637131	35.685883	35.922539	33.911648	37.055538	41.449509	45.322918
TraesCS1A02G066900	51.339481	52.847435	51.840103	41.732979	33.75182	43.443302	45.256584	50.669342	47.666279	43.063107	44.634056	42.531578	34.876278	34.256794	38.142323	41.379536	45.68499	43.946968
TraesCS4A02G302500	0.0	0.0	0.0	0.0	0.0	0.0	0.0	0.0	0.0	0.0	0.0	0.0	0.0	0.0	0.0	0.0	0.0	0.0
TraesCS3A02G096500	0.878344	0.887232	0.965098	0.848366	0.776359	0.737965	0.913405	0.816462	0.968461	1.013728	0.934394	0.741663	1.295615	1.10255	1.061544	1.530504	1.072106	1.300764
TraesCS4B02G056600	0.9978	1.169474	0.734437	0.49126	0.818493	0.722741	1.483161	1.216256	1.237829	0.328573	0.201743	0.3936	0.097704	0.233552	0.25924	0.343014	0.171645	0.204838
Triticum_aestivum_newGene_46301	0.127781	0.172826	0.08386	0.731128	1.296526	0.564381	0.339898	0.208921	0.450018	0.162202	0.464597	0.531953	1.258135	1.468682	1.456608	1.415654	0.903961	0.716216
Triticum_aestivum_newGene_46300	0.031942	0.068648	0.14964	0.396207	0.298804	0.212787	0.115916	0.157904	0.126593	0.022223	0.018067	0.097504	0.057425	0.020004	0.11882	0.062351	0.093241	0.108595
Triticum_aestivum_newGene_46303	0.42019699999999993	0.49922600000000006	0.6215719999999999	0.9609120000000001	0.6645890000000001	0.926864	0.42329100000000003	0.6849510000000001	1.000151	0.46356200000000003	0.592125	0.20112999999999998	0.7454289999999999	0.5028889999999999	0.617823	0.869212	0.761053	0.386073
TraesCS3A02G068900	0.0	0.0	0.0	0.0	0.0	0.0	0.0	0.0	0.0	0.0	0.004206	0.0	0.0	0.0	0.0	0.0	0.0	0.0
TraesCS6D02G257000	7.816195	8.584085	9.760266	5.058263	5.15698	4.678321	5.300098	5.691149	5.390261	12.618196	14.193993	12.268667	3.002063	3.167105	4.616858	4.047908	4.982394	4.986028
Triticum_aestivum_newGene_46304	1.1038200000000002	0.9200469999999998	1.478221	0.460867	0.7159920000000001	0.468946	0.587417	0.655075	0.628374	0.736093	0.556848	0.67407	0.29341	0.137413	0.384941	0.5781740000000001	0.439903	0.422149
Triticum_aestivum_newGene_46306	0.0	0.0	0.0	0.0	0.207023	0.0	0.0	0.0	0.0	0.0	0.0	0.0	0.0	0.0	0.0	0.0	0.0	0.0
Triticum_aestivum_newGene_46309	1.343391	0.987341	0.708061	1.098137	1.301699	0.738117	0.613988	0.926363	0.992715	1.82593	1.263975	1.394711	1.894873	1.914441	1.32055	1.750699	1.639566	1.82572
Triticum_aestivum_newGene_45007	5.536907	6.549473	6.74919	0.745885	0.842332	0.675166	3.637286	3.933334	3.630035	7.385507	6.828021000000001	7.00807	0.36354	0.535162	0.049202	3.999064	4.199785	4.033605
TraesCS1A02G404900	0.429737	0.17395	0.0	0.231894	0.0	0.123596	0.260779	0.171075	0.433518	0.0	0.0	0.0	0.0	0.0	0.0	0.0	0.0	0.0
TraesCS1D02G047000	0.0	0.0	0.0	0.0	0.0	0.0	0.0	0.0	0.0	0.0	0.0	0.0	0.0	0.0	0.0	0.0	0.0	0.0
TraesCS3A02G014000	0.0	0.0	0.0	0.0	0.0	0.0	0.0	0.0	0.0	0.0	0.0	0.0	0.0	0.0	0.0	0.0	0.0	0.0
TraesCS7B02G443000	0.0	0.009451	0.0	0.0	0.0	0.0	0.0	0.0	0.0	0.0	0.0	0.0	0.0	0.0	0.0	0.0	0.0	0.0
TraesCS7B02G487200	0.0	0.0	0.0	0.0	0.0	0.0	0.0	0.0	0.0	0.0	0.0	0.0	0.0	0.0	0.0	0.0	0.0	0.0
TraesCS7B02G079500	0.483792	3.746276	13.286607	0.473163	0.185132	3.043495	5.084996	1.507751	2.201458	2.116482	3.545626	2.518167	4.226622	3.681609	0.595764	1.258836	1.460568	2.40343
TraesCS6A02G354100	5.890735	5.893629	7.149305	7.637016	6.076985	7.84713	5.959182	6.707303	6.177254	6.198010999999999	6.177136	5.852289	4.153019	4.729263	4.833694	6.805255	6.336498	6.37457
TraesCS5D02G371600	0.0	0.0	0.0	0.0	0.0	0.0	0.0	0.0	0.0	0.0	0.0	0.0	0.0	0.0	0.0	0.0	0.0	0.0
TraesCS3B02G213500	31.710312	27.304771	25.403572	30.950359	28.444645	37.435284	33.35038	31.740294	31.774006	24.873508	25.065924	23.491589	23.260372	21.656775	24.473215	23.071064	22.653696	26.048336
TraesCS4D02G113700	0.0	0.0	0.0	0.0	0.0	0.0	0.0	0.0	0.0	0.0	0.0	0.0	0.0	0.0	0.0	0.0	0.0	0.0
TraesCS4A02G105100	0.0	0.0	0.018377	0.0	0.0	0.0	0.0	0.0	0.0	0.0	0.03616	0.0	0.0	0.034307	0.0	0.0	0.0	0.0
Triticum_aestivum_newGene_33397	0.0	0.0	0.0	0.0	0.0	0.0	0.0	0.0	0.0	0.0	0.0	0.0	0.0	0.0	0.0	0.0	0.0	0.0
TraesCS7D02G311400	0.063339	0.193619	0.227216	0.0	0.0	0.09085	0.110076	0.043367	0.085073	0.203982	0.031287	0.058607	0.156043	0.03129	0.0	0.039089	0.0	0.027509
TraesCS7B02G173900	2.24367	2.719414	2.560493	1.880425	2.191097	2.549738	2.927992	2.707594	2.180301	3.063915	2.897133	3.143642	1.40975	1.93673	2.324635	2.280091	2.328982	2.238965
TraesCS4D02G155200	0.0	0.0	0.0	0.0	0.0	0.0	0.0	0.0	0.0	0.0	0.0	0.0	0.0	0.0	0.0	0.0	0.0	0.0
TraesCS3A02G446200	14.47621	13.693989	13.16945	6.417349	7.083989	7.840376	9.417248	9.502689	9.220064	11.416243	11.98543	12.632165	6.131926	6.978708	8.755224	4.420582	4.90769	5.731726
TraesCS4D02G057000	36.079601	39.761791	37.036549	11.677691	15.671006	11.27175	23.206539	22.229456	22.220407	21.555868	18.766703	22.001005	11.448007	13.49374	14.052628	17.614119	14.112527	15.889424
TraesCS1B02G024700	0.007459	0.0	0.0	0.139439	0.13921	0.10142	0.118641	0.087957	0.069214	0.0	0.068341	0.0	0.071669	0.044898	0.102047	0.023273	0.045076	0.087698
Triticum_aestivum_newGene_39602	0.253021	0.390333	0.59381	6.829829	9.684895999999998	7.737976	2.99856	3.9296899999999995	3.1784299999999996	0.638572	0.850587	0.856954	3.683315	4.179816000000001	5.109349	2.927285	3.302727	2.970335
TraesCS4A02G173900	0.351843	0.378568	0.251145	0.131449	0.061854	0.142171	0.257056	0.19406	0.318367	0.377883	0.464496	0.281267	0.021864	0.0	0.091155	0.190362	0.249097	0.145848
TraesCS1B02G086400	0.0	0.0	0.0	0.0	0.0	0.044783	0.0	0.053328	0.029478	0.0	0.123999	0.0	0.128961	0.049368	0.0	0.102895	0.0	0.0
TraesCS3A02G157100	0.0	0.014442	0.0	0.035193	0.0	0.0	0.018692	0.02722	0.043877	0.025394	0.0	0.113072	0.0	0.0	0.033032	0.029706	0.059295	0.0
TraesCS6B02G183200	0.0	0.0	0.0	0.0	0.0	0.0	0.0	0.0	0.0	0.0	0.0	0.0	0.0	0.0	0.0	0.0	0.0	0.0
TraesCSU02G229600	0.0	0.0	0.0	0.0	0.0	0.0	0.0	0.0	0.0	0.0	0.0	0.0	0.0	0.0	0.0	0.0	0.0	0.0
TraesCS6A02G102500	4.717377	4.816173	4.679205	3.166336	3.9007	3.430564	3.954676	3.632802	4.353062	4.492054	3.764349	3.385021	3.205272	2.626631	2.849652	3.525563	3.692614	3.425582
TraesCS1A02G003900	0.0	0.0	0.0	0.0	0.0	0.0	0.0	0.0	0.0	0.0	0.0	0.0	0.0	0.0	0.0	0.0	0.0	0.0
TraesCS2A02G508500	0.005784	0.007594	0.015939	0.064893	0.035951	0.062628	0.046017	0.011214	0.037412	0.01379	0.014034	0.002975	0.008671	0.037251	0.025149	0.019473	0.028056	0.062684
TraesCS4D02G017000	8.456647	8.287824	7.814556	7.980793	6.8371580000000005	9.313258	8.047544	7.872255	8.91176	7.383615	8.222316	7.200674	6.836857	6.392834000000001	8.167946	7.090485	7.803153	8.498527000000001
TraesCS1B02G427700	11.946234	9.951277	10.47974	6.271775	6.921326	7.186738	8.487597	8.620766	9.177523	9.541017	10.070857	9.61939	3.28002	4.020331	3.203983	5.522681	5.472745	6.097512
TraesCS7D02G069300	0.0	0.0	0.0	0.0	0.0	0.0	0.0	0.0	0.0	0.0	0.0	0.0	0.0	0.0	0.0	0.0	0.0	0.0
TraesCS5D02G461800	0.0	0.0	0.0	0.0	0.0	0.0	0.0	0.0	0.0	0.0	0.0	0.0	0.0	0.0	0.0	0.0	0.0	0.0
TraesCS7B02G245700	0.121058	0.073068	0.154757	1.226988	1.508525	1.35915	0.576539	0.69111	0.41534	0.101453	0.094288	0.034764	1.214993	0.876604	1.404135	0.532399	1.670952	1.20595
TraesCS7B02G497800	0.0	0.0	0.0	0.0	0.0	0.0	0.0	0.0	0.0	0.0	0.0	0.0	0.0	0.0	0.0	0.0	0.0	0.0
TraesCS5B02G207900	9.211219	10.419958	12.455487	14.357546	10.337362	14.20822	9.937347	10.215174	9.88225	8.978896	8.892041	8.423234	8.75599	7.493771	7.587919	9.526237	10.697059	10.529559
TraesCS1D02G074500	22.359768	18.510256	17.665133	14.989426	11.037612	13.583953	17.148788	16.054005	16.801264	15.084011	15.645488	14.612404	9.617785	11.330493	10.375697	11.929695	11.255879	10.619729
TraesCS3D02G342800	0.12611	0.052928	0.029925	0.075109	0.064695	0.0	0.181275	0.049538	0.012343	0.0	0.033047	0.0	0.065748	0.0	0.0	0.0	0.073358	0.051108
TraesCS2A02G185900	0.976841	0.808748	1.087913	0.668643	0.709248	1.279796	0.943451	0.889525	1.022961	0.730894	0.340135	0.321833	0.433096	0.573347	0.438054	0.613355	0.299987	0.290804
TraesCS3B02G228900	11.808703000000001	11.934293	12.565867	14.813601	13.050842	13.98411	13.160440000000001	12.760083000000002	11.674681000000001	9.992242	10.070484	9.174389000000001	10.817793	10.060171	11.798948	13.725323999999999	12.635942	12.747092
TraesCS6B02G319900	3.495164	3.262442	2.856006	2.29888	2.683849	2.681481	2.340634	3.27509	2.72644	2.811092	3.121462	3.252552	1.869934	1.541726	2.060059	1.875895	2.24635	2.014141
TraesCS1D02G104900	0.0	0.0	0.0	0.0	0.0	0.0	0.0	0.0	0.0	0.0	0.0	0.0	0.0	0.0	0.0	0.0	0.0	0.0
Triticum_aestivum_newGene_13763	0.484262	0.468192	0.255899	0.393103	0.375741	0.603611	0.386386	0.486642	0.439168	0.590664	0.180134	0.45441	0.205777	0.50428	0.382202	0.257948	0.389106	0.0992
TraesCS1D02G428400	8.715778	9.026138	9.139224	7.862275	7.413037	7.632053	8.249001	9.159686	9.241808	7.890027	7.87434	7.816335	5.293883	5.391777	6.435012	7.839462	7.043489	6.246009
TraesCS5D02G269600	2.160842	2.162067	1.842748	3.265236	2.572699	4.028032	2.344695	1.855488	2.181903	1.843504	1.646499	1.924029	2.395805	1.688264	2.460195	2.244282	2.358058	2.080226
TraesCS1B02G340300	14.304468	14.75966	13.771877	10.350891	9.642233	9.313039	11.015368	13.181573	11.429287	13.252952	15.39301	15.394999	8.004951	8.790963	8.999217	9.736674	10.77461	10.956555
TraesCS6A02G352000	0.0	0.0	0.0	0.0	0.0	0.0	0.0	0.0	0.0	0.0	0.0	0.0	0.0	0.0	0.0	0.0	0.0	0.0
TraesCS5D02G120100	4.6023439999999995	3.913857	4.151075	3.544542	3.619291	3.588293	3.354673	3.285472	3.226533	3.9953060000000002	4.324314	3.648023	1.972314	2.610258	2.692822	3.4058599999999997	3.063078	2.6653119999999997
TraesCS1A02G126400	0.100226	0.036272	0.055626	0.0	0.020178	0.015099	0.042803	0.04741	0.092445	0.041912	0.0	0.0	0.071912	0.048425	0.036667	0.0	0.01729	0.055831
TraesCS5A02G387900	0.0	0.0	0.020549	0.0	0.0	0.021469	0.030725	0.0	0.0	0.0	0.01997	0.0	0.051256	0.0	0.0	0.0	0.038063	0.0
TraesCS6A02G345900	0.0	0.0	0.0	0.0	0.0	0.0	0.0	0.0	0.0	0.0	0.0	0.0	0.0	0.0	0.0	0.0	0.0	0.0
TraesCS3D02G340400	0.306785	0.638198	0.310236	0.421065	0.515772	0.586033	0.42402399999999996	0.602132	0.462595	15.860275	17.101553000000003	17.513314	20.890480999999998	17.88731	19.458877	23.539284000000002	26.662679	27.202775000000003
TraesCS2D02G057500	0.0	0.0	0.0	0.0	0.0	0.0	0.0	0.0	0.0	0.0	0.0	0.0	0.0	0.0	0.0	0.0	0.0	0.0
TraesCS2B02G595900	0.0	0.0	0.0	0.0	0.0	0.0	0.0	0.0	0.0	0.0	0.0	0.0	0.0	0.0	0.0	0.0	0.0	0.0
TraesCS5D02G289900	2.466833	3.356866	3.013485	0.40233	0.706567	0.989224	1.205984	1.473176	1.827185	2.848984	3.100708	2.989387	0.120264	0.173584	0.071284	1.559358	1.005646	1.508879
TraesCS4B02G388100	0.0	0.0	0.0	0.0	0.0	0.0	0.0	0.0	0.0	0.0	0.0	0.0	0.0	0.0	0.0	0.0	0.0	0.0
TraesCS6D02G192300	0.43578700000000004	0.640265	0.47569	0.518763	0.262482	0.277657	0.133315	0.30316899999999997	0.607082	0.239292	0.384947	0.229231	0.430956	0.242896	0.23373300000000002	0.269701	0.251493	0.6053609999999999
TraesCS7D02G313800	110.651169	104.438286	91.257133	85.097855	93.288788	89.073517	93.501663	99.007584	87.230438	83.808891	87.601822	82.694717	49.173405	53.238079	54.141575	68.883369	66.522621	64.776291
TraesCS7B02G139500	0.02772	0.06632	0.133648	0.0	0.015286	0.16506	0.012525	0.052159	0.0	0.243212	0.279357	0.079569	0.0	0.0	0.0	0.0	0.0	0.0
TraesCS7D02G070000	2.689322	2.705081	2.492584	3.078934	2.848799	2.150112	2.90839	2.487725	3.194942	2.696939	2.865765	2.29702	2.022382	2.044117	2.338044	2.328137	2.132108	2.590909
TraesCS3A02G018800	0.0	0.0	0.0	0.0	0.0	0.0	0.0	0.0	0.0	0.0	0.0	0.0	0.0	0.0	0.0	0.0	0.0	0.0
TraesCS4A02G067500	0.0	0.076481	0.0	0.0	0.0	0.0	0.076446	0.0	0.012652	0.0	0.0	0.0	0.009939	0.021307	0.0	0.059859	0.025963	0.0
TraesCS5B02G496500	1.866523	1.914547	2.013259	1.863688	1.842703	2.035589	1.934244	1.999039	2.142546	1.87093	2.219731	1.775025	1.768943	1.754051	1.683439	2.519799	2.046414	1.855782
TraesCS3A02G115200	0.0	0.0	0.0	0.0	0.0	0.0	0.0	0.0	0.0	0.0	0.0	0.0	0.0	0.0	0.0	0.0	0.0	0.0
TraesCS1B02G419000	0.0	0.0	0.0	0.0	0.0	0.0	0.0	0.0	0.0	0.0	0.0	0.0	0.0	0.0	0.0	0.0	0.0	0.0
Triticum_aestivum_newGene_26995	1.788343	2.108233	1.439332	1.6498439999999996	2.140698	1.826738	1.603997	1.669871	1.648079	1.5057580000000002	1.661012	1.513979	1.596891	1.315407	1.6825450000000002	1.756116	1.811874	1.995427
TraesCS3A02G359500	0.170339	0.0	0.0	0.069949	0.0	0.067004	0.0	0.084241	0.056498	0.177114	0.09481	0.055007	0.141759	0.0	0.0	0.0	0.0	0.020039
TraesCS1B02G475800	2.164765	2.682684	2.222355	1.689715	1.824444	1.665371	2.040789	2.31304	1.970988	2.076825	2.376003	1.736772	1.543343	1.265015	1.350016	1.003849	1.536595	1.18012
TraesCS1D02G432400	35.683899	41.237938	41.629932	34.247993	31.749115	46.976555	57.606579	48.972229	54.466663	48.714928	52.7393	60.887329	43.161087	57.362995	54.597256	39.368477	36.655342	36.365986
TraesCS3D02G455500	0.121016	0.101814	0.075602	0.086268	0.052753	0.057459	0.03227	0.13784	0.043075	0.167522	0.074932	0.155112	0.051072	0.100895	0.081005	0.0	0.107066	0.11493
TraesCS6A02G205500	3.502291	2.652067	2.51074	3.236716	3.005625	3.567928	3.115147	3.191381	3.342747	3.286147	3.112152	2.701334	2.067363	1.949837	2.446229	3.054868	2.492168	2.421427
TraesCS3D02G419700	0.0	0.086001	0.030017	0.052731	0.0	0.0	0.024394	0.027565	0.0	0.057404	0.0	0.0	0.0	0.0	0.0	0.0	0.12115	0.0
TraesCS7B02G205900	0.0	0.0	0.0	0.0	0.0	0.008994	0.0	0.0	0.0	0.061319	0.0	0.0	0.03702	0.015181	0.015906	0.022624	0.007724	0.028388
TraesCS2A02G403700	0.533522	0.320586	0.455024	0.551954	0.496917	1.051373	0.713035	0.559736	0.486823	0.371127	0.163678	0.128104	0.306427	0.113794	0.217072	0.539303	0.307496	0.422244
TraesCS1D02G061100	1.993135	1.973063	1.402811	0.285021	0.315343	0.240397	0.993604	0.951364	0.850743	2.80286	2.178406	2.177107	0.072989	0.188554	0.236649	1.104088	0.951804	1.082086
TraesCSU02G004600	0.0	0.0	0.0	0.0	0.0	0.085777	0.0	0.0	0.0	0.0	0.0	0.0	0.087214	0.036319	0.0	0.0	0.100767	0.0
Triticum_aestivum_newGene_10908	0.115946	0.144186	0.034656	0.0	0.0	0.0	0.0	0.033504	0.0	0.015562	0.0	0.0	0.0	0.0	0.0	0.031654	0.056258	0.0
Triticum_aestivum_newGene_26999	0.0	0.0	0.0	0.0	0.0	0.0	0.0	0.0	0.0	0.0	0.0	0.0	0.0	0.0	0.0	0.179333	0.0	0.0
Triticum_aestivum_newGene_43849	0.01395	0.0	0.0	0.949681	0.8926360000000001	0.544821	0.49450400000000005	0.441125	0.923415	0.067715	0.11538699999999999	0.038463	0.39562800000000004	0.35780999999999996	0.07910299999999999	0.30269	0.25470499999999996	0.33348700000000003
TraesCSU02G200400	7.604653	4.943382	4.15439	5.219062	5.486269	5.941007	4.664375	5.36705	5.923256	4.612392	4.352208	4.726345	6.921819	3.556572	3.869127	4.347968	4.260608	4.253848
TraesCS7B02G354300	0.505303	0.490131	0.51497	0.706426	0.956966	1.085655	0.708357	0.84076	0.701502	0.577784	0.750422	0.41241	0.703309	0.584428	0.715152	0.82406	0.648123	0.576697
TraesCS3B02G349200	0.0	0.0	0.0	0.0	0.0	0.0	0.0	0.0	0.0	0.0	0.0	0.0	0.0	0.0	0.0	0.0	0.0	0.0
Triticum_aestivum_newGene_43845	2.149909	1.554754	1.443433	1.764996	1.998098	1.942236	1.338251	1.246523	1.490628	1.643726	1.661471	1.661619	1.112509	0.639169	1.074838	1.067481	1.034286	1.797546
TraesCS7D02G214500	0.0	0.0	0.0	0.0	0.0	0.045634	0.0	0.0	0.02327	0.0	0.0	0.0	0.0	0.0	0.0	0.041335	0.0	0.0
TraesCS4A02G498000	83.039719	73.408012	81.255531	106.321075	54.780949	97.021652	28.927998	32.598602	26.671806	502.021729	535.448853	470.84317	41.134438	26.399006	43.907303	35.622013	65.377541	49.422752
Triticum_aestivum_newGene_43846	0.197915	0.687657	0.415201	0.450131	0.0	0.0	0.0	0.353155	0.0	0.635753	0.625864	0.82006	0.0	0.759809	0.0	1.377491	1.027298	0.485981
Triticum_aestivum_newGene_43841	0.018522	0.059892	0.140314	0.010639	0.0	0.0	0.0	0.0	0.0	0.092465	0.213389	0.151644	0.0	0.0	0.0	0.0	0.0	0.0
TraesCS2A02G401700	0.445449	0.707407	0.363433	0.910532	0.65204	0.359163	0.449123	0.63383	0.357662	0.654334	0.653097	0.574248	0.395013	0.307711	0.287501	0.211911	0.21359	0.863304
Triticum_aestivum_newGene_43843	0.0	0.172078	0.0	0.205333	0.0	0.0	0.0	0.0	0.0	0.0	0.0	0.0	0.0	0.0	0.0	0.0	0.0	0.0
Triticum_aestivum_newGene_43842	0.0	0.0	0.067467	0.0	0.0	0.0	0.0	0.053857	0.0	0.219894	0.0	0.072811	0.0	0.0	0.0	0.010907	0.219117	0.0
TraesCS2B02G428200	0.536385	0.289042	0.385134	0.501474	0.24499	0.259227	0.336643	0.232002	0.289102	0.116626	0.27634	0.186599	0.094076	0.089393	0.299597	0.261176	0.066926	0.147327
TraesCS7D02G303200	0.717226	1.018713	0.800422	1.240206	0.928527	1.146757	0.892703	1.020987	0.79723	0.863775	0.706081	0.840832	0.643501	0.572448	0.793397	0.888998	1.013395	0.83752
TraesCS5D02G478800	0.0	0.0	0.0	0.0	0.0	0.0	0.0	0.0	0.0	0.0	0.0	0.0	0.0	0.0	0.0	0.0	0.0	0.0
TraesCS5A02G353800	2.760051	2.883682	2.95496	4.541801	4.230402	3.661377	2.862113	3.013892	2.81415	3.993572	5.287186	4.342566	6.551627	5.4043	6.413645	7.09724	6.773043	7.123261
Triticum_aestivum_newGene_18692	0.887405	0.725719	1.079111	1.083907	0.845522	0.942278	0.908353	1.207562	1.083616	0.846334	1.107776	1.045575	0.759971	0.891044	0.594644	1.201041	0.961172	1.046075
TraesCS5A02G028800	0.0	0.0	0.0	0.0	0.0	0.0	0.0	0.0	0.0	0.0	0.0	0.0	0.0	0.0	0.0	0.0	0.0	0.0
TraesCS2D02G203300	4.933667	5.384883	6.060554	7.256145	6.968907	7.089347	7.58832	7.041324	5.962106	5.246227	5.53308	6.255693	4.92141	5.497318	4.184319	4.29218	4.533154	5.335808
TraesCS6A02G255600	10.588969	7.673377	8.595462	11.066055	15.151787	10.34582	7.032801	8.422828	11.490766	15.936253	15.085683	16.167961	18.040068	16.133781	14.557305	14.889963	20.641348	21.551126
TraesCS5B02G203100	0.195096	0.05745	0.118835	0.310534	0.066056	0.189367	0.10789	0.031129	0.049481	0.92914	0.584282	0.372032	0.025365	0.038041	0.047824	0.0	0.020816	0.058647
TraesCS7A02G237300	0.0	0.0	0.0	0.0	0.0	0.0	0.0	0.0	0.0	0.0	0.0	0.0	0.0	0.0	0.0	0.0	0.0	0.0
TraesCS5A02G425300	9.283105	10.288714	12.053493	13.71312	10.288895	12.074532	10.664356	11.196478	10.231344	8.562712	10.45165	9.723907	8.811445	8.485353	9.722227	9.649561	9.441504	8.915548
TraesCS3B02G204200	12.197028000000001	13.294018999999999	15.574651000000001	15.779323000000002	13.1839	15.362452000000001	15.483582	15.920393	15.982281	12.084903	12.768854999999999	11.864669000000001	8.286394999999999	8.16571	10.313295	12.267131	11.643174	11.572873
TraesCS2D02G160800	0.0	0.0	0.0	0.0	0.0	0.0	0.0	0.0	0.0	0.0	0.0	0.0	0.0	0.0	0.0	0.0	0.0	0.0
Triticum_aestivum_newGene_40790	0.0	0.0	0.0	0.0	0.0	0.0	0.0	0.0	0.0	0.0	0.0	0.0	0.0	0.0	0.0	0.0	0.0	0.0
Triticum_aestivum_newGene_40791	13.623722	12.465244999999998	13.532798999999999	17.816152	21.554953	18.554351	14.705934	13.642188	14.548646999999999	13.87059	15.332059	14.423224999999999	16.859197	15.774729	17.782722999999997	19.28966	16.202101	18.625284999999998
TraesCS7D02G345300	7.482942	4.765307	6.027254	5.904472	5.888179	4.882835	4.736313	4.346054	4.464655	3.913025	3.924316	3.018007	2.053341	1.828361	2.213961	1.687487	1.644608	1.380493
TraesCS4B02G046800	0.114287	0.07495	0.027478	0.09587	0.084513	0.048926	0.233248	0.098672	0.10637	0.029452	0.110216	0.132369	0.045408	0.147573	0.115568	0.111677	0.042307	0.147968
TraesCS5A02G350800	0.0	0.009109	0.0	0.0	0.0	0.04256	0.0	0.0	0.0	0.019432	0.033592	0.0	0.0	0.0	0.040573	0.037723	0.035955	0.0
TraesCS2A02G550900	9.728078000000002	9.234029999999999	9.435262	9.771543000000001	10.288197	8.944363000000001	10.804584	10.364091	11.205647	5.458213	4.532879	5.593288	11.091711	10.151055000000001	11.327239	8.48831	8.63528	9.543941
Triticum_aestivum_newGene_40797	4.062053	3.3483769999999997	3.3563359999999998	0.6158159999999999	1.697866	0.41008300000000003	1.20853	1.434822	1.500979	1.148026	1.226648	1.085827	0.6971350000000001	0.756712	0.773147	0.863397	0.808386	1.052076
TraesCS1B02G237300	23.136637	25.088772	25.331152	25.885559	22.690716	25.440645	23.636833	24.502699	24.046429	23.076853	26.721727	23.961351	17.670288	17.786858	19.244278	23.463326	22.719112	20.396822
TraesCS6A02G100900	0.0	0.0	0.0	0.0	0.0	0.0	0.0	0.0	0.0	0.0	0.0	0.0	0.0	0.0	0.0	0.0	0.0	0.0
TraesCS1B02G261800	55.105412	40.257183	31.528435	22.762871	45.747272	21.001968	43.15913	39.50967	39.273567	30.710102	30.170109	32.378704	61.442993	59.811317	55.971306	32.79113	42.111954	35.936707
TraesCS1A02G354400	11.952281	12.95109	12.386357	11.499395	12.791079	11.190613	11.788476	11.550878	12.125542	12.939708	14.364473	12.894897	7.142013	8.523023	8.910026	9.896756	11.407475	11.879244
TraesCSU02G266500	0.0	0.0	0.0	0.0	0.0	0.0	0.0	0.0	0.0	0.0	0.0	0.0	0.0	0.0	0.0	0.0	0.0	0.0
TraesCS2D02G568300	1.452028	2.159997	2.453218	0.0	0.0	0.0	0.073828	0.027677	0.116168	6.606939	8.664241	6.38338	0.0	0.0	0.0	0.42542	0.139474	0.367751
TraesCS7A02G338700	3.215181	3.230928	3.018954	2.553517	3.068809	2.614346	2.888244	3.720955	3.564794	2.214326	2.702227	2.152558	2.721108	2.285073	2.633049	2.889414	2.491497	2.432048
TraesCS1A02G043300	0.0	0.0	0.029956	0.0	0.016191	0.0	0.0	0.0	0.0	0.0	0.0	0.0	0.0	0.0	0.0	0.0	0.027746	0.0
TraesCS3D02G025800	0.0	0.0	0.0	0.0	0.0	0.0	0.0	0.0	0.0	0.0	0.0	0.0	0.0	0.0	0.0	0.0	0.0	0.0
TraesCS2A02G230000	0.668599	0.605403	0.648452	0.566239	0.478424	0.617743	0.422821	0.521084	0.760051	0.533321	0.574218	0.73178	0.372948	0.406913	0.367614	0.374847	0.44078	0.414697
Triticum_aestivum_newGene_13558	0.0	0.0	0.0	0.56951	0.7465200000000001	0.233748	0.080039	0.131149	0.16068100000000002	0.0	0.0	0.0	0.049904	0.056993	0.0	0.084623	0.029035	0.0
TraesCS1B02G263400	25.521989	24.070209000000002	25.011305	28.396807000000003	24.395113	28.309456	24.641016	25.640082	25.744099	21.765725	18.896210999999997	20.26523	20.314216	18.372387	19.410247	24.44001	21.629634	20.457585
Triticum_aestivum_newGene_27841	0.0	0.093898	0.1609	0.019238	0.0	0.0	0.104574	0.0	0.0	0.0	0.0	0.0	0.0	0.028648	0.0	0.0	0.02723	0.0
Triticum_aestivum_newGene_10906	0.0	0.0	0.0	0.0	0.0	0.0	0.0	0.0	0.0	0.0	0.0	0.0	0.0	0.0	0.0	0.0	0.0	0.0
TraesCS4A02G140200	13.486428	13.628776	13.452042	11.229263	13.249948999999999	11.684925999999999	13.845975000000001	13.530602	12.684234	9.794061000000001	9.364544	9.118433000000001	10.826231	11.103373999999999	13.857342000000001	10.557253	10.35673	9.728110000000001
TraesCS3D02G263500	0.0	0.0	0.0	0.213719	0.0	0.0	0.0	0.052336	0.053991	0.060841	0.0	0.106768	0.0	0.0	0.0	0.0	0.299904	0.0
TraesCS7D02G399500	9.235886	6.315228	7.397354	7.23474	6.486485	7.171422	5.915895	5.587472	5.902062	12.798627	11.684585	13.532362	15.07169	16.417578	11.834131	12.884526	12.323386	12.503539
TraesCS7A02G227700	0.0	0.0	0.0	0.0	0.0	0.0	0.0	0.0	0.0	0.0	0.0	0.0	0.0	0.0	0.0	0.0	0.0	0.0
TraesCS6A02G035800	8.42618	8.723742	6.400177	11.721616	9.831894	11.835802	10.59529	10.57055	10.143977	7.063149	6.657402	6.716044	7.270472	8.226777	8.640285	8.734347	7.361058	8.104062
TraesCS1A02G136600	0.274178	0.207535	0.290257	0.199937	0.232441	0.177119	0.100656	0.126628	0.083078	0.053483	0.242697	0.214654	0.069531	0.046973	0.082805	0.124121	0.097417	0.085324
TraesCS1A02G120800	5.1081970000000005	4.672809	4.4295469999999995	1.578195	2.507304	1.79236	3.147257	3.117311	3.0972540000000004	3.394932	3.916908	3.392951	4.066524	4.391824	3.32675	2.145735	2.348263	2.165022
TraesCS2A02G532700	0.0	0.100963	0.021031	0.289308	0.23703	0.549798	0.24202	0.048884	0.169791	0.054618	0.038708	0.073122	0.598785	0.406475	0.151771	0.325292	0.110771	0.252215
TraesCS6A02G021200	6.338947	5.491181	6.004248	3.007745	3.479557	2.122207	2.960329	3.296361	4.202355	6.26868	5.762553	7.210039	2.620488	2.945179	2.036804	3.865188	4.642636	3.417874
TraesCS6B02G038700	0.0	0.0	0.0	0.0	0.0	0.0	0.0	0.0	0.0	0.0	0.0	0.0	0.0	0.0	0.0	0.0	0.0	0.0
TraesCS7B02G177100	16.639578	16.900793	16.059853	16.230555	14.896397	16.292427	17.313244	16.381168	16.331522	19.342571	20.147953	20.970654	14.263709	14.465233	17.528187	17.693441	15.885492	16.098553
TraesCS4D02G227000	0.0	0.0	0.0	0.0	0.0	0.0	0.0	0.0	0.0	0.0	0.0	0.0	0.0	0.0	0.0	0.0	0.0	0.0
Triticum_aestivum_newGene_8962	1.412854	1.677644	2.173667	2.116411	1.962508	1.9273	1.815221	1.852449	1.832976	1.794208	2.022201	2.059227	1.615496	1.318607	1.724814	2.241324	1.838366	1.589622
Triticum_aestivum_newGene_8963	4.445356	5.190563999999999	4.871537	6.516541	5.312479	6.751138	4.533074	4.744763	4.726856	5.732828	5.980803	5.02991	5.510681	5.6575679999999995	6.333889	6.748947	6.5724	8.435615
TraesCS6B02G119100	0.0	0.0	0.0	0.0	0.0	0.0	0.0	0.0	0.0	0.0	0.0	0.0	0.0	0.0	0.0	0.0	0.0	0.041007
Triticum_aestivum_newGene_8965	0.0	0.0	0.0	0.0	0.028276	0.0	0.0	0.0	0.0	0.0	0.0	0.0	0.0	0.0	0.0	0.006404	0.0	0.0
TraesCS6B02G155300	0.400154	0.569258	1.225483	0.042977	0.140741	0.053466	0.165505	0.309713	0.313646	0.65741	0.71266	0.590684	0.080058	0.044982	0.0	0.413482	0.383615	0.41311
Triticum_aestivum_newGene_8967	1.249133	1.2998090000000002	0.9371240000000001	0.681915	0.8280449999999999	0.8132309999999999	0.810074	0.612133	1.02988	1.529539	1.1279039999999998	1.138276	0.8814080000000001	0.7856160000000001	0.783184	1.0902880000000001	1.138586	1.116585
TraesCS1D02G128400	1.11725	0.9118040000000001	0.89701	0.802044	0.9836229999999999	0.882657	0.9399359999999999	1.006831	1.034851	0.808269	0.8158219999999999	0.8903220000000001	0.652922	0.387533	0.7483759999999999	0.694939	0.809326	0.605333
TraesCS3D02G316400	2.460793	2.716544	2.617043	2.543063	2.217429	2.8629759999999997	2.554571	2.6023110000000003	2.358671	2.578619	2.4026639999999997	1.895484	1.470812	1.267692	1.805208	1.32398	1.455549	1.457764
TraesCS6B02G300000	0.345572	0.341183	0.197973	0.356991	0.162394	0.378539	0.52112	0.43591	0.374075	0.437261	0.41065	0.194081	0.133701	0.123126	0.24479	0.337715	0.514493	0.462655
TraesCS5A02G502900	0.0	0.0	0.0	0.01618	0.0	0.0	0.0	0.0	0.0	0.0	0.0	0.0	0.0	0.0	0.0	0.0	0.0	0.0
TraesCS7A02G076200	0.0	0.0	0.0	0.0	0.0	0.0	0.0	0.0	0.0	0.0	0.0	0.0	0.0	0.0	0.0	0.0	0.0	0.0
TraesCS4B02G309800	3.186753	3.306676	3.3542270000000003	3.80502	2.772711	3.507396	3.048488	3.044192	2.936213	3.324106	3.38525	3.612601	2.366282	2.409082	2.663093	3.725836	3.323159	3.6835970000000002
TraesCS7D02G537700	0.0	0.0	0.0	0.0	0.0	0.0	0.0	0.0	0.0	0.0	0.0	0.0	0.0	0.0	0.0	0.0	0.0	0.0
TraesCS5B02G085200	0.0	0.0	0.0	0.0	0.037251	0.0	0.0	0.0	0.0	0.0	0.0	0.0	0.0	0.0	0.0	0.0	0.0	0.0
TraesCSU02G189000	0.101153	0.108626	0.196308	0.199354	0.142548	0.136004	0.13348	0.170759	0.142376	0.072256	0.066343	0.063458	0.02709	0.090471	0.050777	0.028295	0.055034	0.042409
Triticum_aestivum_newGene_27847	2.1697290000000002	2.2384690000000003	1.6721300000000001	1.7105920000000001	1.781835	1.611994	1.222695	2.143252	2.29783	2.3072850000000003	2.4701	3.191042	3.1456939999999998	2.664927	2.0123990000000003	4.0267029999999995	3.2230309999999998	2.211888
TraesCS7B02G310200	0.0	0.0	0.0	0.0	0.0	0.0	0.0	0.0	0.0	0.0	0.0	0.0	0.0	0.0	0.0	0.0	0.0	0.0
TraesCS1D02G035000	1.759727	1.035975	1.766208	0.767768	1.051941	0.892196	0.917767	0.934015	0.690811	1.483004	0.299359	1.384454	0.696894	0.860944	0.476358	0.415453	1.026281	0.63582
TraesCS1D02G035004	0.0	0.0	0.0	0.0	0.0	0.0	0.0	0.0	0.0	0.0	0.0	0.0	0.0	0.0	0.0	0.0	0.0	0.0
TraesCS5A02G481000	4.43632	5.177376	4.996573	5.5529	5.122091	5.186644	4.728005	4.350672	4.177454	5.284821	5.813131	5.512769	4.706343	4.53369	4.623083	5.398608	5.245055	4.806851
TraesCS6A02G181100	6.28554	6.845545	5.671008	6.892097	5.337538	6.226791	6.277583	5.767404	5.450696	8.817699	7.646303	7.384935	6.206872	7.218325	6.269044	7.228583	7.089914	6.722194
TraesCS5D02G020400	2.77262	3.5758460000000003	3.969181	4.197929	3.7625550000000003	3.721613	4.089957	3.8029909999999996	3.671661	3.407396	3.210232	3.309913	2.668765	2.9638139999999997	4.10749	3.934426	4.295866999999999	3.988548
TraesCS7A02G095300	2.278192	1.346813	1.640221	1.911683	2.392039	2.078887	1.949164	2.079492	1.89175	1.422487	1.609994	1.433288	1.995622	2.512265	2.031951	1.471601	1.413758	0.914857
TraesCS7D02G220500	0.144111	0.0	0.0	0.32096	0.027677	0.39136699999999996	0.161082	0.069093	0.087541	0.0	0.0	0.0	0.0	0.0	0.0	0.019089	0.023636	0.086011
TraesCS1A02G326800	0.0	0.0	0.0	0.0	0.0	0.0	0.0	0.0	0.0	0.0	0.0	0.0	0.0	0.0	0.0	0.0	0.0	0.0
TraesCS3A02G047900	0.0	0.0	0.0	0.0	0.0	0.0	0.0	0.0	0.0	0.0	0.0	0.0	0.0	0.0	0.0	0.0	0.0	0.0
Triticum_aestivum_newGene_49218	0.054311	0.096617	0.053003	0.029433	0.0	0.0	0.0	0.088645	0.098964	0.119008	0.180087	0.183218	0.0	0.0	0.0	0.0	0.041729	0.143135
TraesCS7D02G216900	0.0	0.0	0.0	0.0	0.0	0.0	0.0	0.0	0.0	0.0	0.0	0.0	0.0	0.0	0.0	0.0	0.0	0.0
TraesCS5D02G476400	0.570697	0.370485	0.385795	0.21876	0.36692	0.367921	0.506982	0.51639	0.441694	0.219026	0.71971	0.50001	0.058741	0.047589	0.018792	0.081028	0.142744	0.349776
Triticum_aestivum_newGene_49212	0.0	0.0	0.0	1.9037779999999997	1.664401	1.375607	1.234673	1.1749630000000002	0.9400109999999999	0.0	0.0	0.0	2.291308	1.606937	1.78852	1.394965	1.523741	1.714907
Triticum_aestivum_newGene_49210	0.0	0.0	0.0	0.0	0.0	0.0	0.0	0.0	0.0	0.0	0.0	0.0	0.0	0.0	0.0	0.0	0.0	0.0
Triticum_aestivum_newGene_49211	0.18748	0.221955	0.19329800000000003	0.42086999999999997	0.146536	0.200784	0.157326	0.263039	0.17668699999999998	0.40438399999999997	0.12087300000000001	0.086448	0.118169	0.19069799999999998	0.097908	0.194372	0.211028	0.244047
Triticum_aestivum_newGene_49217	0.565172	0.438876	1.056428	0.488477	0.678847	0.489247	0.48356	0.636809	0.499928	1.045021	1.031445	1.003761	0.605017	0.620335	0.67465	0.947493	1.3557190000000001	0.686477
Triticum_aestivum_newGene_49215	0.251878	0.107331	0.132201	0.0	0.0	0.032751	0.035467	0.0	0.077828	0.058979	0.064054	0.084152	0.0	0.0	0.0	0.0	0.0	0.0
TraesCS7D02G266200	0.0	0.0	0.0	0.0	0.0	0.0	0.0	0.0	0.0	0.0	0.0	0.0	0.0	0.0	0.0	0.0	0.0	0.0
TraesCS2B02G356200	0.0	0.024032	0.0	0.0	0.02407	0.0	0.0	0.0	0.0	0.015198	0.0	0.0	0.0	0.0	0.007617	0.0	0.0	0.0
TraesCS4B02G165900	2.6508580000000004	2.89055	3.502663	4.058694	3.27125	3.911327	2.459957	3.81427	3.215028	2.91438	2.81971	2.458189	2.30208	1.847499	2.189324	2.652904	2.678934	2.454684
TraesCS2B02G312000	58.356022	60.457687	50.578945	54.114475	50.69883	55.141712	52.140926	56.052204	54.122173	48.286182	47.637756	42.982418	32.492363	35.024418	33.461548	40.406193	41.496643	35.942558
Triticum_aestivum_newGene_24140	0.34128600000000003	0.327699	0.473242	0.5426559999999999	0.457747	0.7327049999999999	0.341817	0.522708	0.36798100000000006	0.43832899999999997	0.34188199999999996	0.381399	0.22676400000000002	0.17187300000000003	0.31518999999999997	0.159689	0.36265099999999995	0.26267700000000005
TraesCS3D02G333200	0.0	0.012726	0.01368	0.036651	0.029016	0.101248	0.027837	0.0	0.043241	0.052881	0.069877	0.037822	0.0	0.068166	0.0	0.017669	0.038012	0.061133
TraesCS4B02G228100	0.026235	0.037129	0.024933	0.110206	0.148552	0.109187	0.029316	0.025188	0.120497	0.010098	0.019496	0.106724	0.0	0.055635	0.019249	0.065148	0.087881	0.053351
TraesCS1B02G366900	1.562954	0.288221	0.47332	0.921478	1.004557	0.616624	0.628346	0.552787	0.480939	0.329324	0.727829	0.714314	0.711784	0.856837	0.432931	0.350671	0.410026	0.742033
TraesCS2A02G373300	0.0	0.0	0.0	0.0	0.0	0.0	0.0	0.0	0.0	0.0	0.0	0.0	0.0	0.0	0.0	0.0	0.0	0.0
TraesCS5D02G263600	0.0	0.0	0.0	0.0	0.0	0.0	0.0	0.0	0.0	0.0	0.0	0.0	0.0	0.0	0.0	0.0	0.0	0.0
TraesCS7B02G329300	0.118784	0.128183	0.135045	0.022977	0.083655	0.072333	0.119966	0.057614	0.057841	0.053344	0.045192	0.077623	0.025301	0.012251	0.023106	0.03781	0.062036	0.090942
TraesCS2B02G257700	0.0	0.0	0.0	0.0	0.0	0.0	0.0	0.0	0.0	0.0	0.0	0.0	0.0	0.0	0.0	0.0	0.0	0.0
TraesCS7B02G236000	0.0	0.0	0.0	0.0	0.0	0.0	0.0	0.0	0.0	0.0	0.0	0.0	0.0	0.0	0.0	0.0	0.0	0.0
TraesCS6A02G401500	37.032593	31.108311	30.460073	55.696159	38.0975	57.120262	40.632576	41.290756	41.104252	23.275988	24.429493	24.99893	24.241776	25.035213	25.976074	30.124336	29.758913	29.688484
TraesCS7D02G143800	0.0	0.0	0.0	0.0	0.0	0.0	0.0	0.0	0.0	0.0	0.0	0.0	0.0	0.0	0.0	0.0	0.0	0.0
TraesCS2A02G100600	0.682644	0.741008	0.569313	0.601198	0.460134	0.447167	0.85127	0.502053	0.681529	0.644952	0.348083	0.705797	0.252802	0.465784	0.4282	0.504054	0.599803	0.886698
TraesCS5A02G500500	0.566827	0.373539	0.692005	0.290316	0.371906	0.18102	0.87709	0.31657	0.628231	0.910043	0.675595	0.922811	0.04688	0.059551	0.090803	0.098671	0.0	0.057394
TraesCS3B02G525400	0.716021	0.858152	0.738944	0.130481	0.292463	0.232806	0.521465	0.5660310000000001	0.436599	1.181747	1.036691	0.946414	0.352594	0.260073	0.472266	0.484519	0.220538	0.237062
TraesCS5D02G202000	3.092562	3.632486	3.971809	3.347263	3.267076	3.622985	3.810379	3.740149	3.471352	3.677109	3.943011	3.187248	2.231928	2.354252	2.819644	3.250907	2.445984	3.176003
Triticum_aestivum_newGene_36761	4.045685	4.018763	4.828253999999999	4.085853	4.124802	3.85923	3.922855	3.8445940000000003	3.7509829999999997	3.960998	4.464459	3.569648	4.008114	3.737488	4.062036	3.891801	4.062941	3.591896
Triticum_aestivum_newGene_36762	0.335503	0.787031	0.7322789999999999	0.433152	0.46880700000000003	0.256158	0.38564699999999996	0.411977	0.469477	0.6799710000000001	0.5982080000000001	0.948896	0.420607	0.481301	0.660297	0.931829	0.65199	0.505848
Triticum_aestivum_newGene_36763	0.557033	0.9374390000000001	1.007491	0.5419729999999999	0.3986	0.40208	0.680618	0.669674	0.566281	1.037302	0.979967	0.897708	0.42808	0.53393	0.519845	0.8757719999999999	0.6970530000000001	0.54341
Triticum_aestivum_newGene_36764	3.340146	4.066363	4.693941	5.012930999999999	4.754801	5.282985999999999	3.9896100000000008	4.526587	3.7946859999999996	3.904585000000001	4.0301860000000005	3.364738	3.5630439999999997	3.717560000000001	3.8099860000000008	4.359175	4.542068	4.621563
Triticum_aestivum_newGene_36766	0.886307	0.859009	0.829731	1.5760399999999999	1.608113	1.8396109999999999	1.1575250000000001	1.163758	1.257144	1.073825	0.874614	0.541685	1.478736	1.3142369999999999	1.476321	1.044988	1.4662380000000002	1.240243
Triticum_aestivum_newGene_36767	0.0	0.0	0.0	0.0	0.0	0.199917	0.0	0.096464	0.050757	0.0	0.054605	0.0	0.172472	0.103153	0.043232	0.0	0.0	0.0
TraesCS2D02G085400	0.0	0.0	0.0	0.025398	0.0	0.024747	0.0	0.0	0.005679	0.0	0.0	0.0	0.0	0.0	0.0	0.0	0.010166	0.0
TraesCS4D02G049400	0.0	0.0	0.0	0.0	0.0	0.0	0.0	0.0	0.0	0.0	0.0	0.0	0.0	0.0	0.0	0.0	0.0	0.0
TraesCS1D02G424900	9.127034	8.773126	7.985015	10.095133	8.647245	9.588471	9.345566	8.184573	8.861852	10.449976	12.386511	10.978925	8.416324	9.522064	10.92902	11.090099	11.863848	10.6345
TraesCS5A02G194000	4.367404	4.341374	3.833655	1.808275	3.258513	3.487904	4.042627	3.776608	4.242933	3.216743	3.858397	5.300406	4.637626	3.516903	3.542971	2.579435	4.057316	4.298335
Triticum_aestivum_newGene_27844	0.0	0.115494	0.173874	0.075935	0.099737	0.0	0.0161	0.08112	0.121755	0.23743	0.067692	0.0	0.0	0.007445	0.111255	0.0	0.0	0.0
TraesCS5D02G430500	1.39147	0.966352	1.222373	1.847815	1.356331	1.625933	1.463062	1.643365	1.490128	1.241674	1.5125	1.685914	1.149743	0.904744	1.135146	1.413994	1.478344	1.462753
TraesCS7A02G221700	9.754221	9.637789000000001	10.077929999999999	10.663718	12.366658	11.603893	10.904804	11.233036	10.674760000000001	9.86388	10.733385	9.710713	9.904162	9.435582999999998	10.240950999999999	11.516217999999999	11.127549	11.231697
TraesCS6B02G016200	0.0	0.0	0.0	0.0	0.0	0.0	0.0	0.0	0.0	0.0	0.0	0.0	0.0	0.0	0.0	0.0	0.0	0.0
TraesCS1A02G073600	0.158553	0.272777	0.12056	0.102609	0.426209	0.103854	0.152875	0.225031	0.145932	0.212602	0.331705	0.134775	0.173479	0.25	0.095119	0.251478	0.322557	0.12695
TraesCS3B02G424800	2.629048	2.504031	2.475585	2.836406	4.023102	3.706726	3.432615	3.580766	3.772601	1.340069	1.544863	1.717958	0.877921	1.018045	0.712666	0.499754	0.540361	0.354238
TraesCS4B02G341300	0.669921	0.926123	0.541578	0.508411	0.763116	0.662933	0.625312	0.658754	0.545512	0.409722	0.658756	0.515939	0.49647	0.546102	0.59937	0.965401	0.612864	0.607441
TraesCS4A02G494800	0.41446	0.434512	0.365466	0.217021	0.176938	0.199684	0.22313	0.296448	0.429812	0.257903	0.309436	0.257703	0.44882	0.281678	0.401487	0.392581	0.497872	0.474186
TraesCS6A02G033400	0.858006	1.125562	1.101428	2.297187	2.488089	3.015986	2.386385	2.105183	1.899219	2.845286	1.688797	2.234757	1.435917	1.06976	1.818431	0.809798	0.685008	0.785853
TraesCS2B02G093800	0.0	0.0	0.0	0.0	0.0	0.0	0.0	0.0	0.0	0.0	0.0	0.0	0.0	0.0	0.0	0.0	0.0	0.0
TraesCS6A02G069700	0.0	0.0	0.0	0.0	0.0	0.0	0.0	0.0	0.0	0.0	0.0	0.0	0.0	0.0	0.0	0.0	0.0	0.0
TraesCS1A02G203900	0.0	0.0	0.0	0.0	0.0	0.0	0.0	0.0	0.0	0.0	0.0	0.0	0.0	0.0	0.0	0.0	0.0	0.0
TraesCS1A02G354300	0.0	0.0	0.0	0.0	0.0	0.0	0.0	0.0	0.0	0.0	0.0	0.0	0.0	0.0	0.0	0.0	0.0	0.0
TraesCS5A02G017300	0.0	0.0	0.0	0.0	0.0	0.0	0.0	0.0	0.0	0.0	0.0	0.0	0.0	0.0	0.0	0.0	0.0	0.0
TraesCS5B02G159600	6.632211	6.652674	6.080444	4.521871	4.267773	4.364457	7.064898	6.543033	7.424526	7.802264	6.871731	6.211454	6.069549	6.863422	6.660887	8.223953	8.035641	7.505129
TraesCS7A02G486400	0.0	0.0	0.0	0.0	0.0	0.0	0.0	0.0	0.0	0.0	0.0	0.0	0.0	0.0	0.0	0.0	0.0	0.0
TraesCS7D02G263700	0.0	0.089037	0.159268	0.117139	0.174805	0.037348	0.170501	0.10588	0.059425	0.081388	0.101225	0.294104	0.027971	0.070503	0.194862	0.146951	0.047928	0.09505
TraesCS7A02G384500	8.352959	8.969989	9.045414	9.386586	7.532356	8.904263	9.006972	8.412689	9.623568	10.20027	8.470906	9.074107	7.505111	6.2271	7.534987	8.279651	8.329142	7.782439
Triticum_aestivum_newGene_6755	0.0	0.0	0.0	0.45420400000000005	0.501279	0.30249	0.190139	0.148374	0.068693	0.0	0.0	0.0	0.377574	0.170851	0.141143	0.252573	0.150565	0.124403
TraesCS3D02G156000	0.0	0.0	0.0	0.0	0.0	0.0	0.0	0.0	0.0	0.0	0.0	0.0	0.0	0.0	0.0	0.0	0.0	0.0
TraesCS3A02G486700	0.0	0.0	0.0	0.0	0.0	0.0	0.0	0.0	0.0	0.0	0.0	0.0	0.0	0.0	0.0	0.0	0.0	0.0
TraesCS1B02G366400	8.398813	7.9678	7.761225	5.840147	6.484005	6.490542	7.460102	7.764339	7.912635	6.792925	6.397597	5.995733	7.652294	7.850245	8.132708	9.429373	8.58075	8.988023
Triticum_aestivum_newGene_41145	0.172398	0.273194	0.159222	0.847758	0.347695	0.423689	0.196172	0.268627	0.177963	0.355698	0.444807	0.518746	0.171919	0.362522	0.340783	0.418129	0.355386	0.281798
TraesCS3D02G420000	0.0	0.0	0.0	0.0	0.0	0.0	0.0	0.0	0.0	0.0	0.0	0.0	0.0	0.0	0.0	0.0	0.0	0.0
TraesCS1B02G050600	0.0	0.057401	0.048381	0.040716	0.533815	0.0	0.310123	0.410628	0.5035	0.0	0.020762	0.0	1.556958	1.151579	0.762834	0.119288	0.299172	0.168645
TraesCS4A02G037700	4.412435	4.444908	4.733023	7.421593	6.446502	6.917336	5.26171	5.733842	4.759468	6.384032	5.925582	5.756089	5.867154	4.84332	5.244979	6.719949	5.436345	6.567298
TraesCS3B02G285400	0.0	0.0	0.0	0.0	0.0	0.0	0.0	0.0	0.0	0.0	0.0	0.0	0.0	0.0	0.0	0.0	0.0	0.0
TraesCS6B02G376700	0.0	0.0	0.0	0.0	0.0	0.0	0.0	0.0	0.0	0.0	0.0	0.0	0.0	0.0	0.0	0.0	0.0	0.0
TraesCS5B02G154400	25.352092	30.29344	27.598467	34.324951	27.596987	33.197842	30.750753	31.629211	31.380037	38.631096	41.414016000000004	37.858555	31.966398	31.137192	36.177336000000004	36.423277	34.316517	33.56238999999999
TraesCS7A02G300600	0.0	0.0	0.0	0.0	0.0	0.0	0.0	0.0	0.0	0.0	0.0	0.0	0.0	0.0	0.0	0.0	0.0	0.0
TraesCSU02G109700	0.078157	0.042334	0.052164	0.112158	0.048288	0.103608	0.04083	0.106098	0.016477	0.05353	0.100436	0.067716	0.15009	0.206393	0.22754	0.158652	0.119508	0.144187
TraesCS3D02G090700	0.186811	0.087268	0.185241	0.326284	0.169318	0.427092	0.131483	0.177218	0.182518	0.698808	0.522015	0.410794	0.19263	0.124361	0.204078	0.022369	0.119796	0.145757
TraesCS6A02G376700	0.0	0.0	0.093706	0.0	0.0	0.0	0.0	0.040966	0.0	0.0	0.0	0.0	0.029296	0.0	0.0	0.028906	0.0	0.0
TraesCS2B02G251500	0.750883	1.026583	0.579407	0.981848	0.984367	0.905337	1.099923	0.973693	0.625497	0.851499	1.274277	0.696561	0.638743	0.617089	1.040095	0.739166	0.644059	0.88787
TraesCS3B02G551700	0.0	0.0	0.0	0.0	0.0	0.0	0.0	0.0	0.0	0.0	0.0	0.0	0.0	0.0	0.0	0.0	0.0	0.0
TraesCS6B02G050500	0.0	0.0	0.0	0.0	0.0	0.0	0.0	0.0	0.0	0.0	0.0	0.0	0.0	0.0	0.0	0.0	0.0	0.0
TraesCS2B02G134600	0.0	0.0	0.0	0.014239	0.0	0.0	0.0	0.026823	0.0	0.0	0.0	0.0	0.0	0.0	0.0	0.0	0.0	0.012787
TraesCS5D02G118300	0.344224	0.531307	0.73859	0.90177	0.795868	0.869851	0.549674	0.440012	0.578998	0.785544	0.846675	0.644647	0.690464	0.874745	0.914849	1.277431	1.098679	0.999459
TraesCS6A02G075300	0.13083	0.029662	0.233983	0.131249	0.120558	0.228581	0.154668	0.263607	0.208934	0.130754	0.080676	0.0	0.236422	0.091547	0.091073	0.386799	0.200048	0.245816
TraesCS4B02G371800	0.322873	0.185658	0.172778	0.249305	0.246917	0.183504	0.175585	0.226544	0.203493	0.210671	0.448054	0.286541	0.172184	0.159741	0.154352	0.114196	0.101638	0.1091
TraesCSU02G030400	0.679688	0.781251	0.495148	1.027503	0.726273	1.110272	1.000845	1.339895	1.105065	0.311409	0.271187	0.353008	0.156372	0.233155	0.331668	0.35357	0.206184	0.234625
Triticum_aestivum_newGene_6462	2.090225	2.265495	4.829549	1.711819	5.175716	3.035677	5.508576	3.927099	3.837436	2.990702	3.181402	2.455787	1.728394	1.462804	1.421502	1.747103	1.48441	1.591955
Triticum_aestivum_newGene_35235	0.622348	0.465976	0.482408	0.657583	0.408561	0.510814	0.40449500000000005	0.545075	0.334642	0.675893	0.44317	0.44370599999999993	0.41561099999999995	0.461271	0.47950099999999996	0.332009	0.40064900000000003	0.29775599999999997
Triticum_aestivum_newGene_35234	0.0	0.0	0.0	0.051524	0.0	0.368737	0.045221	0.0	0.0	0.126365	0.0	0.026625	0.0	0.0	0.0	0.0	0.0	0.0
TraesCS2B02G136600	0.0	0.0	0.0	0.0	0.0	0.0	0.0	0.0	0.0	0.0	0.0	0.0	0.0	0.0	0.0	0.0	0.0	0.0
Triticum_aestivum_newGene_35231	0.470516	0.884187	0.913037	0.893461	0.890406	0.671104	0.689356	0.694661	0.616065	0.580561	0.569857	0.530563	0.760561	0.611361	0.734454	0.640738	0.505567	0.631151
Triticum_aestivum_newGene_35230	0.0	0.0	0.0	0.186938	0.0	0.159725	0.131291	0.0	0.126836	0.0	0.0	0.0	0.0	0.0	0.0	0.0	0.0	0.0
TraesCS2B02G196200	0.0	0.0	0.0	0.0	0.0	0.0	0.0	0.0	0.0	0.0	0.0	0.0	0.0	0.0	0.0	0.0	0.0	0.0
TraesCS7D02G162900	0.29203	0.4003	0.267076	0.31788	0.434679	0.238855	0.374815	0.304024	0.246581	0.328096	0.411475	0.297365	0.218551	0.250511	0.190726	0.248158	0.400555	0.353609
TraesCS3B02G550500	0.7225	0.64359	0.536332	0.437675	0.357755	0.343871	0.392608	0.47863	0.39795	0.289019	0.717748	0.759359	0.391429	0.241251	0.472612	0.307892	0.181708	0.413129
TraesCS2B02G457200	1.446152	0.946386	1.111087	0.758128	1.031756	1.043852	1.443541	1.540575	1.148809	0.810488	0.899704	0.978162	0.667937	0.808476	0.936867	1.040392	1.640859	0.957311
Triticum_aestivum_newGene_35238	0.802095	0.6816880000000001	0.9856389999999999	0.801091	1.213281	1.3241429999999998	0.8381730000000001	0.8496009999999998	0.8406869999999999	0.866231	1.006037	0.691311	0.794905	0.9849119999999999	0.87328	1.026735	1.0134889999999999	1.184739
TraesCS1A02G091400	1.248925	1.354218	1.455167	1.696844	1.530768	1.397159	1.378932	1.591272	1.331824	1.535064	1.45549	1.53234	1.391795	1.427577	1.52537	1.971486	2.194647	1.719469
TraesCS5B02G256200	6.096046	6.643866	6.355007	7.974441	6.238379	7.024641	6.171861	7.332337	6.820059	6.205717	7.261518	6.36541	5.558961	5.46844	6.336055	6.664044	6.414265	6.449976
Triticum_aestivum_newGene_47756	1.139984	1.024405	1.3940029999999999	2.368534	1.950201	2.307474	1.155859	1.316498	1.392737	1.146443	0.8539599999999999	0.984976	1.720098	2.057917	1.548853	1.560976	1.447332	1.507811
TraesCS2A02G355100	0.747376	0.651236	0.783585	1.267948	1.288104	1.482877	0.949775	0.644018	0.869834	0.367312	0.957017	0.599017	0.855102	0.566257	0.569643	0.469305	0.766977	0.58201
Triticum_aestivum_newGene_46841	0.0	0.0	0.0	0.317901	0.210617	0.196692	0.035154	0.147363	0.218798	0.019728	0.0	0.0	0.33354799999999996	0.071656	0.19304900000000003	0.104792	0.076763	0.081912
TraesCS1B02G185200	0.0	0.0	0.023248	0.0	0.0	0.0	0.039435	0.0	0.0	0.0	0.0	0.0	0.140565	0.045346	0.038902	0.0	0.0	0.0
TraesCS2A02G023700	0.0	0.0	0.0	0.0	0.0	0.0	0.0	0.0	0.0	0.0	0.0	0.0	0.0	0.0	0.0	0.0	0.0	0.013309
TraesCS1D02G083400	0.0	0.013598	0.0	0.101676	0.0	0.0	0.0	0.0	0.028146	0.009448	0.0	0.008621	0.0	0.0	0.0	0.0	0.033182	0.014789
TraesCS4B02G381900	0.0	0.0	0.0	0.0	0.0	0.0	0.0	0.0	0.0	0.0	0.0	0.0	0.0	0.0	0.0	0.0	0.0	0.0
TraesCS4B02G368380	0.0	0.0	0.0	0.0	0.0	0.0	0.0	0.0	0.0	0.0	0.0	0.0	0.0	0.0	0.0	0.0	0.0	0.0
TraesCS4B02G214400	0.0	0.03477	0.033507	0.0	0.0	0.0	0.0	0.006687	0.0	0.0	0.0	0.012098	0.0	0.0	0.0	0.011068	0.0	0.022648
Triticum_aestivum_newGene_34723	2.128869	2.317848	2.3266720000000003	0.693602	1.1039619999999999	0.888653	0.7730459999999999	1.055339	0.838175	2.813228	2.257473	1.537211	0.092978	0.328009	0.11355599999999999	1.179514	0.932318	1.199678
TraesCSU02G149938	0.0	0.0	0.0	0.0	0.0	0.0	0.0	0.0	0.0	0.0	0.0	0.0	0.0	0.0	0.0	0.0	0.0	0.0
Triticum_aestivum_newGene_34721	1.511043	1.3557379999999999	1.392783	0.242825	0.43421299999999996	0.438095	1.040914	0.62578	0.628855	1.547172	1.660323	1.4061180000000002	0.050942	0.17485	0.027549	1.151971	0.816322	0.616873
TraesCS3D02G063100	3.792744	4.322884	3.6116349999999997	3.26107	2.6681939999999997	4.068948	2.9189060000000002	2.989331	3.125955	5.5232079999999995	4.053106	3.326284	1.062117	1.1637410000000001	1.3852550000000001	2.212271	2.250763	2.002856
Triticum_aestivum_newGene_34724	3.509183	3.219671	3.420365	3.855924	3.189307	3.6628339999999997	3.3721430000000003	3.587809	3.3185930000000003	2.630897	2.589867	2.500027	2.5208909999999998	2.373789	3.296679	2.942678	2.994243	2.8704330000000002
TraesCS7D02G145400	0.718769	0.607468	0.848036	0.388976	0.604702	0.492719	0.717553	0.632611	0.683585	0.752078	0.705169	0.657244	0.820264	0.740908	0.801299	0.582902	0.775288	0.754546
TraesCSU02G149933	0.0	0.0	0.0	0.0	0.0	0.0	0.0	0.0	0.0	0.0	0.0	0.0	0.0	0.0	0.0	0.0	0.0	0.0
Triticum_aestivum_newGene_34728	0.0	0.0	0.0	0.0	0.0	0.0	0.0	0.0	0.315987	0.0	0.0	0.0	0.072306	0.0	0.0	0.0	0.0	0.0
Triticum_aestivum_newGene_34729	5.733616999999999	5.36591	5.014014000000001	6.981826999999999	6.210403000000001	5.539925	5.848035000000001	6.770140000000001	6.474254000000001	5.949209	6.000408	6.2488459999999995	5.566207	5.354649	5.384668999999999	7.100103	5.632118	6.109262999999999
TraesCS6B02G346800	10.116701	9.567225	8.725362	10.420082	11.883088	11.863581	10.270279	10.094904	9.28618	8.334184	6.377664	7.983917	5.961106	5.981405	5.764202	7.592396	7.717182	7.990748
TraesCS5A02G302400	16.827177	17.409851	15.396515	20.703527	18.866158	23.692055	18.621107	19.188696	18.434361	16.589495	16.537071	16.395437	14.254828	12.959188	16.234289	17.433775	16.22628	16.953459
TraesCS1A02G415800	0.491564	1.075547	0.333298	0.177446	0.313262	0.276382	0.244699	0.648244	0.491784	0.356209	0.233868	0.164714	0.348146	0.144954	0.319092	0.170899	0.223029	0.266499
TraesCS7A02G306600	1.864028	5.470468	4.417437	1.990679	0.667314	0.497984	7.302483	4.949313	4.851406	1.494846	1.289415	1.333354	0.402999	0.284568	0.410124	0.427505	0.970535	0.562611
TraesCS2B02G041500	0.156963	0.061717	0.070863	0.524244	0.362997	0.394717	0.162726	0.152033	0.188441	0.150788	0.119765	0.142709	0.502619	0.392995	0.937096	0.435942	0.312654	0.393172
TraesCS1A02G042700	22.208408	15.216583	15.922707	27.009226	17.13208	23.709974	19.916187	16.167788	18.82876	18.083801	12.622725	16.673689	8.010333	11.062973	12.780815	16.393946	11.256036	11.623519
TraesCS6A02G370700	0.0	0.0	0.0	0.0	0.0	0.0	0.0	0.0	0.0	0.0	0.0	0.0	0.0	0.0	0.0	0.0	0.0	0.0
TraesCS6D02G360200	0.007712	0.002864	0.025803	0.0	0.007458	0.0	0.0	0.0	0.0	0.008055	0.0	0.0	0.007787	0.0	0.0	0.0	0.008435	0.0
TraesCS2A02G065400	0.0	0.0	0.0	0.0	0.0	0.0	0.0	0.0	0.0	0.0	0.0	0.0	0.0	0.0	0.0	0.0	0.0	0.0
TraesCS5A02G025800	0.0	0.0	0.0	0.0	0.0	0.0	0.0	0.0	0.0	0.0	0.0	0.0	0.0	0.0	0.0	0.0	0.0	0.0
TraesCS5B02G083200	0.0	0.0	0.0	0.0	0.0	0.0	0.0	0.0	0.0	0.0	0.0	0.0	0.0	0.0	0.0	0.0	0.0	0.0
Triticum_aestivum_newGene_29526	1.509915	1.181051	0.607633	0.338702	0.190665	0.550182	0.599476	0.626042	0.733175	2.703517	1.939216	2.333622	0.203962	0.057809	0.122445	2.395985	2.428743	3.058203
TraesCS7B02G006500	0.0	0.0	0.0	0.0	0.0	0.0	0.0	0.0	0.0	0.0	0.0	0.0	0.0	0.0	0.0	0.0	0.0	0.0
TraesCS2D02G157000	3.350862	4.402215	3.780642	2.299252	3.145765	3.332348	3.426108	3.823425	3.171796	3.510996	3.446157	3.403936	0.836106	1.322737	1.268814	1.730613	1.419598	1.529023
Triticum_aestivum_newGene_21555	0.0	0.0	0.0	0.0	0.0	0.0	0.0	0.0	0.0	0.0	0.0	0.0	0.0	0.0	0.0	0.0	0.0	0.0
TraesCS1A02G417400	1.998989	2.40959	2.766966	2.436909	2.148966	2.365169	2.154579	2.456322	2.184756	2.483751	1.969157	1.826919	1.623596	1.73239	2.378309	2.277035	2.091579	2.236265
TraesCS3B02G089600	0.0	0.0	0.0	0.0	0.0	0.0	0.0	0.0	0.0	0.0	0.0	0.0	0.0	0.0	0.0	0.0	0.0	0.0
Triticum_aestivum_newGene_21554	0.0	0.0	0.0	0.0	0.0	0.0	0.0	0.0	0.0	0.0	0.0	0.0	0.0	0.0	0.0	0.0	0.0	0.0
TraesCS6D02G149400	0.213166	0.303459	0.254938	0.176661	0.115421	0.184561	0.144042	0.224861	0.164776	0.045783	0.054419	0.083048	0.0	0.040365	0.050441	0.045783	0.045693	0.115047
Triticum_aestivum_newGene_22555	0.820689	0.688896	0.6898	0.934262	0.802433	0.743072	0.721883	0.662542	0.468048	0.978298	0.810267	1.024339	0.921819	0.681367	0.821709	1.290655	1.004184	1.205442
TraesCS7A02G035200	0.0	0.0	0.0	0.0	0.0	0.0	0.0	0.0	0.0	0.0	0.0	0.0	0.0	0.0	0.0	0.0	0.0	0.0
TraesCS3D02G100200	6.437514999999999	5.285337	5.72909	5.492391	4.5555330000000005	5.425644	3.727827	4.803701	5.168983	5.327496	4.958214	4.478524	3.0690299999999997	2.9014889999999998	2.210537	3.0582979999999997	3.815426	3.533581
TraesCS5A02G188900	0.0	0.0	0.0	0.0	0.013075	0.0	0.0	0.0	0.0	0.046191	0.0	0.0	0.0	0.0	0.0	0.012671	0.0	0.0
TraesCS2D02G012400	0.0	0.0	0.0	0.0	0.0	0.0	0.0	0.0	0.0	0.0	0.0	0.0	0.0	0.0	0.0	0.0	0.0	0.0
TraesCS1B02G039500	0.0	0.0	0.0	0.0	0.0	0.0	0.0	0.0	0.0	0.0	0.0	0.0	0.0	0.0	0.0	0.0	0.0	0.0
TraesCS7B02G087900	0.938105	0.916155	0.901105	1.248048	1.13577	1.322017	1.202682	0.865545	0.727316	1.02806	1.149949	0.932348	0.937105	1.004596	0.984282	1.354405	1.218111	1.237376
TraesCS6B02G075200	4.533513	4.975848	10.848692	3.067119	2.585669	6.354935	11.046564	7.366635	8.910718	3.120926	3.781084	3.52941	2.273623	3.010243	0.806345	2.40581	2.569031	2.27329
TraesCS3A02G205000	4.431618	3.523416	3.962232	6.393004	6.559947	4.272269	5.676655	4.728006	6.636631	10.386432	7.573983	7.698558	8.486377	11.004956	7.680172	10.490391	10.432266	10.151884
TraesCS3D02G039400	0.0	0.020468	0.0	0.019758	0.0	0.0	0.190816	0.027124	0.052684	0.05968	0.69626	1.133153	0.0	0.0	0.0	0.156821	0.009979	0.639321
TraesCS7A02G289500	0.0	0.0	0.0	0.0	0.0	0.0	0.0	0.0	0.0	0.0	0.0	0.0	0.0	0.0	0.0	0.0	0.0	0.0
TraesCS6B02G328500	1.4886810000000001	1.539227	1.689671	1.643252	1.187087	1.4763579999999998	1.1419489999999999	1.1133389999999999	1.03202	1.61219	1.421176	1.150825	0.691826	0.6126020000000001	0.7712559999999999	0.8792260000000001	0.89327	0.911238
Triticum_aestivum_newGene_11647	0.0	0.0	0.0	0.0	0.0	0.0	0.0	0.0	0.0	0.0	0.0	0.010952	0.0	0.0	0.0	0.0	0.0	0.0
TraesCS5D02G151400	2.389361	2.170102	2.08119	1.730976	1.885049	1.925815	2.178368	1.887625	2.329489	2.081987	2.175204	1.826532	1.523151	1.583602	1.706487	1.875037	1.869254	1.480526
TraesCS6A02G407100	0.0	0.0	0.0	0.0	0.0	0.0	0.0	0.0	0.0	0.0	0.0	0.0	0.0	0.0	0.0	0.0	0.0	0.0
TraesCS4B02G093400	0.0	0.081932	0.0	0.03989	0.01889	0.041728	0.0	0.098158	0.015108	0.0	0.042727	0.019423	0.0	0.0	0.0	0.017953	0.139762	0.027282
TraesCS6A02G347500	4.381812	4.211501	4.662448	3.689638	3.866164	4.065581	4.004689	4.298659	4.145382	4.852828	4.390571	4.402631	3.077265	2.211162	3.345889	3.821193	3.869502	4.44479
TraesCS3D02G509000	13.871574	13.493385	13.800959	15.762134	14.475469	15.445922	16.763224	15.390813	15.189807	10.98707	13.083613	11.059744	9.347024	9.025671	9.715323	9.500545	9.347187	9.045688
Triticum_aestivum_newGene_8102	0.0	0.0	0.0	0.0	0.0	0.0	0.0	0.0	0.0	0.0	0.0	0.0	0.0	0.0	0.0	0.0	0.0	0.0
Triticum_aestivum_newGene_8103	0.278862	0.086042	0.39886	0.0	0.0	0.0	0.326881	0.0	0.0	0.304517	0.0	0.171975	0.0	0.0	0.0	0.177739	0.0	0.0
Triticum_aestivum_newGene_8100	28.826054	24.343739	23.230249	36.595772	37.978195	35.320614	29.722033	30.741629	29.070568	34.818504	29.736231	33.058067	40.167583	41.217804	39.549095	45.472355	45.660122	49.259113
Triticum_aestivum_newGene_8101	9.577406	12.348042	11.387033	12.670044	10.902544	14.559206000000001	12.793737	11.112194	11.732211999999999	10.309111	12.630217	10.736217	8.94322	8.372147	9.250497	11.907515	12.052527	10.869987000000002
Triticum_aestivum_newGene_8107	0.0	0.085895	0.107126	0.038567	0.030841	0.037393	0.0	0.0	0.023002	0.321409	0.068389	0.122085	0.0	0.0	0.0	0.0	0.0	0.0
TraesCS5D02G033500	0.030484	0.0	0.0	0.0	0.0	0.042243	0.004437	0.024338	0.028848	0.0	0.0	0.007554	0.0	0.0	0.0	0.006287	0.0	0.0
Triticum_aestivum_newGene_8105	0.0	0.0	0.0	0.0	0.0	0.0	0.0	0.0	0.0	0.0	0.0	0.0	0.0	0.0	0.0	0.0	0.0	0.0
TraesCS6D02G343600	0.0	0.0	0.0	0.0	0.0	0.0	0.0	0.0	0.0	0.0	0.0	0.0	0.032123	0.0	0.0	0.0	0.0	0.0
TraesCS4A02G296400	5.236341	2.864334	3.728042	3.406664	1.938979	2.922783	2.125332	2.696066	2.017255	5.901469	5.131991	5.496021	0.510019	0.751448	0.491767	0.49372	0.604634	0.625351
TraesCS7B02G369500	0.0	0.0	0.0	0.0	0.0	0.0	0.0	0.0	0.0	0.0	0.0	0.0	0.0	0.0	0.0	0.0	0.0	0.0
TraesCS4A02G181100	0.977795	0.951546	0.972483	0.918655	0.515043	0.738038	0.801513	0.649571	1.057842	0.992509	0.743713	1.129641	0.552092	0.856906	0.691366	0.947771	0.561486	0.762551
TraesCS1D02G128800	28.141048	26.553619	22.5557	18.293186	20.353889	19.164963	21.14436	20.882347	24.018597	22.442547	24.744978	22.209576	12.348322	13.008464	12.099542	18.97743	15.536627	15.698641
TraesCS5D02G211100	12.877563	12.416022	11.743871	11.855558	13.047219	12.260077	11.959515	11.210968	12.579594	16.386448	16.437288	14.768476	13.225656	13.347023	14.252772	17.330877	15.79293	16.063625
TraesCS6D02G294600	1.476746	2.157693	2.116464	1.019872	1.167722	1.720122	1.769597	1.824334	1.700666	1.367584	1.514032	1.823686	1.032329	1.075931	1.192581	1.10168	1.456909	1.176037
TraesCS5B02G309700	0.0	0.019577	0.0	0.01541	0.0	0.0	0.0	0.0	0.0	0.0	0.0	0.0	0.034166	0.0	0.0	0.0	0.0	0.0
Triticum_aestivum_newGene_28699	0.0	0.0	0.155503	0.070586	0.0	0.0	0.16875	0.0	0.0	0.0	0.076739	0.0	0.0	0.0	0.0	0.058984	0.0	0.0
TraesCS1A02G194500	1.344568	1.142432	1.43866	2.765146	1.825368	1.958209	1.714883	2.45829	2.176303	1.365681	1.676468	1.428313	1.726674	2.225639	1.062329	1.692069	1.54554	1.486117
TraesCS4A02G353000	3.360233	3.156146	2.068734	1.299174	1.753524	1.034728	2.06238	2.442211	2.155275	2.710823	3.004687	2.402385	2.840649	2.784683	2.546661	2.528322	2.152397	1.893548
TraesCS7B02G004900	0.0	0.0	0.0	0.0	0.0	0.0	0.0	0.0	0.0	0.0	0.0	0.0	0.0	0.0	0.0	0.0	0.0	0.0
TraesCS1B02G184200	0.0	0.0	0.0	0.0	0.0	0.0	0.0	0.0	0.0	0.0	0.0	0.0	0.0	0.0	0.0	0.0	0.0	0.0
Triticum_aestivum_newGene_46979	0.39888199999999996	0.059555000000000004	0.199596	0.07796	0.0	0.027377	0.058512	0.22622799999999998	0.316404	0.020531	0.0	0.169584	0.149113	0.16883599999999999	0.0	0.004795000000000001	0.0	0.045257000000000006
TraesCS3A02G388300	0.300586	0.0	0.308458	0.206736	0.0	0.0	0.31601	0.150599	0.146093	0.0	0.0	0.0	0.431927	0.267199	0.222928	0.06641	0.266638	0.28370399999999996
TraesCS7A02G446100	44.511093	41.891167	34.873051	24.49317	25.784092	24.509008	35.092743	32.548363	32.685444	39.738251	36.061172	44.807072	36.724491	42.201126	35.745213	58.120445	45.6063	49.357132
TraesCS2A02G480400	0.0	0.0	0.019444	0.0	0.0	0.0	0.0	0.0	0.00802	0.0	0.0	0.0	0.0	0.0	0.0	0.0	0.0	0.0
TraesCS5D02G516600	21.725931	15.58103	11.306051	15.352839	15.286117	17.285267	19.731691	15.668029	18.673319	15.137029	15.569935	19.011951	13.92401	11.909975	13.689788	15.668006	12.746243	13.97333
TraesCS6B02G265700	1.009456	0.484634	0.519442	1.060061	0.162984	0.962388	0.739025	0.750178	1.072776	0.295582	0.263639	0.106024	0.0	0.100336	0.0	0.026237	0.0	0.0
TraesCS1A02G093800	28.958925	33.301189	53.47356	31.954	31.174269	40.383339	42.450584	38.352657	39.644562	31.995619	34.173512	36.482239	22.62252	24.605707	20.445589	22.905226	24.236252	26.428999
TraesCS4D02G326600	0.0	0.0	0.0	0.0	0.0	0.0	0.0	0.0	0.0	0.0	0.0	0.0	0.0	0.0	0.0	0.0	0.0	0.0
TraesCS6D02G402600	0.0	0.047053	0.070325	0.030997	0.0	0.0	0.018427	0.014079	0.05355	0.06513	0.042347	0.055777	0.011578	0.0	0.0	0.027347	0.0	0.018155
TraesCS2B02G148900	108.611015	122.826561	134.435669	128.420105	143.276505	140.924011	153.991257	152.503754	129.388519	142.549713	141.88826	150.400299	127.737709	125.279144	123.00753	167.272903	159.643433	156.400528
Triticum_aestivum_newGene_11649	6.696273	6.7861270000000005	7.560804000000001	6.731925	8.398129	6.688657	5.979654	6.675348	6.493406	6.8896049999999995	7.070477	6.1447639999999994	6.317261	5.974489999999999	7.931268	7.820665	7.651667	7.685971
Triticum_aestivum_newGene_34186	2.429285	2.8453850000000003	2.010625	3.119964	2.221299	1.988655	1.579976	1.6700780000000002	2.285307	1.489703	2.072371	1.47881	3.137181	2.0741490000000002	1.8800050000000001	3.4446450000000004	2.7216430000000003	3.001906
Triticum_aestivum_newGene_34187	0.024807	0.0	0.369876	0.079892	0.0	0.202083	0.0	0.0	0.278336	0.550778	0.0	0.0	0.0	0.0	0.631057	0.0	0.148362	0.116741
TraesCS2D02G115100	2.979903	2.47952	3.075315	2.885576	3.594061	2.452558	2.963889	2.961823	2.321085	2.68581	2.672848	2.828789	1.816781	1.848428	1.782676	2.460707	3.068416	2.930313
Triticum_aestivum_newGene_34185	0.0	0.0	0.0	0.223035	0.143866	0.328538	0.0	0.166996	0.301515	0.0	0.0	0.0	0.265185	0.07428	0.281499	0.0	0.037947999999999996	0.0
Triticum_aestivum_newGene_34182	2.916184	2.082529	2.141641	2.340716	2.979281	3.589909	3.81265	2.870455	2.811949	2.686091	2.081418	2.390985	2.521367	2.984909	2.636301	2.866611	2.583642	2.763648
TraesCS6D02G026800	0.326106	0.400605	0.444279	0.467679	0.328273	0.406643	0.429774	0.372715	0.321914	0.417188	0.447535	0.328333	0.198952	0.199984	0.25993	0.307772	0.405512	0.48124
Triticum_aestivum_newGene_34180	0.0	0.0	0.204421	0.0	0.0	0.0	0.0	0.0	0.0	0.0	0.0	0.0	0.0	0.0	0.0	0.0	0.0	0.0
TraesCS4B02G383500	0.0	0.0	0.0	0.0	0.0	0.0	0.0	0.0	0.0	0.0	0.0	0.0	0.0	0.0	0.0	0.0	0.0	0.0
TraesCS3D02G236500	0.306307	0.304692	0.363326	0.126929	0.170687	0.196578	0.27199	0.207375	0.27914300000000003	0.301052	0.298999	0.311053	0.049065	0.089295	0.083724	0.145794	0.156927	0.202729
TraesCS5A02G059000	0.0	0.0	0.0	0.0	0.0	0.0	0.0	0.0	0.0	0.0	0.0	0.0	0.0	0.0	0.0	0.0	0.0	0.0
Triticum_aestivum_newGene_34188	1.948566	1.39252	1.397824	2.621938	1.824247	1.92326	1.6820370000000002	1.353608	1.9171719999999999	1.042042	1.347126	1.779185	1.2206830000000002	1.375346	1.762743	1.070443	1.7128130000000001	1.603094
Triticum_aestivum_newGene_34189	0.0	0.0	0.0	0.0	0.0	0.0	0.0	0.0	0.0	0.0	0.0	0.0	0.0	0.117674	0.0	0.0	0.0	0.0
TraesCS6B02G443600	0.0	0.0	0.0	0.0	0.0	0.0	0.0	0.0	0.0	0.0	0.0	0.0	0.0	0.0	0.0	0.0	0.0	0.0
TraesCS3A02G434900	11.5142	11.10254	8.363467	5.866669	8.255575	5.215742	9.338349	7.296795	8.129035	11.004376	8.999516	8.277277	9.93334	9.472926	9.739708	9.498918	9.288406	10.389924
TraesCS4B02G339600	8.251993	9.814254	9.121618	11.487519	11.20894	10.475972	12.339105	12.045388	12.140972	3.726455	3.570915	3.858675	8.184175	6.642235	6.26077	5.560484	5.231585	5.592853
TraesCS1D02G087400	0.669788	0.816965	0.682851	0.912401	0.718822	0.627389	0.724366	0.826215	0.802753	0.864167	0.930654	0.884771	0.710355	0.721167	0.620598	1.027298	0.542298	0.798588
TraesCS3B02G211200	15.652519000000002	14.389536	16.03998	10.845062	10.634966	11.649916999999999	15.354419	13.773014	15.247304999999999	13.542704999999998	13.130182999999999	11.896685000000002	6.6475670000000004	6.818355	7.1486089999999995	7.180559	8.133557	7.245758
TraesCS6B02G025900	0.922142	0.743672	0.78133	0.884221	0.285799	0.601506	0.793728	0.604648	1.223799	0.634133	0.999911	0.492905	0.988617	0.465487	0.601423	0.57092	0.591876	1.038844
TraesCS2A02G380500	1.477505	1.559995	1.148067	0.116845	0.163849	0.138129	0.432862	0.464881	0.497641	0.160625	0.121478	0.249384	0.0	0.045057	0.113587	0.118401	0.138337	0.078721
TraesCS6D02G046818	0.0	0.0	0.0	0.0	0.0	0.0	0.0	0.0	0.0	0.0	0.0	0.0	0.0	0.0	0.0	0.0	0.0	0.0
TraesCS1D02G362200	0.0	0.0	0.0	0.0	0.0	0.0	0.0	0.0	0.0	0.0	0.0	0.0	0.0	0.0	0.0	0.0	0.0	0.0
TraesCS7B02G323400	0.0	0.0	0.0	0.0	0.0	0.026044	0.0	0.0	0.0	0.0	0.0	0.0	0.0	0.0	0.0	0.0	0.0	0.0
Triticum_aestivum_newGene_35109	0.0	0.0	0.0	0.090364	0.208714	0.090896	0.081831	0.179587	0.087436	0.0	0.0	0.0	0.0	0.0	0.017207	0.0	0.0	0.0
TraesCS2D02G052200	0.0	0.0	0.0	0.0	0.0	0.0	0.0	0.0	0.0	0.0	0.0	0.0	0.0	0.0	0.046503	0.0	0.0	0.0
TraesCS3B02G429000	12.419119	7.942891	6.52082	11.666597	12.016164	11.196442	7.058874	5.846794	7.319804	7.593642	9.304622	9.24672	10.070933	9.066031	9.689019	8.002708	7.536518	9.341041
Triticum_aestivum_newGene_22106	0.0	0.0	0.0	0.0	0.600221	0.233641	0.385024	0.229423	0.361868	0.145269	0.279606	0.197882	0.0	0.0	0.0	0.164627	0.312614	0.15165
TraesCS4A02G290800	0.0	0.09555	0.235059	0.046749	0.035025	0.0	0.133972	0.070731	0.095166	0.10523	0.037699	0.152346	0.0	0.035551	0.0	0.035843	0.077307	0.0
TraesCS3A02G251000	1.394502	1.554973	1.805647	0.890027	0.799103	0.945074	1.89966	2.082253	1.583515	0.501654	0.33902	0.524449	0.358712	0.412061	0.541324	0.541787	0.574026	0.433586
Triticum_aestivum_newGene_2801	2.853953	3.0414259999999995	2.5516189999999996	2.894943	2.2741819999999997	2.368865	3.232564	2.7878720000000006	2.6166850000000004	2.171977	2.1953190000000005	2.346236	2.001373	2.2890289999999998	2.367879	2.4528700000000003	2.267971	2.630106
Triticum_aestivum_newGene_17070	0.0	0.0	0.0	0.674265	0.615449	0.715245	0.428757	0.49958	0.393268	0.0	0.0	0.0	0.519378	0.30487800000000004	0.553599	0.306974	0.42378699999999997	0.138564
TraesCS2D02G481100	0.353474	0.671319	0.475164	0.753909	0.469585	1.010516	0.410493	0.565397	0.471801	0.4874	0.454847	0.539118	0.650063	0.53692	0.761733	0.773738	0.39507	0.830298
TraesCS4D02G085200	0.0	0.0	0.0	0.0	0.0	0.0	0.028077	0.0	0.0	0.0	0.02646	0.024298	0.110611	0.0	0.017794	0.02231	0.0	0.0
TraesCS2B02G151900	0.100385	0.034758	0.069152	0.04254	0.052612	0.0	0.027322	0.06981	0.050756	0.145743	0.021434	0.032393	0.037719	0.0	0.021589	0.0	0.020398	0.051631
TraesCS6D02G233200	0.816829	0.675674	0.659085	0.945149	0.679834	0.674493	0.601164	0.742191	0.602703	0.279668	0.509196	0.278487	0.387853	0.282707	0.383724	0.478972	0.282075	0.585089
TraesCS7A02G531500	0.0	0.0	0.0	0.0	0.0	0.0	0.0	0.0	0.0	0.0	0.0	0.0	0.0	0.0	0.0	0.0	0.0	0.0
TraesCS6D02G229700	0.0	0.0	0.0	0.0	0.0	0.0	0.0	0.0	0.0	0.0	0.0	0.0	0.0	0.0	0.0	0.0	0.0	0.0
TraesCS4A02G288100	0.0	0.0	0.0	0.0	0.0	0.0	0.0	0.0	0.0	0.0	0.0	0.0	0.0	0.0	0.0	0.0	0.0	0.0
TraesCS3A02G415000	0.0	0.0	0.018922	0.00355	0.010227	0.0	0.026081	0.027072	0.072739	0.028323	0.0	0.006461	0.060942	0.020056	0.047679	0.0	0.011723	0.013042
TraesCS4D02G116700	0.149131	0.101807	0.0	0.03486	0.088209	0.0	0.0	0.037817	0.034607	0.058828	0.137371	0.687015	0.025849	0.0	0.083081	0.098396	0.029313	0.0
TraesCS4B02G118000	0.141348	0.232786	0.171542	0.114227	0.125732	0.136296	0.132721	0.031761	0.064547	0.233697	0.167538	0.350938	0.294746	0.180129	0.150291	0.263922	0.192005	0.369535
TraesCS6A02G265600	0.0	0.0	0.0	0.0	0.038225	0.0	0.0	0.061266	0.048933	0.0	0.0	0.0	0.0	0.0	0.025573	0.0	0.0	0.0
TraesCS2B02G190200	1.585216	1.672255	1.922089	3.272168	2.35537	3.043551	2.275758	2.528611	2.630479	1.740182	1.764893	1.810944	2.774962	2.082103	1.543523	1.491191	2.185412	2.147918
TraesCS7B02G406600	2.196774	1.955435	1.729933	1.315654	1.798245	1.340226	1.842543	1.454071	1.779086	1.990931	1.966853	1.678769	1.479367	1.584338	1.583875	1.943214	1.882242	1.448904
Triticum_aestivum_newGene_17076	0.180892	0.140992	0.185131	0.132937	0.111038	0.071747	0.231679	0.187873	0.176177	0.151759	0.327292	0.118134	0.221809	0.1066	0.0	0.223403	0.093332	0.05543
TraesCS5A02G447900	10.01997	12.951194	10.976401	18.227493	15.286578	17.9154	12.055224	13.463985	13.182221	11.635149	11.448545	12.420654	13.325802	14.213652	15.753913	14.835333	15.178686	14.995538
TraesCS5D02G370400	6.862748999999999	6.372566	5.913836	6.379247	5.646629	6.37527	5.36908	5.54413	5.703603	6.498596999999999	7.027426	7.068035999999999	5.413663	5.056763	5.657037	7.082300999999999	7.0637929999999995	7.524576
TraesCS7D02G138600	0.0	0.0	0.0	0.0	0.0	0.0	0.0	0.0	0.0	0.0	0.0	0.0	0.0	0.0	0.0	0.0	0.0	0.0
TraesCS4D02G148500	18.556684	22.008337	21.474651	28.101444	25.445068	26.022818	22.015297	24.43145	21.575113	20.686872	22.017181	21.296328	17.766449	16.281729	18.994949	23.808006	23.388422	24.665943
TraesCS1A02G012200	0.0	0.0	0.0	0.0	0.0	0.0	0.0	0.0	0.0	0.0	0.0	0.0	0.0	0.0	0.0	0.0	0.0	0.0
Triticum_aestivum_newGene_39154	0.0	0.0	0.0	0.0	0.0	0.0	0.0	0.0	0.0	0.0	0.233259	0.0	0.0	0.0	0.0	0.0	0.0	0.0
TraesCS6D02G391500	0.023787	0.0	0.017973	0.0	0.0	0.0	0.024182	0.0	0.0	0.024132	0.0	0.0	0.0	0.0	0.0	0.0	0.0	0.0
TraesCS5D02G552000	10.573234	9.909985	9.65717	0.471242	1.607043	0.392222	2.579523	3.896016	3.11416	0.279579	0.504646	0.393912	0.331637	0.254247	0.374901	0.343308	0.431614	0.359505
TraesCS4D02G010200	10.360745	10.695656	11.352415	14.728887	13.137508	14.167686	12.881009	11.326831	11.157223	13.106981	13.656442	12.878156	13.148569	12.921764	13.949289	15.714735	15.001863	14.655228
TraesCS5D02G155400	0.100569	0.120694	0.040954	0.086026	0.137414	0.178373	0.093227	0.133121	0.239818	0.102043	0.093471	0.134716	0.073935	0.075484	0.054354	0.102843	0.08612	0.079363
TraesCS1D02G181500	0.0	0.0	0.0	0.0	0.0	0.0	0.0	0.0	0.0	0.0	0.0	0.0	0.0	0.0	0.0	0.0	0.0	0.0
TraesCS1D02G255100	2.483598	2.820879	2.635703	0.729207	2.600692	1.015096	1.83582	2.2361	1.633291	2.067684	1.71206	2.031742	3.126106	2.55989	2.658663	2.140895	2.296913	1.945814
TraesCS6D02G292600	0.834296	0.570582	0.434678	1.038207	1.202908	1.036489	0.61619	0.737477	1.147716	1.513385	0.818609	1.280026	0.735441	0.99417	1.177474	1.167948	0.779613	0.750514
TraesCS3B02G255000	3.345327	5.079261	4.300379	9.781073	7.600802	10.876503	4.724586	5.503651	5.088326	7.874677	7.872622	7.54507	5.17322	5.259741	6.35175	7.579546	6.979224	7.423306
Triticum_aestivum_newGene_41922	0.0	0.0	0.0	0.0	0.0	0.0	0.0	0.0	0.0	0.0	0.0	0.0	0.0	0.0	0.0	0.0	0.096238	0.0
TraesCS2A02G061400	0.0	0.0	0.0	0.0	0.0	0.0	0.0	0.0	0.0	0.0	0.0	0.0	0.0	0.0	0.0	0.0	0.0	0.0
TraesCS6D02G052000	6.188379	6.961877	6.809615	6.515055	5.930059	6.042185	5.940742	6.979083	6.621528	6.437224	6.235422	6.306583	4.0905	3.617226	4.660387	4.806707	5.310261	4.947246
TraesCS5A02G021000	0.0	0.0	0.0	0.0	0.0	0.0	0.0	0.0	0.0	0.014321	0.0	0.0	0.009535	0.005883	0.0	0.0	0.0	0.0
TraesCS7B02G455200	0.0	0.0	0.0	0.0	0.0	0.0	0.0	0.0	0.0	0.0	0.0	0.0	0.0	0.0	0.0	0.0	0.0	0.0
TraesCS3A02G136100	1.44761	1.905131	1.538418	1.32521	1.13532	0.816902	2.690715	1.437306	2.31966	2.230776	2.965731	2.016212	1.047571	0.510639	0.720824	0.496926	1.631536	0.940772
TraesCS3A02G457900	0.0	0.0	0.0	0.0	0.0	0.0	0.0	0.0	0.0	0.0	0.0	0.0	0.0	0.0	0.0	0.0	0.0	0.0
TraesCS5B02G375400	0.978494	0.899566	0.692093	0.535037	0.39699	0.497516	0.830749	0.884497	0.529001	0.619875	0.73526	0.74847	0.571525	0.50693	0.529277	0.54204	0.83268	0.668538
TraesCS1B02G343300	0.0	0.0	0.0	0.716158	1.208566	0.651683	0.158772	0.034751	0.296097	0.169284	0.358166	0.0	3.746785	2.3071	3.579311	2.195827	2.490401	2.139583
TraesCSU02G062500	0.256805	0.036054	0.031051	0.0	0.15069	0.0	0.0	0.059459	0.0	0.15699	0.068582	0.0	0.0	0.0	0.0	0.030832	0.079041	0.036144
TraesCS6A02G232200	3.118673	3.871726	5.834276	1.041175	1.930127	1.107697	4.98408	5.148994	3.923608	5.666291	5.408576	5.051894	2.739956	2.356989	3.100095	3.869283	4.274742	3.920077
TraesCS7A02G047300	0.550883	0.770367	0.647351	0.0	0.0	0.0	0.360962	0.651305	0.296981	0.922741	0.607111	0.953647	0.0	0.0	0.0	0.20426	0.230927	0.269062
Triticum_aestivum_newGene_28883	0.148468	0.047353	0.0	0.0	0.056082	0.0	0.367377	0.229676	0.0	0.0	0.0	0.116565	0.0	0.0	0.127232	0.015408	0.0	0.0
TraesCS7B02G000100	8.520635	8.34901	9.087452	10.925558	7.761452	10.322638	9.392848	9.341039	8.229415	7.528056	7.284282	7.866611	6.847236	5.457901	6.916483	7.219246	7.302394	7.649507
TraesCS3D02G343200	0.0	0.0	0.0	0.0	0.0	0.0	0.0	0.0	0.0	0.0	0.0	0.0	0.0	0.0	0.0	0.0	0.0	0.0
TraesCS4B02G295800	8.135139	8.722157	8.165687	7.584014	7.723847	7.941721	9.592405	8.833473	7.981252	6.902886	7.786571	7.066108	7.468263	6.776571	6.919874	8.173656	7.995501	7.482204
TraesCS4A02G298900	0.259971	0.202436	0.160313	0.073552	0.085632	0.140687	0.275065	0.221292	0.402165	0.0	0.029285	0.0	0.022372	0.0	0.019302	0.0	0.0	0.017416
TraesCS1B02G021000	0.0	0.0	0.0	0.0	0.0	0.0	0.0	0.0	0.0	0.0	0.0	0.0	0.0	0.0	0.0	0.0	0.0	0.0
TraesCSU02G230200	0.198105	0.341145	0.404774	4.54313	4.326311	3.878876	7.015294	5.167906	5.548586	0.304924	0.543456	0.326287	1.39519	2.167109	3.501906	0.73322	1.833213	1.145195
TraesCS5A02G295400	13.48339	10.319152	10.395238	7.113219	5.514228	6.554964	7.721611	8.870893	9.138395	5.621372	5.803166	4.892685	6.579232	6.621445	7.84463	5.972719	5.561639	5.003065
Triticum_aestivum_newGene_6369	4.505309	4.029915999999999	2.779009	3.748746	3.8479529999999995	3.761446	4.224094000000001	3.7021949999999997	3.6802160000000006	2.406707	2.46913	1.918752	3.4080440000000003	3.323468	3.2352640000000004	3.6774820000000004	3.0201529999999996	3.4479919999999997
TraesCS3A02G455500	2.920539	4.002796	4.450101	4.727582	4.128856	4.297636	4.367313	3.995834	3.8967	4.196029	4.29857	4.344584	2.710554	2.871588	3.506025	4.38728	3.967431	3.994753
Triticum_aestivum_newGene_6364	0.0	0.0	0.0	0.712349	0.518247	0.84085	0.513161	0.249842	0.172952	0.0	0.0	0.0	0.698206	0.409725	0.541361	0.579543	0.514887	0.331535
Triticum_aestivum_newGene_6365	0.271235	0.164038	0.426454	0.0	0.0	0.0	0.070611	0.206343	0.100419	0.0	0.0	0.306358	0.0	0.0	0.0	0.0	0.111245	0.052062
Triticum_aestivum_newGene_6366	0.0	0.0	0.0	0.0	0.0	0.0	0.0	0.0	0.0	0.0	0.0	0.0	0.0	0.228862	0.0	0.0	0.0	0.0
TraesCS1D02G201300	10.229241	8.423259	8.159628	8.641469	9.841585	12.166522	10.007581	9.641213	10.610531	9.519857	9.207558	10.032349	7.987542	7.248394	9.083072	9.813357	8.990601	8.717177
Triticum_aestivum_newGene_6360	0.0	0.0	0.0	0.527661	0.0	0.71809	0.0	0.0	0.0	0.0	0.0	0.0	0.0	0.0	0.0	0.0	0.0	0.0
TraesCS3A02G148200	0.519588	0.365383	0.45595	0.434704	0.499355	0.542652	0.660493	0.494262	0.404458	0.623871	0.539222	0.568994	0.313904	0.489363	0.473271	0.505529	0.759908	0.411088
Triticum_aestivum_newGene_6362	0.073867	0.094154	0.062603	0.0	0.0	0.0	0.04062	0.0	0.228	0.116094	0.263223	0.0	0.0	0.0	0.0	0.0	0.032214	0.05548
TraesCS7D02G077200	0.1858	0.332945	0.074664	0.156553	0.168719	0.207449	0.127315	0.230911	0.080497	0.27818	0.205246	0.211536	0.135231	0.08972	0.214053	0.106952	0.082776	0.115226
TraesCS5B02G491500	22.650463	25.295464	21.453548	6.581847	7.637916	8.082309	26.240192	23.054995	25.9081	14.688078	11.739015	17.706873	7.006324	7.119732	8.312883	8.608894	8.003759	8.345853
Triticum_aestivum_newGene_14953	0.634798	0.697733	0.841849	1.06638	0.851195	1.049497	0.934142	0.764884	0.752311	0.425474	0.38086	0.304521	0.389486	0.125747	0.328408	0.36408	0.56511	0.561866
TraesCS6D02G078300	0.741024	0.632651	0.756591	0.420334	0.553132	0.518163	0.441109	0.472159	0.67537	0.401044	0.45836	0.2576	0.287054	0.144434	0.243119	0.44073	0.303332	0.369372
TraesCS4A02G256100	0.982149	1.073575	1.012106	1.073232	0.797804	1.166679	0.964743	1.167272	1.103532	1.039892	1.158757	1.020404	0.933135	0.820469	1.335364	1.227687	1.395126	1.20721
TraesCS7B02G321800	0.0	0.0	0.0	0.0	0.0	0.0	0.0	0.0	0.0	0.0	0.0	0.0	0.0	0.0	0.0	0.0	0.0	0.0
TraesCS3B02G175000	0.722503	0.885788	0.54138	0.858893	0.817607	0.967065	0.590661	0.872067	0.617346	0.562557	0.53264	0.861598	0.573968	0.605126	0.899645	0.611882	0.664011	0.768697
TraesCS2A02G527600	4.236522	4.363784	4.03149	3.902832	3.641907	3.682399	4.387062	4.339537	4.552896	3.672052	4.048001	4.049317	2.443538	2.634901	3.247861	2.996725	3.429763	3.033552
Triticum_aestivum_newGene_38983	5.927291	5.703619000000001	6.1479599999999985	5.977531	6.545618000000001	6.446417000000001	6.368568000000001	5.555747000000001	5.546971	5.992229000000001	5.861845000000001	5.4207279999999995	6.104746999999999	5.785015	6.466994000000001	6.622188000000001	6.249422	6.782795000000001
Triticum_aestivum_newGene_38980	0.116774	0.158371	0.083688	0.0	0.075281	0.15022	0.119025	0.11598	0.043089	0.136302	0.097931	0.136793	0.039301	0.049235	0.180914	0.189373	0.198778	0.09721300000000001
Triticum_aestivum_newGene_38981	1.144532	1.3116340000000002	1.544226	1.342416	1.130366	1.3087870000000001	1.425071	1.427926	1.3436029999999999	1.187978	1.175657	1.165966	1.0868060000000002	0.7780640000000001	1.10056	1.101378	1.048211	1.176264
Triticum_aestivum_newGene_38987	1.544142	1.799422	0.930555	1.768323	1.574591	0.987806	2.442067	1.89068	1.718874	1.67706	1.4438	1.303217	1.477078	1.031289	1.672942	1.47907	1.465034	1.107888
Triticum_aestivum_newGene_38984	0.0	0.0	0.0	0.0	0.0	0.0	0.0	0.0	0.0	0.0	0.0	0.0	0.0	0.0	0.0	0.0	0.0	0.0
TraesCS7D02G006500	0.0	0.0	0.005694	0.024378	0.0	0.005365	0.0	0.0	0.0	0.0	0.0	0.0	0.0	0.0	0.0	0.0	0.0	0.0
TraesCS3B02G598100	0.0	0.0	0.0	0.0	0.0	0.0	0.0	0.0	0.0	0.0	0.0	0.0	0.0	0.0	0.0	0.0	0.0	0.0
TraesCS2A02G056700	0.052086	0.142781	0.023337	0.0	0.0	0.0	0.0	0.039691	0.035937	0.0	0.0	0.0	0.0	0.017773	0.021343	0.0	0.0	0.0
TraesCS4B02G039200	3.367508	2.536417	2.552185	3.346639	3.159136	3.274217	2.718307	1.871887	2.545093	2.778163	2.730991	2.725303	1.315984	2.400393	1.833293	2.185961	3.236206	2.016329
TraesCS3B02G042700	0.0	0.0	0.0	0.0	0.014801	0.012405	0.0	0.0	0.0	0.027158	0.0	0.027495	0.0	0.012132	0.0	0.0	0.0	0.02121
Triticum_aestivum_newGene_51713	25.52224	19.247435	16.163136	15.439116	20.625738	14.813134	18.240082	17.862617	16.209187	14.209126	12.527965	14.291778	15.440953	14.947598	17.523283	15.698613	11.965554	14.414943
TraesCS7D02G130800	4.053021	3.380198	3.54353	1.231911	2.625318	1.30236	2.872757	2.738535	2.671415	0.633435	0.760989	0.536903	0.955408	0.792747	1.062454	0.635603	0.593202	0.683506
TraesCS5D02G303000	37.430363	26.965422	25.89255	16.559233	20.636662	16.621029	25.135532	22.583395	24.194342	14.485478	14.421775	12.5958	15.219181	17.243273	17.72785	13.573838	14.526768	14.055119
TraesCS3B02G530000	0.050272	0.049448	0.068963	0.043935	0.119764	0.053836	0.063686	0.058873	0.065656	0.07547	0.137556	0.240585	0.435031	0.408699	0.353912	0.106792	0.175038	0.174205
Triticum_aestivum_newGene_51876	3.3148999999999997	3.0459379999999996	2.993509	3.7662400000000003	3.2791059999999996	3.571394	3.332565	3.206368	3.320889	3.9142409999999996	3.533228	2.931728	2.9699590000000002	2.5146260000000002	2.7676800000000004	2.989602	3.282562	3.5183410000000004
TraesCS1B02G466300	2.084892	2.071848	1.782619	4.160079	4.332945	4.314415	4.356561	3.372867	3.688508	1.206217	1.15444	1.212172	5.483131	5.7874	5.920761	2.764769	2.970017	3.155369
TraesCSU02G077900	26.641214	25.01613	22.769587	28.503918	30.350008	26.172665	26.254299	24.001858	24.986652	27.863419	29.124821	26.710884	32.30917	32.292515	39.516228	32.570965	34.215084	33.642448
Triticum_aestivum_newGene_46957	0.052551	0.021988	0.126412	0.41714	0.24498	0.462159	0.288044	0.08614	0.194309	0.023189	0.077855	0.055987	0.33925	0.320622	0.495443	0.415972	0.183589	0.245832
TraesCS2A02G540500	0.0	0.044748	0.0	0.0	0.035258	0.017827	0.019241	0.0	0.0	0.104164	0.085914	0.091386	0.0	0.0	0.0	0.015289	0.0	0.133173
TraesCS1A02G117100	0.0	0.0	0.0	0.0	0.0	0.0	0.0	0.0	0.0	0.0	0.0	0.0	0.0	0.0	0.0	0.0	0.0	0.0
TraesCS4A02G024500	0.0	0.0	0.0	0.0	0.0	0.0	0.0	0.0	0.0	0.0	0.0	0.0	0.0	0.0	0.0	0.0	0.0	0.0
TraesCS2D02G357900	0.0	0.0	0.0	0.0	0.0	0.0	0.026442	0.0	0.0	0.0	0.0	0.0	0.0	0.0	0.0	0.056786	0.0	0.0
TraesCS7A02G551200	0.019017	0.0	0.0	0.0	0.0	0.0	0.0	0.0	0.0	0.0	0.0	0.0	0.0	0.0	0.0	0.0	0.0	0.0
Triticum_aestivum_newGene_14959	0.022444	0.047139	0.049782	0.0	0.0	0.036103	0.028491	0.0	0.0	0.472943	0.60433	0.674284	0.013744	0.024531	0.0	0.415558	0.265525	0.121266
Triticum_aestivum_newGene_38778	1.7646269999999997	1.691207	1.9901219999999997	1.576851	1.148151	1.2771360000000003	1.721287	1.3918350000000002	1.433233	1.5916020000000002	1.2730100000000002	1.824806	1.062579	0.771099	0.974978	1.3716170000000003	1.397057	1.4408329999999998
TraesCS3B02G201000	0.890747	0.984078	0.900594	0.0	0.312752	0.267412	0.78954	0.616272	0.621629	0.963951	1.375003	1.076648	0.171125	0.063091	0.0	0.633302	0.954845	0.749142
TraesCS3D02G305700	0.0	0.0	0.0	0.0	0.0	0.0	0.0	0.0	0.0	0.0	0.0	0.0	0.0	0.0	0.0	0.0	0.040952	0.0
TraesCS2D02G238900	14.94485	13.22804	12.391185	11.539918	13.01738	12.043223	12.105681	11.925028	12.894506	10.36947	9.333351	11.117824	8.752357	8.370601	9.151088	9.691581	9.332201	9.286928
Triticum_aestivum_newGene_11890	0.608527	1.207512	1.223917	0.561303	1.315071	0.731521	1.102007	0.768356	1.051157	0.517759	0.836514	0.423367	0.052502	0.412559	0.20949	0.757823	0.363708	0.643075
TraesCS2B02G381200	15.50983	11.602538	11.338954	16.990875	11.722097	13.581371	12.476438	11.326695	10.436337	15.939053	11.301671	12.549368	8.103422	8.641987	9.023994	9.205089	9.318822	11.054194
TraesCS5D02G058500	0.0	0.0	0.0	0.0	0.0	0.0	0.0	0.051034	0.0	0.0	0.0	0.0	0.0	0.0	0.0	0.05399	0.0	0.0
TraesCS3B02G244000	2.522806	2.789678	2.815976	2.791203	2.496659	2.760175	2.719899	2.642287	2.630677	2.387676	2.913528	2.336801	1.91045	2.040931	2.260625	2.855511	2.398215	2.739187
TraesCS7A02G543800	0.0	0.0	0.0	0.0	0.0	0.0	0.0	0.0	0.0	0.0	0.0	0.0	0.0	0.0	0.0	0.0	0.0	0.0
TraesCS4A02G101500	22.117023	17.473576	13.057727	10.891112	14.177462	11.939435	16.486666	14.063035	17.886658	11.54587	11.883854	13.818748	32.004074	29.477554	27.029772	18.744522	18.03521	17.353605
TraesCS4B02G021400	1.491224	1.374171	1.655946	1.897922	2.085036	1.92009	2.115136	1.975325	1.691432	1.414122	1.26024	1.269764	1.329584	1.543792	1.513043	1.707629	1.538082	1.330658
TraesCS4D02G181800	17.743319	14.73845	12.913688	23.317617	19.199409	17.898722	12.701757	18.690102	14.516655	11.957679	8.610823	11.405977	7.431443	8.333755	6.816999	10.583431	12.228034	16.256769
TraesCS3B02G116700	11.698472	10.368983	9.314832	15.098323	13.330805	13.586175	14.320961	12.907561	12.551746	11.00831	10.634012	10.936519	18.423187	17.697807	17.559052	14.39252	14.180015	13.997572
TraesCS6B02G021100	0.0	0.0	0.0	0.0	0.0	0.0	0.0	0.0	0.0	0.0	0.0	0.0	0.067042	0.0	0.0	0.0	0.0	0.0
TraesCS2A02G384500	0.0	0.0	0.0	0.0	0.0	0.0	0.0	0.0	0.0	0.0	0.0	0.0	0.0	0.0	0.0	0.0	0.0	0.0
TraesCS5B02G497900	0.0	0.0	0.0	0.0	0.0	0.0	0.0	0.0	0.0	0.0	0.0	0.0	0.0	0.0	0.0	0.0	0.0	0.0
TraesCS1D02G078900	0.17162	0.104568	0.077327	0.031206	0.266493	0.0	0.181741	0.236652	0.146218	0.0	0.0	0.0	0.0	0.0	0.0	0.0	0.0	0.0
TraesCS7A02G371400	0.774877	0.821109	0.641589	0.57192	0.653183	0.503792	0.72703	0.935942	0.642521	0.703382	0.497199	0.651278	0.64621	0.530549	0.909581	0.811748	0.904774	0.604181
TraesCS6D02G157700	1.587171	4.8161	10.269344	3.411927	1.075875	10.963882	8.591885	5.227665	6.251214	8.01913	8.625958	5.404773	2.690808	3.093153	0.862344	2.663378	2.429849	4.532492
TraesCS7B02G049200	1.733223	1.433635	1.633929	2.116036	2.154727	1.806075	2.273252	2.335445	2.130609	1.733367	1.842517	1.92387	1.280902	1.353822	1.59151	1.869013	1.90528	1.503895
TraesCS5D02G135800	0.481784	0.234367	0.251832	0.362006	0.329868	0.126307	0.49237	0.401681	0.514917	0.193271	0.212655	0.256813	0.064741	0.092842	0.236227	0.315511	0.192303	0.070364
Triticum_aestivum_newGene_7015	1.116714	0.739059	0.735227	0.571088	0.717232	0.516175	0.946329	0.526893	0.748852	0.288389	0.302543	0.617587	0.22232000000000002	0.288133	0.225928	0.354722	0.260619	0.375821
TraesCS2D02G412400	0.147688	0.069297	0.0	0.0	0.0	0.0	0.324175	0.045004	0.087774	0.0	0.0	0.0	0.031327	0.0	0.0	0.0	0.0	0.0
Triticum_aestivum_newGene_7017	0.0	0.0	0.0	0.363859	0.0	0.329846	0.0	0.0	0.0	0.0	0.0	0.0	0.0	0.0	0.0	0.0	0.0	0.0
Triticum_aestivum_newGene_7016	0.8767240000000001	0.896586	1.100618	0.782092	0.736763	0.619707	0.648794	0.935466	0.717364	0.989073	0.836978	0.620555	0.186227	0.387039	0.464091	0.445952	0.298908	0.364415
[truncated: 143,029 more rows]
