# Supplementary material for: Transcriptional regulation mechanism of wheat varieties with different nitrogen use efficiencies in response to nitrogen deficiency stress
Source: BMC Genomics. 2022 Oct 26;23:727. doi: 10.1186/s12864-022-08948-0 (PMC9597979; doi:10.1186/s12864-022-08948-0)
Supplement: Supplementary file 6 — Additional file 6. [file 12864_2022_8948_MOESM6_ESM.xlsx]

## Sheet: Sheet1
DEGs mapped to the Nitrogen metabolism pathway (ko00910)
GeneID	K	ZM366	JD8	Hybrid
TraesCS2A02G389900	K00261	NA	1.96275	1.15073
TraesCS2A02G500400	K01915	NA	-1.59541	NA
TraesCS2B02G409300	K00261	1.22142	1.623	1.54388
TraesCS2B02G528300	K01915	NA	-1.66421	NA
TraesCS2D02G388800	K00261	NA	1.46732	1.18397
TraesCS2D02G500600	K01915	NA	-2.01445	NA
TraesCS3A02G230000	K01673	NA	-2.8488	-1.54542
TraesCS3A02G266300	K00264	NA	NA	1.51573
TraesCS3B02G259300	K01673	NA	-3.16562	-1.91791
TraesCS3B02G299800	K00264	NA	NA	1.22789
TraesCS3D02G223300	K01673	NA	-3.03135	-1.84486
TraesCS3D02G266400	K00264	NA	NA	1.17702
TraesCS3D02G300700	K01455	NA	NA	1.09034
TraesCS4A02G007600	K01725	1.71	NA	NA
TraesCS4B02G297300	K01725	NA	NA	1.36982
TraesCS4D02G240700	K01915	NA	-1.14422	NA
TraesCS4D02G296200	K01725	NA	NA	1.78694
TraesCS5A02G434100	K00261	1.34545	1.13968	1.22388
TraesCS6A02G017500	K10534	-1.28977	NA	NA
TraesCS6A02G298100	K01915	NA	1.81556	2.05909
TraesCS6A02G333900	K00366	-3.74927	-3.52788	-2.46028
TraesCS6B02G024900	K10534	-3.22653	-1.21666	NA
TraesCS6B02G327500	K01915	NA	1.32328	1.61003
TraesCS6B02G364600	K00366	-2.37911	-3.17829	-1.3264
TraesCS6D02G020700	K10534	NA	NA	1.10272
TraesCS6D02G065600	K01915	1.0524	NA	NA
TraesCS6D02G313100	K00366	-2.58051	-2.22715	-1.61594
TraesCS7B02G328700	K02575	1.51116	4.41786	5.06538
TraesCS7D02G293100	K00366	-1.10163	NA	NA
TraesCS7D02G443500	K01673	NA	-2.51629	-1.81609
TraesCS7D02G523900	K01674	-1.02521	NA	NA
Triticum_aestivum_newGene_21471	K02575	1.48212	NA	NA
Triticum_aestivum_newGene_4591	K01915	NA	1.31696	1.34368
Note：NA represent the genes were not belong to DEGs in the corresponding cultivar.
