# Supplementary material for: Transcriptional regulation mechanism of wheat varieties with different nitrogen use efficiencies in response to nitrogen deficiency stress
Source: BMC Genomics. 2022 Oct 26;23:727. doi: 10.1186/s12864-022-08948-0 (PMC9597979; doi:10.1186/s12864-022-08948-0)
Supplement: Supplementary file 7 — Additional file 7. [file 12864_2022_8948_MOESM7_ESM.xlsx]

## Sheet: Carvin cycle
DEGs mapped to Carbon metabolism pathway. A. Calvin cycle
GeneID	KEGG_annotation	KEGG_pathway	NR_annotation	ZM366	JD8	Hybrid
TraesCS3D02G250600	K00281|0.0e+00|ats:109783847|K00281 glycine dehydrogenase [EC:1.4.4.2] | (RefSeq) LOC109783847; glycine dehydrogenase (decarboxylating) 1, mitochondrial-like	Glycine, serine and threonine metabolism (ko00260);; Glyoxylate and dicarboxylate metabolism (ko00630);; Carbon metabolism (ko01200)	glycine dehydrogenase (decarboxylating) 1, mitochondrial-like [Aegilops tauschii subsp. tauschii]	1.05348	NA	NA
TraesCS1D02G067500	K00382|3.6e-272|ats:109767106|K00382 dihydrolipoamide dehydrogenase [EC:1.8.1.4] | (RefSeq) LOC109767106; dihydrolipoyl dehydrogenase 1, mitochondrial-like	Glycolysis / Gluconeogenesis (ko00010);; Citrate cycle (TCA cycle) (ko00020);; Glycine, serine and threonine metabolism (ko00260);; Valine, leucine and isoleucine degradation (ko00280);; Lysine degradation (ko00310);; Tryptophan metabolism (ko00380);; Pyruvate metabolism (ko00620);; Glyoxylate and dicarboxylate metabolism (ko00630);; Propanoate metabolism (ko00640);; Carbon metabolism (ko01200)	dihydrolipoyl dehydrogenase 1, mitochondrial-like [Aegilops tauschii subsp. tauschii]	1.03181	NA	NA
TraesCSU02G063400	K00615|0.0e+00|ats:109744874|K00615 transketolase [EC:2.2.1.1] | (RefSeq) LOC109744874; transketolase, chloroplastic	Pentose phosphate pathway (ko00030);; Carbon fixation in photosynthetic organisms (ko00710);; Carbon metabolism (ko01200);; Biosynthesis of amino acids (ko01230)	unnamed protein product [Triticum turgidum subsp. durum]	NA	-1.5017	NA
TraesCS7B02G148000	K00830|1.3e-232|ats:109747472|K00830 alanine-glyoxylate transaminase / serine-glyoxylate transaminase / serine-pyruvate transaminase [EC:2.6.1.44 2.6.1.45 2.6.1.51] | (RefSeq) LOC109747472; serine--glyoxylate aminotransferase	Alanine, aspartate and glutamate metabolism (ko00250);; Glycine, serine and threonine metabolism (ko00260);; Glyoxylate and dicarboxylate metabolism (ko00630);; Carbon metabolism (ko01200);; Peroxisome (ko04146)	serine--glyoxylate aminotransferase [Aegilops tauschii subsp. tauschii]	1.06955	NA	NA
TraesCS6A02G267300	K00855|1.3e-235|ats:109737425|K00855 phosphoribulokinase [EC:2.7.1.19] | (RefSeq) LOC109737425; phosphoribulokinase, chloroplastic	Carbon fixation in photosynthetic organisms (ko00710);; Carbon metabolism (ko01200)	phosphoribulokinase [Triticum aestivum]	NA	-1.54851	NA
TraesCS6B02G294700	K00855|1.3e-235|ats:109737425|K00855 phosphoribulokinase [EC:2.7.1.19] | (RefSeq) LOC109737425; phosphoribulokinase, chloroplastic	Carbon fixation in photosynthetic organisms (ko00710);; Carbon metabolism (ko01200)	phosphoribulokinase, chloroplastic [Aegilops tauschii subsp. tauschii]	NA	-1.41841	NA
TraesCS6D02G247400	K00855|8.8e-237|ats:109737425|K00855 phosphoribulokinase [EC:2.7.1.19] | (RefSeq) LOC109737425; phosphoribulokinase, chloroplastic	Carbon fixation in photosynthetic organisms (ko00710);; Carbon metabolism (ko01200)	phosphoribulokinase, chloroplastic [Aegilops tauschii subsp. tauschii]	NA	-1.48989	NA
TraesCS1D02G313800	K00927|2.2e-258|ats:109748724|K00927 phosphoglycerate kinase [EC:2.7.2.3] | (RefSeq) LOC109748724; phosphoglycerate kinase, chloroplastic	Glycolysis / Gluconeogenesis (ko00010);; Carbon fixation in photosynthetic organisms (ko00710);; Carbon metabolism (ko01200);; Biosynthesis of amino acids (ko01230)	phosphoglycerate kinase, chloroplastic [Aegilops tauschii subsp. tauschii]	NA	-1.71762	NA
TraesCS3A02G367000	K01100|2.5e-220|ats:109766899|K01100 sedoheptulose-bisphosphatase [EC:3.1.3.37] | (RefSeq) LOC109766899; sedoheptulose-1,7-bisphosphatase, chloroplastic	Carbon fixation in photosynthetic organisms (ko00710);; Carbon metabolism (ko01200)	RecName: Full=Sedoheptulose-1,7-bisphosphatase, chloroplastic; AltName: Full=SED(1,7)P2ase; AltName: Full=Sedoheptulose bisphosphatase; Short=SBPase; Flags: Precursor [Triticum aestivum]	NA	-1.41055	NA
TraesCS3B02G398300	K01100|3.9e-221|ats:109766899|K01100 sedoheptulose-bisphosphatase [EC:3.1.3.37] | (RefSeq) LOC109766899; sedoheptulose-1,7-bisphosphatase, chloroplastic	Carbon fixation in photosynthetic organisms (ko00710);; Carbon metabolism (ko01200)	sedoheptulose-1,7-bisphosphatase, chloroplast precursor [Hordeum vulgare]	NA	-1.24662	NA
TraesCS5D02G425100	K01601|1.3e-282|mtr:MTR_0002s0660|K01601 ribulose-bisphosphate carboxylase large chain [EC:4.1.1.39] | (RefSeq) ribulose bisphosphate carboxylase large chain domain protein	Glyoxylate and dicarboxylate metabolism (ko00630);; Carbon fixation in photosynthetic organisms (ko00710);; Carbon metabolism (ko01200)	ribulose 1,5-bisphosphate carboxylase/oxygenase large subunit [Hordeum bogdanii]	NA	-1.21122	NA
Triticum_aestivum_newGene_26987	K01601|4.6e-285|mtr:MTR_0002s0660|K01601 ribulose-bisphosphate carboxylase large chain [EC:4.1.1.39] | (RefSeq) ribulose bisphosphate carboxylase large chain domain protein	Glyoxylate and dicarboxylate metabolism (ko00630);; Carbon fixation in photosynthetic organisms (ko00710);; Carbon metabolism (ko01200)	ribulose-1,5-bisphosphate carboxylase/oxygenase large subunit [Triticum aestivum]	NA	-1.29059	NA
TraesCS2B02G079500	K01602|1.5e-96|ats:109754280|K01602 ribulose-bisphosphate carboxylase small chain [EC:4.1.1.39] | (RefSeq) LOC109754280; ribulose bisphosphate carboxylase small chain PW9, chloroplastic-like	Glyoxylate and dicarboxylate metabolism (ko00630);; Carbon fixation in photosynthetic organisms (ko00710);; Carbon metabolism (ko01200)	unnamed protein product [Triticum turgidum subsp. durum]	1.00003	NA	NA
TraesCS2D02G065200	K01602|1.6e-97|ats:109754299|K01602 ribulose-bisphosphate carboxylase small chain [EC:4.1.1.39] | (RefSeq) LOC109754299; ribulose bisphosphate carboxylase small chain PW9, chloroplastic-like	Glyoxylate and dicarboxylate metabolism (ko00630);; Carbon fixation in photosynthetic organisms (ko00710);; Carbon metabolism (ko01200)	ribulose bisphosphate carboxylase small chain PW9, chloroplastic-like [Aegilops tauschii subsp. tauschii]	NA	-2.52339	-1.00803
TraesCS2A02G067100	K01602|2.3e-96|ats:109754280|K01602 ribulose-bisphosphate carboxylase small chain [EC:4.1.1.39] | (RefSeq) LOC109754280; ribulose bisphosphate carboxylase small chain PW9, chloroplastic-like	Glyoxylate and dicarboxylate metabolism (ko00630);; Carbon fixation in photosynthetic organisms (ko00710);; Carbon metabolism (ko01200)	unnamed protein product [Triticum turgidum subsp. durum]	NA	-1.93443	-1.31264
TraesCS2A02G066700	K01602|2.9e-96|ats:109754300|K01602 ribulose-bisphosphate carboxylase small chain [EC:4.1.1.39] | (RefSeq) LOC109754300; ribulose bisphosphate carboxylase small chain PWS4.3, chloroplastic-like	Glyoxylate and dicarboxylate metabolism (ko00630);; Carbon fixation in photosynthetic organisms (ko00710);; Carbon metabolism (ko01200)	Ribulose bisphosphate carboxylase small chain PWS4.3, chloroplastic [Triticum urartu]	NA	-2.05098	-1.19034
TraesCS5A02G165400	K01602|4.4e-77|ats:109756851|K01602 ribulose-bisphosphate carboxylase small chain [EC:4.1.1.39] | (RefSeq) LOC109756851; ribulose bisphosphate carboxylase small chain clone 512	Glyoxylate and dicarboxylate metabolism (ko00630);; Carbon fixation in photosynthetic organisms (ko00710);; Carbon metabolism (ko01200)	unnamed protein product [Triticum turgidum subsp. durum]	NA	-2.06146	NA
TraesCS5B02G162800	K01602|5.4e-98|ats:109756851|K01602 ribulose-bisphosphate carboxylase small chain [EC:4.1.1.39] | (RefSeq) LOC109756851; ribulose bisphosphate carboxylase small chain clone 512	Glyoxylate and dicarboxylate metabolism (ko00630);; Carbon fixation in photosynthetic organisms (ko00710);; Carbon metabolism (ko01200)	ribulose bisphosphate carboxylase small chain clone 512 [Aegilops tauschii subsp. tauschii]	NA	-2.10449	NA
TraesCS5D02G169900	K01602|5.4e-98|ats:109756851|K01602 ribulose-bisphosphate carboxylase small chain [EC:4.1.1.39] | (RefSeq) LOC109756851; ribulose bisphosphate carboxylase small chain clone 512	Glyoxylate and dicarboxylate metabolism (ko00630);; Carbon fixation in photosynthetic organisms (ko00710);; Carbon metabolism (ko01200)	ribulose bisphosphate carboxylase small chain clone 512 [Aegilops tauschii subsp. tauschii]	NA	-1.84296	NA
TraesCS2B02G079200	K01602|5.9e-97|ats:109754299|K01602 ribulose-bisphosphate carboxylase small chain [EC:4.1.1.39] | (RefSeq) LOC109754299; ribulose bisphosphate carboxylase small chain PW9, chloroplastic-like	Glyoxylate and dicarboxylate metabolism (ko00630);; Carbon fixation in photosynthetic organisms (ko00710);; Carbon metabolism (ko01200)	unnamed protein product [Triticum turgidum subsp. durum]	NA	-1.86744	-1.02859
TraesCS2B02G079100	K01602|6.5e-96|ats:109754300|K01602 ribulose-bisphosphate carboxylase small chain [EC:4.1.1.39] | (RefSeq) LOC109754300; ribulose bisphosphate carboxylase small chain PWS4.3, chloroplastic-like	Glyoxylate and dicarboxylate metabolism (ko00630);; Carbon fixation in photosynthetic organisms (ko00710);; Carbon metabolism (ko01200)	unnamed protein product [Triticum turgidum subsp. durum]	NA	-2.60151	-1.50481
TraesCS2A02G066800	K01602|7.7e-97|ats:109754299|K01602 ribulose-bisphosphate carboxylase small chain [EC:4.1.1.39] | (RefSeq) LOC109754299; ribulose bisphosphate carboxylase small chain PW9, chloroplastic-like	Glyoxylate and dicarboxylate metabolism (ko00630);; Carbon fixation in photosynthetic organisms (ko00710);; Carbon metabolism (ko01200)	unnamed protein product [Triticum turgidum subsp. durum]	NA	-2.45843	-1.4347
TraesCS2B02G079400	K01602|9.1e-98|ats:109754280|K01602 ribulose-bisphosphate carboxylase small chain [EC:4.1.1.39] | (RefSeq) LOC109754280; ribulose bisphosphate carboxylase small chain PW9, chloroplastic-like	Glyoxylate and dicarboxylate metabolism (ko00630);; Carbon fixation in photosynthetic organisms (ko00710);; Carbon metabolism (ko01200)	ribulose bisphosphate carboxylase small chain PW9, chloroplastic-like [Aegilops tauschii subsp. tauschii]	NA	-1.77694	NA
TraesCS2D02G065600	K01602|9.1e-98|ats:109754280|K01602 ribulose-bisphosphate carboxylase small chain [EC:4.1.1.39] | (RefSeq) LOC109754280; ribulose bisphosphate carboxylase small chain PW9, chloroplastic-like	Glyoxylate and dicarboxylate metabolism (ko00630);; Carbon fixation in photosynthetic organisms (ko00710);; Carbon metabolism (ko01200)	ribulose bisphosphate carboxylase small chain PW9, chloroplastic-like [Aegilops tauschii subsp. tauschii]	NA	-2.11799	NA
TraesCS2D02G065100	K01602|9.4e-95|ats:109754300|K01602 ribulose-bisphosphate carboxylase small chain [EC:4.1.1.39] | (RefSeq) LOC109754300; ribulose bisphosphate carboxylase small chain PWS4.3, chloroplastic-like	Glyoxylate and dicarboxylate metabolism (ko00630);; Carbon fixation in photosynthetic organisms (ko00710);; Carbon metabolism (ko01200)	unnamed protein product [Triticum turgidum subsp. durum]	NA	-2.34672	-1.07493
TraesCS4B02G109900	K01623|1.1e-215|ats:109769287|K01623 fructose-bisphosphate aldolase, class I [EC:4.1.2.13] | (RefSeq) LOC109769287; fructose-bisphosphate aldolase, chloroplastic	Glycolysis / Gluconeogenesis (ko00010);; Pentose phosphate pathway (ko00030);; Fructose and mannose metabolism (ko00051);; Carbon fixation in photosynthetic organisms (ko00710);; Carbon metabolism (ko01200);; Biosynthesis of amino acids (ko01230)	fructose-1,6-bisphosphate aldolase 5 [Triticum aestivum]	1.16796	-1.18591	NA
TraesCS4D02G107400	K01623|2.7e-219|ats:109769287|K01623 fructose-bisphosphate aldolase, class I [EC:4.1.2.13] | (RefSeq) LOC109769287; fructose-bisphosphate aldolase, chloroplastic	Glycolysis / Gluconeogenesis (ko00010);; Pentose phosphate pathway (ko00030);; Fructose and mannose metabolism (ko00051);; Carbon fixation in photosynthetic organisms (ko00710);; Carbon metabolism (ko01200);; Biosynthesis of amino acids (ko01230)	fructose-bisphosphate aldolase, chloroplastic [Aegilops tauschii subsp. tauschii]	NA	-1.23666	NA
TraesCS7D02G377400	K01623|4.1e-201|ats:109784565|K01623 fructose-bisphosphate aldolase, class I [EC:4.1.2.13] | (RefSeq) LOC109784565; fructose-bisphosphate aldolase 5, cytosolic-like	Glycolysis / Gluconeogenesis (ko00010);; Pentose phosphate pathway (ko00030);; Fructose and mannose metabolism (ko00051);; Carbon fixation in photosynthetic organisms (ko00710);; Carbon metabolism (ko01200);; Biosynthesis of amino acids (ko01230)	fructose-bisphosphate aldolase 5, cytosolic-like [Aegilops tauschii subsp. tauschii]	NA	-2.63455	NA
TraesCS7B02G283000	K01623|7.7e-200|ats:109784565|K01623 fructose-bisphosphate aldolase, class I [EC:4.1.2.13] | (RefSeq) LOC109784565; fructose-bisphosphate aldolase 5, cytosolic-like	Glycolysis / Gluconeogenesis (ko00010);; Pentose phosphate pathway (ko00030);; Fructose and mannose metabolism (ko00051);; Carbon fixation in photosynthetic organisms (ko00710);; Carbon metabolism (ko01200);; Biosynthesis of amino acids (ko01230)	unnamed protein product [Triticum turgidum subsp. durum]	NA	-2.2558	NA
TraesCS6A02G063200	K01807|1.1e-122|ats:109784914|K01807 ribose 5-phosphate isomerase A [EC:5.3.1.6] | (RefSeq) LOC109784914; probable ribose-5-phosphate isomerase 3, chloroplastic isoform X1	Pentose phosphate pathway (ko00030);; Carbon fixation in photosynthetic organisms (ko00710);; Carbon metabolism (ko01200);; Biosynthesis of amino acids (ko01230)	probable ribose-5-phosphate isomerase 3, chloroplastic isoform X1 [Aegilops tauschii subsp. tauschii]	NA	-1.03201	NA
TraesCS5B02G419300	K01807|5.6e-156|ats:109753008|K01807 ribose 5-phosphate isomerase A [EC:5.3.1.6] | (RefSeq) LOC109753008; probable ribose-5-phosphate isomerase 4, chloroplastic	Pentose phosphate pathway (ko00030);; Carbon fixation in photosynthetic organisms (ko00710);; Carbon metabolism (ko01200);; Biosynthesis of amino acids (ko01230)	probable ribose-5-phosphate isomerase 4, chloroplastic [Aegilops tauschii subsp. tauschii]	NA	-1.97489	-1.41579
TraesCS5A02G417000	K01807|8.1e-155|ats:109753008|K01807 ribose 5-phosphate isomerase A [EC:5.3.1.6] | (RefSeq) LOC109753008; probable ribose-5-phosphate isomerase 4, chloroplastic	Pentose phosphate pathway (ko00030);; Carbon fixation in photosynthetic organisms (ko00710);; Carbon metabolism (ko01200);; Biosynthesis of amino acids (ko01230)	probable ribose-5-phosphate isomerase 4, chloroplastic [Aegilops tauschii subsp. tauschii]	NA	-1.40576	-1.105
TraesCS6D02G291600	K02437|2.9e-85|ats:109773349|K02437 glycine cleavage system H protein | (RefSeq) LOC109773349; glycine cleavage system H protein, mitochondrial	Glycine, serine and threonine metabolism (ko00260);; Glyoxylate and dicarboxylate metabolism (ko00630);; Carbon metabolism (ko01200)	glycine cleavage system H protein, mitochondrial [Aegilops tauschii subsp. tauschii]	1.3102	NA	NA
TraesCS6A02G041700	K03781|1.3e-303|ats:109735378|K03781 catalase [EC:1.11.1.6] | (RefSeq) LOC109735378; catalase isozyme 2	Tryptophan metabolism (ko00380);; Glyoxylate and dicarboxylate metabolism (ko00630);; Carbon metabolism (ko01200);; MAPK signaling pathway - plant (ko04016);; Peroxisome (ko04146)	unnamed protein product [Triticum turgidum subsp. durum]	-2.53454	NA	NA
TraesCS6D02G048300	K03781|3.5e-293|ats:109735378|K03781 catalase [EC:1.11.1.6] | (RefSeq) LOC109735378; catalase isozyme 2	Tryptophan metabolism (ko00380);; Glyoxylate and dicarboxylate metabolism (ko00630);; Carbon metabolism (ko01200);; MAPK signaling pathway - plant (ko04016);; Peroxisome (ko04146)	catalase isozyme 2 [Aegilops tauschii subsp. tauschii]	-1.02897	NA	NA
TraesCS3A02G539200	K03841|1.7e-13|zma:103631224|K03841 fructose-1,6-bisphosphatase I [EC:3.1.3.11] | (RefSeq) fructose-1,6-bisphosphatase, cytosolic	Glycolysis / Gluconeogenesis (ko00010);; Pentose phosphate pathway (ko00030);; Fructose and mannose metabolism (ko00051);; Carbon fixation in photosynthetic organisms (ko00710);; Carbon metabolism (ko01200)	unnamed protein product [Triticum turgidum subsp. durum]	-1.7901	NA	-1.12531
TraesCS4B02G211400	K03841|1.9e-218|ats:109773559|K03841 fructose-1,6-bisphosphatase I [EC:3.1.3.11] | (RefSeq) LOC109773559; fructose-1,6-bisphosphatase, chloroplastic	Glycolysis / Gluconeogenesis (ko00010);; Pentose phosphate pathway (ko00030);; Fructose and mannose metabolism (ko00051);; Carbon fixation in photosynthetic organisms (ko00710);; Carbon metabolism (ko01200)	RecName: Full=Fructose-1,6-bisphosphatase, chloroplastic; Short=FBPase; AltName: Full=D-fructose-1,6-bisphosphate 1-phosphohydrolase; Flags: Precursor [Triticum aestivum]	NA	-1.19414	NA
TraesCS3A02G377600	K03841|7.8e-194|ats:109741479|K03841 fructose-1,6-bisphosphatase I [EC:3.1.3.11] | (RefSeq) LOC109741479; fructose-1,6-bisphosphatase, cytosolic isoform X1	Glycolysis / Gluconeogenesis (ko00010);; Pentose phosphate pathway (ko00030);; Fructose and mannose metabolism (ko00051);; Carbon fixation in photosynthetic organisms (ko00710);; Carbon metabolism (ko01200)	fructose-1,6-bisphosphatase, cytosolic isoform X2 [Aegilops tauschii subsp. tauschii]	NA	-1.70005	NA
TraesCS3D02G370700	K03841|7.8e-194|ats:109741479|K03841 fructose-1,6-bisphosphatase I [EC:3.1.3.11] | (RefSeq) LOC109741479; fructose-1,6-bisphosphatase, cytosolic isoform X1	Glycolysis / Gluconeogenesis (ko00010);; Pentose phosphate pathway (ko00030);; Fructose and mannose metabolism (ko00051);; Carbon fixation in photosynthetic organisms (ko00710);; Carbon metabolism (ko01200)	fructose-1,6-bisphosphatase, cytosolic isoform X2 [Aegilops tauschii subsp. tauschii]	NA	-1.91713	NA
TraesCS2B02G342200	K05298|1.7e-224|ats:109754470|K05298 glyceraldehyde-3-phosphate dehydrogenase (NADP+) (phosphorylating) [EC:1.2.1.13] | (RefSeq) LOC109754470; glyceraldehyde-3-phosphate dehydrogenase A, chloroplastic	Carbon fixation in photosynthetic organisms (ko00710);; Carbon metabolism (ko01200)	glyceraldehyde-3-phosphate dehydrogenase A, chloroplastic [Aegilops tauschii subsp. tauschii]	NA	-1.947	NA
TraesCS2D02G322900	K05298|1.7e-224|ats:109754470|K05298 glyceraldehyde-3-phosphate dehydrogenase (NADP+) (phosphorylating) [EC:1.2.1.13] | (RefSeq) LOC109754470; glyceraldehyde-3-phosphate dehydrogenase A, chloroplastic	Carbon fixation in photosynthetic organisms (ko00710);; Carbon metabolism (ko01200)	glyceraldehyde-3-phosphate dehydrogenase A, chloroplastic [Aegilops tauschii subsp. tauschii]	NA	-1.88619	NA
TraesCS4D02G319400	K05298|5.3e-251|ats:109783816|K05298 glyceraldehyde-3-phosphate dehydrogenase (NADP+) (phosphorylating) [EC:1.2.1.13] | (RefSeq) LOC109783816; glyceraldehyde-3-phosphate dehydrogenase B, chloroplastic	Carbon fixation in photosynthetic organisms (ko00710);; Carbon metabolism (ko01200)	glyceraldehyde-3-phosphate dehydrogenase B, chloroplastic [Aegilops tauschii subsp. tauschii]	NA	-1.82022	NA
TraesCS2B02G366900	K19269|1.5e-195|ats:109734281|K19269 phosphoglycolate phosphatase [EC:3.1.3.18 3.1.3.48] | (RefSeq) LOC109734281; phosphoglycolate phosphatase 1B, chloroplastic-like	Glyoxylate and dicarboxylate metabolism (ko00630);; Carbon metabolism (ko01200)	phosphoglycolate phosphatase 1B, chloroplastic-like [Aegilops tauschii subsp. tauschii]	1.04655	NA	NA
TraesCS1A02G313300	K00927|9.7e-243|ats:109748724|K00927 phosphoglycerate kinase [EC:2.7.2.3] | (RefSeq) LOC109748724; phosphoglycerate kinase, chloroplastic	Glycolysis / Gluconeogenesis (ko00010);; Carbon fixation in photosynthetic organisms (ko00710);; Carbon metabolism (ko01200);; Biosynthesis of amino acids (ko01230)	RecName: Full=Phosphoglycerate kinase, chloroplastic; Flags: Precursor [Triticum aestivum]	NA	-1.74771	NA
TraesCS1B02G325100	K00927|1.5e-242|ats:109748724|K00927 phosphoglycerate kinase [EC:2.7.2.3] | (RefSeq) LOC109748724; phosphoglycerate kinase, chloroplastic	Glycolysis / Gluconeogenesis (ko00010);; Carbon fixation in photosynthetic organisms (ko00710);; Carbon metabolism (ko01200);; Biosynthesis of amino acids (ko01230)	RecName: Full=Phosphoglycerate kinase, chloroplastic; Flags: Precursor [Triticum aestivum]	NA	-1.69165	NA
TraesCS2A02G066900	K01602|5.5e-96|ats:109754300|K01602 ribulose-bisphosphate carboxylase small chain [EC:4.1.1.39] | (RefSeq) LOC109754300; ribulose bisphosphate carboxylase small chain PWS4.3, chloroplastic-like	Glyoxylate and dicarboxylate metabolism (ko00630);; Carbon fixation in photosynthetic organisms (ko00710);; Carbon metabolism (ko01200)	Ribulose bisphosphate carboxylase small chain PWS4.3, chloroplastic [Triticum urartu]	NA	-2.39138	-1.44104
TraesCS2A02G067000	K01602|5.0e-96|ats:109754280|K01602 ribulose-bisphosphate carboxylase small chain [EC:4.1.1.39] | (RefSeq) LOC109754280; ribulose bisphosphate carboxylase small chain PW9, chloroplastic-like	Glyoxylate and dicarboxylate metabolism (ko00630);; Carbon fixation in photosynthetic organisms (ko00710);; Carbon metabolism (ko01200)	Ribulose bisphosphate carboxylase small chain PW9, chloroplastic [Triticum urartu]	NA	-3.36179	-1.6199
TraesCS2A02G067300	K01602|9.1e-98|ats:109754280|K01602 ribulose-bisphosphate carboxylase small chain [EC:4.1.1.39] | (RefSeq) LOC109754280; ribulose bisphosphate carboxylase small chain PW9, chloroplastic-like	Glyoxylate and dicarboxylate metabolism (ko00630);; Carbon fixation in photosynthetic organisms (ko00710);; Carbon metabolism (ko01200)	ribulose bisphosphate carboxylase small chain PW9, chloroplastic-like [Aegilops tauschii subsp. tauschii]	1.44255	NA	NA
TraesCS2A02G234900	K01807|1.8e-140|ats:109759034|K01807 ribose 5-phosphate isomerase A [EC:5.3.1.6] | (RefSeq) LOC109759034; probable ribose-5-phosphate isomerase 3, chloroplastic	Pentose phosphate pathway (ko00030);; Carbon fixation in photosynthetic organisms (ko00710);; Carbon metabolism (ko01200);; Biosynthesis of amino acids (ko01230)	probable ribose-5-phosphate isomerase 3, chloroplastic [Aegilops tauschii subsp. tauschii]	NA	-1.42607	NA
TraesCS2A02G344600	K05298|6.5e-224|ats:109754470|K05298 glyceraldehyde-3-phosphate dehydrogenase (NADP+) (phosphorylating) [EC:1.2.1.13] | (RefSeq) LOC109754470; glyceraldehyde-3-phosphate dehydrogenase A, chloroplastic	Carbon fixation in photosynthetic organisms (ko00710);; Carbon metabolism (ko01200)	glyceraldehyde-3-phosphate dehydrogenase A, chloroplastic [Aegilops tauschii subsp. tauschii]	NA	-1.95272	NA
TraesCS2A02G467700	K11517|7.3e-206|ats:109734314|K11517 (S)-2-hydroxy-acid oxidase [EC:1.1.3.15] | (RefSeq) LOC109734314; peroxisomal (S)-2-hydroxy-acid oxidase GLO3	Glyoxylate and dicarboxylate metabolism (ko00630);; Carbon metabolism (ko01200);; Peroxisome (ko04146)	peroxisomal (S)-2-hydroxy-acid oxidase GLO3 [Aegilops tauschii subsp. tauschii]	-1.87011	NA	NA
TraesCS2B02G041700	K15919|2.9e-158|ats:109751459|K15919 glyoxylate/hydroxypyruvate reductase [EC:1.1.1.79 1.1.1.81] | (RefSeq) LOC109751459; glyoxylate/hydroxypyruvate reductase HPR3-like	Glycine, serine and threonine metabolism (ko00260);; Glyoxylate and dicarboxylate metabolism (ko00630);; Carbon metabolism (ko01200)	unnamed protein product [Triticum aestivum]	-2.09802	NA	NA
TraesCS2B02G078900	K01602|6.5e-96|ats:109754300|K01602 ribulose-bisphosphate carboxylase small chain [EC:4.1.1.39] | (RefSeq) LOC109754300; ribulose bisphosphate carboxylase small chain PWS4.3, chloroplastic-like	Glyoxylate and dicarboxylate metabolism (ko00630);; Carbon fixation in photosynthetic organisms (ko00710);; Carbon metabolism (ko01200)	unnamed protein product [Triticum turgidum subsp. durum]	NA	-2.2106	-1.60246
TraesCS2B02G079300	K01602|4.2e-95|ats:109754300|K01602 ribulose-bisphosphate carboxylase small chain [EC:4.1.1.39] | (RefSeq) LOC109754300; ribulose bisphosphate carboxylase small chain PWS4.3, chloroplastic-like	Glyoxylate and dicarboxylate metabolism (ko00630);; Carbon fixation in photosynthetic organisms (ko00710);; Carbon metabolism (ko01200)	chloroplast ribulose-1,5-bisphosphate carboxylase/oxygenase small subunit [Triticum aestivum]	NA	-1.9394	NA
TraesCS2B02G490700	K11517|9.0e-204|ats:109734314|K11517 (S)-2-hydroxy-acid oxidase [EC:1.1.3.15] | (RefSeq) LOC109734314; peroxisomal (S)-2-hydroxy-acid oxidase GLO3	Glyoxylate and dicarboxylate metabolism (ko00630);; Carbon metabolism (ko01200);; Peroxisome (ko04146)	unnamed protein product [Triticum turgidum subsp. durum]	-2.03961	NA	NA
TraesCS2D02G065300	K01602|7.7e-97|ats:109754300|K01602 ribulose-bisphosphate carboxylase small chain [EC:4.1.1.39] | (RefSeq) LOC109754300; ribulose bisphosphate carboxylase small chain PWS4.3, chloroplastic-like	Glyoxylate and dicarboxylate metabolism (ko00630);; Carbon fixation in photosynthetic organisms (ko00710);; Carbon metabolism (ko01200)	Ribulose bisphosphate carboxylase small chain PWS4.3, chloroplastic [Hordeum vulgare]	NA	-2.74563	-1.01491
TraesCS2D02G065400	K01602|9.1e-98|ats:109754280|K01602 ribulose-bisphosphate carboxylase small chain [EC:4.1.1.39] | (RefSeq) LOC109754280; ribulose bisphosphate carboxylase small chain PW9, chloroplastic-like	Glyoxylate and dicarboxylate metabolism (ko00630);; Carbon fixation in photosynthetic organisms (ko00710);; Carbon metabolism (ko01200)	ribulose bisphosphate carboxylase small chain PW9, chloroplastic-like [Aegilops tauschii subsp. tauschii]	NA	-2.40717	NA
TraesCS2D02G065500	K01602|5.1e-90|ats:109754280|K01602 ribulose-bisphosphate carboxylase small chain [EC:4.1.1.39] | (RefSeq) LOC109754280; ribulose bisphosphate carboxylase small chain PW9, chloroplastic-like	Glyoxylate and dicarboxylate metabolism (ko00630);; Carbon fixation in photosynthetic organisms (ko00710);; Carbon metabolism (ko01200)	ribulose bisphosphate carboxylase small chain PW9, chloroplastic-like [Aegilops tauschii subsp. tauschii]	NA	-2.90375	NA
TraesCS2D02G238600	K01807|2.6e-89|ats:109759034|K01807 ribose 5-phosphate isomerase A [EC:5.3.1.6] | (RefSeq) LOC109759034; probable ribose-5-phosphate isomerase 3, chloroplastic	Pentose phosphate pathway (ko00030);; Carbon fixation in photosynthetic organisms (ko00710);; Carbon metabolism (ko01200);; Biosynthesis of amino acids (ko01230)	probable ribose-5-phosphate isomerase 3, chloroplastic [Aegilops tauschii subsp. tauschii]	NA	-1.17211	NA
TraesCS2D02G467700	K11517|2.5e-206|ats:109734314|K11517 (S)-2-hydroxy-acid oxidase [EC:1.1.3.15] | (RefSeq) LOC109734314; peroxisomal (S)-2-hydroxy-acid oxidase GLO3	Glyoxylate and dicarboxylate metabolism (ko00630);; Carbon metabolism (ko01200);; Peroxisome (ko04146)	peroxisomal (S)-2-hydroxy-acid oxidase GLO3 [Aegilops tauschii subsp. tauschii]	-1.53779	NA	NA
TraesCS3B02G025200	K01623|3.0e-210|ats:109761015|K01623 fructose-bisphosphate aldolase, class I [EC:4.1.2.13] | (RefSeq) LOC109761015; fructose-bisphosphate aldolase 1, chloroplastic-like	Glycolysis / Gluconeogenesis (ko00010);; Pentose phosphate pathway (ko00030);; Fructose and mannose metabolism (ko00051);; Carbon fixation in photosynthetic organisms (ko00710);; Carbon metabolism (ko01200);; Biosynthesis of amino acids (ko01230)	unnamed protein product [Triticum turgidum subsp. durum]	NA	2.71157	NA
TraesCS3B02G186100	K01601|1.1e-253|mtr:MTR_0002s0660|K01601 ribulose-bisphosphate carboxylase large chain [EC:4.1.1.39] | (RefSeq) ribulose bisphosphate carboxylase large chain domain protein	Glyoxylate and dicarboxylate metabolism (ko00630);; Carbon fixation in photosynthetic organisms (ko00710);; Carbon metabolism (ko01200)	ribulose-1,5-bisphosphate carboxylase/oxygenase large subunit [Triticum aestivum]	NA	-1.34614	NA
TraesCS3B02G410400	K03841|3.9e-193|ats:109741479|K03841 fructose-1,6-bisphosphatase I [EC:3.1.3.11] | (RefSeq) LOC109741479; fructose-1,6-bisphosphatase, cytosolic isoform X1	Glycolysis / Gluconeogenesis (ko00010);; Pentose phosphate pathway (ko00030);; Fructose and mannose metabolism (ko00051);; Carbon fixation in photosynthetic organisms (ko00710);; Carbon metabolism (ko01200)	fructose-1,6-bisphosphatase, cytosolic isoform X2 [Aegilops tauschii subsp. tauschii]	NA	-1.97976	NA
TraesCS3D02G359900	K01100|2.2e-202|ats:109766899|K01100 sedoheptulose-bisphosphatase [EC:3.1.3.37] | (RefSeq) LOC109766899; sedoheptulose-1,7-bisphosphatase, chloroplastic	Carbon fixation in photosynthetic organisms (ko00710);; Carbon metabolism (ko01200)	unnamed protein product [Triticum turgidum subsp. durum]	NA	-1.20878	NA
TraesCS4A02G093100	K03841|1.7e-219|ats:109773559|K03841 fructose-1,6-bisphosphatase I [EC:3.1.3.11] | (RefSeq) LOC109773559; fructose-1,6-bisphosphatase, chloroplastic	Glycolysis / Gluconeogenesis (ko00010);; Pentose phosphate pathway (ko00030);; Fructose and mannose metabolism (ko00051);; Carbon fixation in photosynthetic organisms (ko00710);; Carbon metabolism (ko01200)	RecName: Full=Fructose-1,6-bisphosphatase, chloroplastic; Short=FBPase; AltName: Full=D-fructose-1,6-bisphosphate 1-phosphohydrolase; Flags: Precursor [Triticum aestivum]	NA	-1.01837	NA
TraesCS4B02G323000	K05298|1.0e-249|ats:109783816|K05298 glyceraldehyde-3-phosphate dehydrogenase (NADP+) (phosphorylating) [EC:1.2.1.13] | (RefSeq) LOC109783816; glyceraldehyde-3-phosphate dehydrogenase B, chloroplastic	Carbon fixation in photosynthetic organisms (ko00710);; Carbon metabolism (ko01200)	Glyceraldehyde-3-phosphate dehydrogenase B, chloroplastic [Triticum urartu]	NA	-1.67646	NA
TraesCS5A02G108000	K01623|1.6e-219|ats:109770387|K01623 fructose-bisphosphate aldolase, class I [EC:4.1.2.13] | (RefSeq) LOC109770387; fructose-bisphosphate aldolase, chloroplastic-like	Glycolysis / Gluconeogenesis (ko00010);; Pentose phosphate pathway (ko00030);; Fructose and mannose metabolism (ko00051);; Carbon fixation in photosynthetic organisms (ko00710);; Carbon metabolism (ko01200);; Biosynthesis of amino acids (ko01230)	fructose-bisphosphate aldolase, chloroplastic-like [Aegilops tauschii subsp. tauschii]	1.66604	-1.86852	1.04549
TraesCS5A02G165700	K01602|5.4e-98|ats:109756851|K01602 ribulose-bisphosphate carboxylase small chain [EC:4.1.1.39] | (RefSeq) LOC109756851; ribulose bisphosphate carboxylase small chain clone 512	Glyoxylate and dicarboxylate metabolism (ko00630);; Carbon fixation in photosynthetic organisms (ko00710);; Carbon metabolism (ko01200)	ribulose bisphosphate carboxylase small chain clone 512 [Aegilops tauschii subsp. tauschii]	NA	-2.08096	NA
TraesCS5A02G495100	K05298|1.3e-249|ats:109783816|K05298 glyceraldehyde-3-phosphate dehydrogenase (NADP+) (phosphorylating) [EC:1.2.1.13] | (RefSeq) LOC109783816; glyceraldehyde-3-phosphate dehydrogenase B, chloroplastic	Carbon fixation in photosynthetic organisms (ko00710);; Carbon metabolism (ko01200)	Glyceraldehyde-3-phosphate dehydrogenase B, chloroplastic [Triticum urartu]	NA	-1.66608	NA
TraesCS5B02G115300	K01623|2.7e-219|ats:109770387|K01623 fructose-bisphosphate aldolase, class I [EC:4.1.2.13] | (RefSeq) LOC109770387; fructose-bisphosphate aldolase, chloroplastic-like	Glycolysis / Gluconeogenesis (ko00010);; Pentose phosphate pathway (ko00030);; Fructose and mannose metabolism (ko00051);; Carbon fixation in photosynthetic organisms (ko00710);; Carbon metabolism (ko01200);; Biosynthesis of amino acids (ko01230)	fructose-1,6-bisphosphate aldolase 8 [Triticum aestivum]	1.81085	-1.61876	1.13422
TraesCS5B02G162600	K01602|5.4e-98|ats:109756851|K01602 ribulose-bisphosphate carboxylase small chain [EC:4.1.1.39] | (RefSeq) LOC109756851; ribulose bisphosphate carboxylase small chain clone 512	Glyoxylate and dicarboxylate metabolism (ko00630);; Carbon fixation in photosynthetic organisms (ko00710);; Carbon metabolism (ko01200)	ribulose bisphosphate carboxylase small chain clone 512 [Aegilops tauschii subsp. tauschii]	NA	-1.81346	NA
TraesCS5D02G122700	K01623|1.6e-219|ats:109770387|K01623 fructose-bisphosphate aldolase, class I [EC:4.1.2.13] | (RefSeq) LOC109770387; fructose-bisphosphate aldolase, chloroplastic-like	Glycolysis / Gluconeogenesis (ko00010);; Pentose phosphate pathway (ko00030);; Fructose and mannose metabolism (ko00051);; Carbon fixation in photosynthetic organisms (ko00710);; Carbon metabolism (ko01200);; Biosynthesis of amino acids (ko01230)	fructose-bisphosphate aldolase, chloroplastic-like [Aegilops tauschii subsp. tauschii]	1.62835	-1.71461	NA
TraesCS5D02G169600	K01602|4.4e-77|ats:109756851|K01602 ribulose-bisphosphate carboxylase small chain [EC:4.1.1.39] | (RefSeq) LOC109756851; ribulose bisphosphate carboxylase small chain clone 512	Glyoxylate and dicarboxylate metabolism (ko00630);; Carbon fixation in photosynthetic organisms (ko00710);; Carbon metabolism (ko01200)	unnamed protein product [Triticum turgidum subsp. durum]	NA	-1.65956	NA
TraesCS5D02G424700	K01807|2.0e-161|ats:109753008|K01807 ribose 5-phosphate isomerase A [EC:5.3.1.6] | (RefSeq) LOC109753008; probable ribose-5-phosphate isomerase 4, chloroplastic	Pentose phosphate pathway (ko00030);; Carbon fixation in photosynthetic organisms (ko00710);; Carbon metabolism (ko01200);; Biosynthesis of amino acids (ko01230)	probable ribose-5-phosphate isomerase 4, chloroplastic [Aegilops tauschii subsp. tauschii]	NA	-1.92998	-1.23329
TraesCS6B02G342400	K02437|4.1e-84|ats:109773349|K02437 glycine cleavage system H protein | (RefSeq) LOC109773349; glycine cleavage system H protein, mitochondrial	Glycine, serine and threonine metabolism (ko00260);; Glyoxylate and dicarboxylate metabolism (ko00630);; Carbon metabolism (ko01200)	unnamed protein product [Triticum turgidum subsp. durum]	1.01631	NA	NA
TraesCS7A02G071100	K00615|0.0e+00|ats:109744874|K00615 transketolase [EC:2.2.1.1] | (RefSeq) LOC109744874; transketolase, chloroplastic	Pentose phosphate pathway (ko00030);; Carbon fixation in photosynthetic organisms (ko00710);; Carbon metabolism (ko01200);; Biosynthesis of amino acids (ko01230)	transketolase, chloroplastic [Aegilops tauschii subsp. tauschii]	NA	-1.50845	NA
TraesCS7A02G381100	K01623|2.2e-199|ats:109784565|K01623 fructose-bisphosphate aldolase, class I [EC:4.1.2.13] | (RefSeq) LOC109784565; fructose-bisphosphate aldolase 5, cytosolic-like	Glycolysis / Gluconeogenesis (ko00010);; Pentose phosphate pathway (ko00030);; Fructose and mannose metabolism (ko00051);; Carbon fixation in photosynthetic organisms (ko00710);; Carbon metabolism (ko01200);; Biosynthesis of amino acids (ko01230)	fructose-bisphosphate aldolase 5, cytosolic-like [Aegilops tauschii subsp. tauschii]	NA	-2.57028	NA
TraesCS7D02G066500	K00615|0.0e+00|ats:109744874|K00615 transketolase [EC:2.2.1.1] | (RefSeq) LOC109744874; transketolase, chloroplastic	Pentose phosphate pathway (ko00030);; Carbon fixation in photosynthetic organisms (ko00710);; Carbon metabolism (ko01200);; Biosynthesis of amino acids (ko01230)	transketolase, chloroplastic [Aegilops tauschii subsp. tauschii]	NA	-1.10631	NA
Triticum_aestivum_newGene_12549	K00830|2.7e-234|ats:109747472|K00830 alanine-glyoxylate transaminase / serine-glyoxylate transaminase / serine-pyruvate transaminase [EC:2.6.1.44 2.6.1.45 2.6.1.51] | (RefSeq) LOC109747472; serine--glyoxylate aminotransferase	Alanine, aspartate and glutamate metabolism (ko00250);; Glycine, serine and threonine metabolism (ko00260);; Glyoxylate and dicarboxylate metabolism (ko00630);; Carbon metabolism (ko01200);; Peroxisome (ko04146)	serine--glyoxylate aminotransferase [Aegilops tauschii subsp. tauschii]	1.16028	NA	NA
Note：NA represent the genes were not belong to DEGs in the corresponding cultivar.

## Sheet: Photorespiration
DEGs mapped to Carbon metabolism pathway. B. Photorespiration
GeneID	KEGG_annotation	KEGG_pathway	NR_annotation	ZM366	JD8	Hybrid
TraesCS2D02G467900	K00605|1.3e-235|ats:109734312|K00605 aminomethyltransferase [EC:2.1.2.10] | (RefSeq) LOC109734312; aminomethyltransferase, mitochondrial	Glycine, serine and threonine metabolism (ko00260);; Glyoxylate and dicarboxylate metabolism (ko00630);; One carbon pool by folate (ko00670);; Carbon metabolism (ko01200)	aminomethyltransferase, mitochondrial [Aegilops tauschii subsp. tauschii]	NA	-1.26913	NA
TraesCS6B02G056800	K03781|1.0e-303|ats:109735378|K03781 catalase [EC:1.11.1.6] | (RefSeq) LOC109735378; catalase isozyme 2	Tryptophan metabolism (ko00380);; Glyoxylate and dicarboxylate metabolism (ko00630);; Carbon metabolism (ko01200);; MAPK signaling pathway - plant (ko04016);; Peroxisome (ko04146)	catalase isozyme 2 [Aegilops tauschii subsp. tauschii]	NA	-1.14411	-1.83351
TraesCS6D02G048300	K03781|3.5e-293|ats:109735378|K03781 catalase [EC:1.11.1.6] | (RefSeq) LOC109735378; catalase isozyme 2	Tryptophan metabolism (ko00380);; Glyoxylate and dicarboxylate metabolism (ko00630);; Carbon metabolism (ko01200);; MAPK signaling pathway - plant (ko04016);; Peroxisome (ko04146)	catalase isozyme 2 [Aegilops tauschii subsp. tauschii]	-1.02897	NA	NA
TraesCS5A02G498000	K03781|7.5e-299|ats:109750340|K03781 catalase [EC:1.11.1.6] | (RefSeq) LOC109750340; catalase-1	Tryptophan metabolism (ko00380);; Glyoxylate and dicarboxylate metabolism (ko00630);; Carbon metabolism (ko01200);; MAPK signaling pathway - plant (ko04016);; Peroxisome (ko04146)	catalase-1 [Aegilops tauschii subsp. tauschii]	NA	-1.75214	NA
TraesCS3D02G266100	K15918|4.5e-236|ats:109784955|K15918 D-glycerate 3-kinase [EC:2.7.1.31] | (RefSeq) LOC109784955; D-glycerate 3-kinase, chloroplastic	Glycine, serine and threonine metabolism (ko00260);; Glycerolipid metabolism (ko00561);; Glyoxylate and dicarboxylate metabolism (ko00630);; Carbon metabolism (ko01200)	D-glycerate 3-kinase, chloroplastic [Aegilops tauschii subsp. tauschii]	NA	-1.36688	NA
TraesCS1A02G066400	K00382|6.8e-271|ats:109767106|K00382 dihydrolipoamide dehydrogenase [EC:1.8.1.4] | (RefSeq) LOC109767106; dihydrolipoyl dehydrogenase 1, mitochondrial-like	Glycolysis / Gluconeogenesis (ko00010);; Citrate cycle (TCA cycle) (ko00020);; Glycine, serine and threonine metabolism (ko00260);; Valine, leucine and isoleucine degradation (ko00280);; Lysine degradation (ko00310);; Tryptophan metabolism (ko00380);; Pyruvate metabolism (ko00620);; Glyoxylate and dicarboxylate metabolism (ko00630);; Propanoate metabolism (ko00640);; Carbon metabolism (ko01200)	dihydrolipoyl dehydrogenase 1, mitochondrial-like [Aegilops tauschii subsp. tauschii]	NA	-1.8241	NA
TraesCS1B02G084700	K00382|6.8e-271|ats:109767106|K00382 dihydrolipoamide dehydrogenase [EC:1.8.1.4] | (RefSeq) LOC109767106; dihydrolipoyl dehydrogenase 1, mitochondrial-like	Glycolysis / Gluconeogenesis (ko00010);; Citrate cycle (TCA cycle) (ko00020);; Glycine, serine and threonine metabolism (ko00260);; Valine, leucine and isoleucine degradation (ko00280);; Lysine degradation (ko00310);; Tryptophan metabolism (ko00380);; Pyruvate metabolism (ko00620);; Glyoxylate and dicarboxylate metabolism (ko00630);; Propanoate metabolism (ko00640);; Carbon metabolism (ko01200)	dihydrolipoyl dehydrogenase 1, mitochondrial-like [Aegilops tauschii subsp. tauschii]	NA	-2.21794	NA
TraesCS1D02G067500	K00382|3.6e-272|ats:109767106|K00382 dihydrolipoamide dehydrogenase [EC:1.8.1.4] | (RefSeq) LOC109767106; dihydrolipoyl dehydrogenase 1, mitochondrial-like	Glycolysis / Gluconeogenesis (ko00010);; Citrate cycle (TCA cycle) (ko00020);; Glycine, serine and threonine metabolism (ko00260);; Valine, leucine and isoleucine degradation (ko00280);; Lysine degradation (ko00310);; Tryptophan metabolism (ko00380);; Pyruvate metabolism (ko00620);; Glyoxylate and dicarboxylate metabolism (ko00630);; Propanoate metabolism (ko00640);; Carbon metabolism (ko01200)	dihydrolipoyl dehydrogenase 1, mitochondrial-like [Aegilops tauschii subsp. tauschii]	1.03181	-1.79609	NA
TraesCS2B02G280600	K14272|8.4e-279|ats:109734653|K14272 glutamate--glyoxylate aminotransferase [EC:2.6.1.4 2.6.1.2 2.6.1.44] | (RefSeq) LOC109734653; glutamate--glyoxylate aminotransferase 2 isoform X1	Arginine biosynthesis (ko00220);; Alanine, aspartate and glutamate metabolism (ko00250);; Glycine, serine and threonine metabolism (ko00260);; Glyoxylate and dicarboxylate metabolism (ko00630);; Carbon fixation in photosynthetic organisms (ko00710);; Carbon metabolism (ko01200);; 2-Oxocarboxylic acid metabolism (ko01210);; Biosynthesis of amino acids (ko01230)	glutamate--glyoxylate aminotransferase 2 isoform X1 [Aegilops tauschii subsp. tauschii]	NA	-1.47666	NA
TraesCS2D02G262400	K14272|2.2e-279|ats:109734653|K14272 glutamate--glyoxylate aminotransferase [EC:2.6.1.4 2.6.1.2 2.6.1.44] | (RefSeq) LOC109734653; glutamate--glyoxylate aminotransferase 2 isoform X1	Arginine biosynthesis (ko00220);; Alanine, aspartate and glutamate metabolism (ko00250);; Glycine, serine and threonine metabolism (ko00260);; Glyoxylate and dicarboxylate metabolism (ko00630);; Carbon fixation in photosynthetic organisms (ko00710);; Carbon metabolism (ko01200);; 2-Oxocarboxylic acid metabolism (ko01210);; Biosynthesis of amino acids (ko01230)	glutamate--glyoxylate aminotransferase 2 isoform X1 [Aegilops tauschii subsp. tauschii]	NA	-1.12871	NA
TraesCS6D02G291600	K02437|2.9e-85|ats:109773349|K02437 glycine cleavage system H protein | (RefSeq) LOC109773349; glycine cleavage system H protein, mitochondrial	Glycine, serine and threonine metabolism (ko00260);; Glyoxylate and dicarboxylate metabolism (ko00630);; Carbon metabolism (ko01200)	glycine cleavage system H protein, mitochondrial [Aegilops tauschii subsp. tauschii]	1.3102	-1.54588	NA
TraesCS6A02G312200	K02437|1.1e-84|ats:109773349|K02437 glycine cleavage system H protein | (RefSeq) LOC109773349; glycine cleavage system H protein, mitochondrial	Glycine, serine and threonine metabolism (ko00260);; Glyoxylate and dicarboxylate metabolism (ko00630);; Carbon metabolism (ko01200)	Glycine cleavage system H protein, mitochondrial [Triticum urartu]	NA	-1.78102	NA
TraesCS3D02G250600	K00281|0.0e+00|ats:109783847|K00281 glycine dehydrogenase [EC:1.4.4.2] | (RefSeq) LOC109783847; glycine dehydrogenase (decarboxylating) 1, mitochondrial-like	Glycine, serine and threonine metabolism (ko00260);; Glyoxylate and dicarboxylate metabolism (ko00630);; Carbon metabolism (ko01200)	glycine dehydrogenase (decarboxylating) 1, mitochondrial-like [Aegilops tauschii subsp. tauschii]	1.05348	-1.38564	NA
TraesCS5D02G432900	K11517|1.1e-204|ats:109732559|K11517 (S)-2-hydroxy-acid oxidase [EC:1.1.3.15] | (RefSeq) LOC109732559; peroxisomal (S)-2-hydroxy-acid oxidase GLO1	Glyoxylate and dicarboxylate metabolism (ko00630);; Carbon metabolism (ko01200);; Peroxisome (ko04146)	peroxisomal (S)-2-hydroxy-acid oxidase GLO1 [Aegilops tauschii subsp. tauschii]	NA	-1.01922	NA
TraesCS2D02G251800	K11517|5.6e-184|ats:109770439|K11517 (S)-2-hydroxy-acid oxidase [EC:1.1.3.15] | (RefSeq) LOC109770439; peroxisomal (S)-2-hydroxy-acid oxidase GLO5	Glyoxylate and dicarboxylate metabolism (ko00630);; Carbon metabolism (ko01200);; Peroxisome (ko04146)	Peroxisomal (S)-2-hydroxy-acid oxidase GLO5 [Triticum urartu]	NA	-1.49275	NA
TraesCS2B02G366900	K19269|1.5e-195|ats:109734281|K19269 phosphoglycolate phosphatase [EC:3.1.3.18 3.1.3.48] | (RefSeq) LOC109734281; phosphoglycolate phosphatase 1B, chloroplastic-like	Glyoxylate and dicarboxylate metabolism (ko00630);; Carbon metabolism (ko01200)	phosphoglycolate phosphatase 1B, chloroplastic-like [Aegilops tauschii subsp. tauschii]	1.04655	-1.1469	NA
TraesCS4B02G325800	K03781|1.5e-299|ats:109750340|K03781 catalase [EC:1.11.1.6] | (RefSeq) LOC109750340; catalase-1	Tryptophan metabolism (ko00380);; Glyoxylate and dicarboxylate metabolism (ko00630);; Carbon metabolism (ko01200);; MAPK signaling pathway - plant (ko04016);; Peroxisome (ko04146)	RecName: Full=Catalase-1 [Triticum aestivum]	NA	-1.62848	NA
TraesCS5D02G425100	K01601|1.3e-282|mtr:MTR_0002s0660|K01601 ribulose-bisphosphate carboxylase large chain [EC:4.1.1.39] | (RefSeq) ribulose bisphosphate carboxylase large chain domain protein	Glyoxylate and dicarboxylate metabolism (ko00630);; Carbon fixation in photosynthetic organisms (ko00710);; Carbon metabolism (ko01200)	ribulose 1,5-bisphosphate carboxylase/oxygenase large subunit [Hordeum bogdanii]	NA	-1.21122	NA
TraesCS5B02G162800	K01602|5.4e-98|ats:109756851|K01602 ribulose-bisphosphate carboxylase small chain [EC:4.1.1.39] | (RefSeq) LOC109756851; ribulose bisphosphate carboxylase small chain clone 512	Glyoxylate and dicarboxylate metabolism (ko00630);; Carbon fixation in photosynthetic organisms (ko00710);; Carbon metabolism (ko01200)	ribulose bisphosphate carboxylase small chain clone 512 [Aegilops tauschii subsp. tauschii]	NA	-2.10449	NA
TraesCS5D02G169900	K01602|5.4e-98|ats:109756851|K01602 ribulose-bisphosphate carboxylase small chain [EC:4.1.1.39] | (RefSeq) LOC109756851; ribulose bisphosphate carboxylase small chain clone 512	Glyoxylate and dicarboxylate metabolism (ko00630);; Carbon fixation in photosynthetic organisms (ko00710);; Carbon metabolism (ko01200)	ribulose bisphosphate carboxylase small chain clone 512 [Aegilops tauschii subsp. tauschii]	NA	-1.84296	NA
TraesCS2B02G079400	K01602|9.1e-98|ats:109754280|K01602 ribulose-bisphosphate carboxylase small chain [EC:4.1.1.39] | (RefSeq) LOC109754280; ribulose bisphosphate carboxylase small chain PW9, chloroplastic-like	Glyoxylate and dicarboxylate metabolism (ko00630);; Carbon fixation in photosynthetic organisms (ko00710);; Carbon metabolism (ko01200)	ribulose bisphosphate carboxylase small chain PW9, chloroplastic-like [Aegilops tauschii subsp. tauschii]	NA	-1.77694	NA
TraesCS2D02G065200	K01602|1.6e-97|ats:109754299|K01602 ribulose-bisphosphate carboxylase small chain [EC:4.1.1.39] | (RefSeq) LOC109754299; ribulose bisphosphate carboxylase small chain PW9, chloroplastic-like	Glyoxylate and dicarboxylate metabolism (ko00630);; Carbon fixation in photosynthetic organisms (ko00710);; Carbon metabolism (ko01200)	ribulose bisphosphate carboxylase small chain PW9, chloroplastic-like [Aegilops tauschii subsp. tauschii]	NA	-2.52339	NA
TraesCS2D02G065600	K01602|9.1e-98|ats:109754280|K01602 ribulose-bisphosphate carboxylase small chain [EC:4.1.1.39] | (RefSeq) LOC109754280; ribulose bisphosphate carboxylase small chain PW9, chloroplastic-like	Glyoxylate and dicarboxylate metabolism (ko00630);; Carbon fixation in photosynthetic organisms (ko00710);; Carbon metabolism (ko01200)	ribulose bisphosphate carboxylase small chain PW9, chloroplastic-like [Aegilops tauschii subsp. tauschii]	NA	-2.11799	NA
TraesCS2A02G066700	K01602|2.9e-96|ats:109754300|K01602 ribulose-bisphosphate carboxylase small chain [EC:4.1.1.39] | (RefSeq) LOC109754300; ribulose bisphosphate carboxylase small chain PWS4.3, chloroplastic-like	Glyoxylate and dicarboxylate metabolism (ko00630);; Carbon fixation in photosynthetic organisms (ko00710);; Carbon metabolism (ko01200)	Ribulose bisphosphate carboxylase small chain PWS4.3, chloroplastic [Triticum urartu]	NA	-2.05098	-1.19034
Triticum_aestivum_newGene_26987	K01601|4.6e-285|mtr:MTR_0002s0660|K01601 ribulose-bisphosphate carboxylase large chain [EC:4.1.1.39] | (RefSeq) ribulose bisphosphate carboxylase large chain domain protein	Glyoxylate and dicarboxylate metabolism (ko00630);; Carbon fixation in photosynthetic organisms (ko00710);; Carbon metabolism (ko01200)	ribulose-1,5-bisphosphate carboxylase/oxygenase large subunit [Triticum aestivum]	-1.29059	NA	NA
TraesCS4D02G068100	K00600|3.2e-292|ats:109760414|K00600 glycine hydroxymethyltransferase [EC:2.1.2.1] | (RefSeq) LOC109760414; serine hydroxymethyltransferase 1, mitochondrial	Glycine, serine and threonine metabolism (ko00260);; Cyanoamino acid metabolism (ko00460);; Glyoxylate and dicarboxylate metabolism (ko00630);; One carbon pool by folate (ko00670);; Carbon metabolism (ko01200);; Biosynthesis of amino acids (ko01230)	serine hydroxymethyltransferase 1, mitochondrial [Aegilops tauschii subsp. tauschii]	NA	-1.46933	NA
TraesCS2B02G521700	K00600|1.9e-275|ats:109770763|K00600 glycine hydroxymethyltransferase [EC:2.1.2.1] | (RefSeq) LOC109770763; serine hydroxymethyltransferase 4	Glycine, serine and threonine metabolism (ko00260);; Cyanoamino acid metabolism (ko00460);; Glyoxylate and dicarboxylate metabolism (ko00630);; One carbon pool by folate (ko00670);; Carbon metabolism (ko01200);; Biosynthesis of amino acids (ko01230)	serine hydroxymethyltransferase 4 [Aegilops tauschii subsp. tauschii]	NA	NA	1.13431
TraesCS7B02G148000	K00830|1.3e-232|ats:109747472|K00830 alanine-glyoxylate transaminase / serine-glyoxylate transaminase / serine-pyruvate transaminase [EC:2.6.1.44 2.6.1.45 2.6.1.51] | (RefSeq) LOC109747472; serine--glyoxylate aminotransferase	Alanine, aspartate and glutamate metabolism (ko00250);; Glycine, serine and threonine metabolism (ko00260);; Glyoxylate and dicarboxylate metabolism (ko00630);; Carbon metabolism (ko01200);; Peroxisome (ko04146)	serine--glyoxylate aminotransferase [Aegilops tauschii subsp. tauschii]	1.06955	NA	NA
TraesCS7D02G269900	K03781|2.2e-13|csl:COCSUDRAFT_37867|K03781 catalase [EC:1.11.1.6] | (RefSeq) catalase-domain-containing protein	Tryptophan metabolism (ko00380);; Glyoxylate and dicarboxylate metabolism (ko00630);; Carbon metabolism (ko01200);; MAPK signaling pathway - plant (ko04016);; Peroxisome (ko04146)	traB domain-containing protein isoform X2 [Aegilops tauschii subsp. tauschii]	NA	-1.50015	NA
TraesCS2A02G066800	K01602|7.7e-97|ats:109754299|K01602 ribulose-bisphosphate carboxylase small chain [EC:4.1.1.39] | (RefSeq) LOC109754299; ribulose bisphosphate carboxylase small chain PW9, chloroplastic-like	Glyoxylate and dicarboxylate metabolism (ko00630);; Carbon fixation in photosynthetic organisms (ko00710);; Carbon metabolism (ko01200)	unnamed protein product [Triticum turgidum subsp. durum]	NA	-2.45843	-1.4347
TraesCS2A02G067100	K01602|2.3e-96|ats:109754280|K01602 ribulose-bisphosphate carboxylase small chain [EC:4.1.1.39] | (RefSeq) LOC109754280; ribulose bisphosphate carboxylase small chain PW9, chloroplastic-like	Glyoxylate and dicarboxylate metabolism (ko00630);; Carbon fixation in photosynthetic organisms (ko00710);; Carbon metabolism (ko01200)	unnamed protein product [Triticum turgidum subsp. durum]	NA	-1.93443	-1.31264
TraesCS2B02G079100	K01602|6.5e-96|ats:109754300|K01602 ribulose-bisphosphate carboxylase small chain [EC:4.1.1.39] | (RefSeq) LOC109754300; ribulose bisphosphate carboxylase small chain PWS4.3, chloroplastic-like	Glyoxylate and dicarboxylate metabolism (ko00630);; Carbon fixation in photosynthetic organisms (ko00710);; Carbon metabolism (ko01200)	unnamed protein product [Triticum turgidum subsp. durum]	NA	-2.60151	-1.50481
TraesCS2B02G079200	K01602|5.9e-97|ats:109754299|K01602 ribulose-bisphosphate carboxylase small chain [EC:4.1.1.39] | (RefSeq) LOC109754299; ribulose bisphosphate carboxylase small chain PW9, chloroplastic-like	Glyoxylate and dicarboxylate metabolism (ko00630);; Carbon fixation in photosynthetic organisms (ko00710);; Carbon metabolism (ko01200)	unnamed protein product [Triticum turgidum subsp. durum]	NA	-1.86744	-1.02859
TraesCS2B02G079500	K01602|1.5e-96|ats:109754280|K01602 ribulose-bisphosphate carboxylase small chain [EC:4.1.1.39] | (RefSeq) LOC109754280; ribulose bisphosphate carboxylase small chain PW9, chloroplastic-like	Glyoxylate and dicarboxylate metabolism (ko00630);; Carbon fixation in photosynthetic organisms (ko00710);; Carbon metabolism (ko01200)	unnamed protein product [Triticum turgidum subsp. durum]	1.00003	NA	NA
TraesCS2D02G065100	K01602|9.4e-95|ats:109754300|K01602 ribulose-bisphosphate carboxylase small chain [EC:4.1.1.39] | (RefSeq) LOC109754300; ribulose bisphosphate carboxylase small chain PWS4.3, chloroplastic-like	Glyoxylate and dicarboxylate metabolism (ko00630);; Carbon fixation in photosynthetic organisms (ko00710);; Carbon metabolism (ko01200)	unnamed protein product [Triticum turgidum subsp. durum]	NA	-2.34672	-1.07493
TraesCS5A02G165400	K01602|4.4e-77|ats:109756851|K01602 ribulose-bisphosphate carboxylase small chain [EC:4.1.1.39] | (RefSeq) LOC109756851; ribulose bisphosphate carboxylase small chain clone 512	Glyoxylate and dicarboxylate metabolism (ko00630);; Carbon fixation in photosynthetic organisms (ko00710);; Carbon metabolism (ko01200)	unnamed protein product [Triticum turgidum subsp. durum]	NA	-2.06146	NA
TraesCS5B02G426500	K11517|2.4e-204|ats:109732559|K11517 (S)-2-hydroxy-acid oxidase [EC:1.1.3.15] | (RefSeq) LOC109732559; peroxisomal (S)-2-hydroxy-acid oxidase GLO1	Glyoxylate and dicarboxylate metabolism (ko00630);; Carbon metabolism (ko01200);; Peroxisome (ko04146)	unnamed protein product [Triticum turgidum subsp. durum]	NA	-1.24644	NA
TraesCS6A02G041700	K03781|1.3e-303|ats:109735378|K03781 catalase [EC:1.11.1.6] | (RefSeq) LOC109735378; catalase isozyme 2	Tryptophan metabolism (ko00380);; Glyoxylate and dicarboxylate metabolism (ko00630);; Carbon metabolism (ko01200);; MAPK signaling pathway - plant (ko04016);; Peroxisome (ko04146)	unnamed protein product [Triticum turgidum subsp. durum]	-2.53454	NA	-2.07158
TraesCS2A02G066900	K01602|5.5e-96|ats:109754300|K01602 ribulose-bisphosphate carboxylase small chain [EC:4.1.1.39] | (RefSeq) LOC109754300; ribulose bisphosphate carboxylase small chain PWS4.3, chloroplastic-like	Glyoxylate and dicarboxylate metabolism (ko00630);; Carbon fixation in photosynthetic organisms (ko00710);; Carbon metabolism (ko01200)	Ribulose bisphosphate carboxylase small chain PWS4.3, chloroplastic [Triticum urartu]	NA	-2.39138	-1.44104
TraesCS2A02G067000	K01602|5.0e-96|ats:109754280|K01602 ribulose-bisphosphate carboxylase small chain [EC:4.1.1.39] | (RefSeq) LOC109754280; ribulose bisphosphate carboxylase small chain PW9, chloroplastic-like	Glyoxylate and dicarboxylate metabolism (ko00630);; Carbon fixation in photosynthetic organisms (ko00710);; Carbon metabolism (ko01200)	Ribulose bisphosphate carboxylase small chain PW9, chloroplastic [Triticum urartu]	NA	-3.36179	-1.6199
TraesCS2A02G067300	K01602|9.1e-98|ats:109754280|K01602 ribulose-bisphosphate carboxylase small chain [EC:4.1.1.39] | (RefSeq) LOC109754280; ribulose bisphosphate carboxylase small chain PW9, chloroplastic-like	Glyoxylate and dicarboxylate metabolism (ko00630);; Carbon fixation in photosynthetic organisms (ko00710);; Carbon metabolism (ko01200)	ribulose bisphosphate carboxylase small chain PW9, chloroplastic-like [Aegilops tauschii subsp. tauschii]	1.44255	NA	NA
TraesCS2A02G250800	K11517|3.4e-203|ats:109770439|K11517 (S)-2-hydroxy-acid oxidase [EC:1.1.3.15] | (RefSeq) LOC109770439; peroxisomal (S)-2-hydroxy-acid oxidase GLO5	Glyoxylate and dicarboxylate metabolism (ko00630);; Carbon metabolism (ko01200);; Peroxisome (ko04146)	peroxisomal (S)-2-hydroxy-acid oxidase GLO5 [Aegilops tauschii subsp. tauschii]	NA	-1.47126	NA
TraesCS2A02G261600	K14272|2.2e-279|ats:109734653|K14272 glutamate--glyoxylate aminotransferase [EC:2.6.1.4 2.6.1.2 2.6.1.44] | (RefSeq) LOC109734653; glutamate--glyoxylate aminotransferase 2 isoform X1	Arginine biosynthesis (ko00220);; Alanine, aspartate and glutamate metabolism (ko00250);; Glycine, serine and threonine metabolism (ko00260);; Glyoxylate and dicarboxylate metabolism (ko00630);; Carbon fixation in photosynthetic organisms (ko00710);; Carbon metabolism (ko01200);; 2-Oxocarboxylic acid metabolism (ko01210);; Biosynthesis of amino acids (ko01230)	glutamate--glyoxylate aminotransferase 2 isoform X1 [Aegilops tauschii subsp. tauschii]	NA	-1.20661	NA
TraesCS2A02G348500	K19269|7.2e-198|ats:109734281|K19269 phosphoglycolate phosphatase [EC:3.1.3.18 3.1.3.48] | (RefSeq) LOC109734281; phosphoglycolate phosphatase 1B, chloroplastic-like	Glyoxylate and dicarboxylate metabolism (ko00630);; Carbon metabolism (ko01200)	phosphoglycolate phosphatase 1B, chloroplastic-like [Aegilops tauschii subsp. tauschii]	NA	-1.05868	NA
TraesCS2A02G467700	K11517|7.3e-206|ats:109734314|K11517 (S)-2-hydroxy-acid oxidase [EC:1.1.3.15] | (RefSeq) LOC109734314; peroxisomal (S)-2-hydroxy-acid oxidase GLO3	Glyoxylate and dicarboxylate metabolism (ko00630);; Carbon metabolism (ko01200);; Peroxisome (ko04146)	peroxisomal (S)-2-hydroxy-acid oxidase GLO3 [Aegilops tauschii subsp. tauschii]	-1.87011	NA	-1.78328
TraesCS2A02G467900	K00605|3.1e-229|ats:109734312|K00605 aminomethyltransferase [EC:2.1.2.10] | (RefSeq) LOC109734312; aminomethyltransferase, mitochondrial	Glycine, serine and threonine metabolism (ko00260);; Glyoxylate and dicarboxylate metabolism (ko00630);; One carbon pool by folate (ko00670);; Carbon metabolism (ko01200)	aminomethyltransferase, mitochondrial [Aegilops tauschii subsp. tauschii]	NA	-1.12068	NA
TraesCS2B02G041700	K15919|2.9e-158|ats:109751459|K15919 glyoxylate/hydroxypyruvate reductase [EC:1.1.1.79 1.1.1.81] | (RefSeq) LOC109751459; glyoxylate/hydroxypyruvate reductase HPR3-like	Glycine, serine and threonine metabolism (ko00260);; Glyoxylate and dicarboxylate metabolism (ko00630);; Carbon metabolism (ko01200)	unnamed protein product [Triticum aestivum]	-2.09802	NA	NA
TraesCS2B02G078900	K01602|6.5e-96|ats:109754300|K01602 ribulose-bisphosphate carboxylase small chain [EC:4.1.1.39] | (RefSeq) LOC109754300; ribulose bisphosphate carboxylase small chain PWS4.3, chloroplastic-like	Glyoxylate and dicarboxylate metabolism (ko00630);; Carbon fixation in photosynthetic organisms (ko00710);; Carbon metabolism (ko01200)	unnamed protein product [Triticum turgidum subsp. durum]	NA	-2.2106	-1.60246
TraesCS2B02G079300	K01602|4.2e-95|ats:109754300|K01602 ribulose-bisphosphate carboxylase small chain [EC:4.1.1.39] | (RefSeq) LOC109754300; ribulose bisphosphate carboxylase small chain PWS4.3, chloroplastic-like	Glyoxylate and dicarboxylate metabolism (ko00630);; Carbon fixation in photosynthetic organisms (ko00710);; Carbon metabolism (ko01200)	chloroplast ribulose-1,5-bisphosphate carboxylase/oxygenase small subunit [Triticum aestivum]	NA	-1.9394	NA
TraesCS2B02G264100	K11517|4.5e-203|ats:109770439|K11517 (S)-2-hydroxy-acid oxidase [EC:1.1.3.15] | (RefSeq) LOC109770439; peroxisomal (S)-2-hydroxy-acid oxidase GLO5	Glyoxylate and dicarboxylate metabolism (ko00630);; Carbon metabolism (ko01200);; Peroxisome (ko04146)	peroxisomal (S)-2-hydroxy-acid oxidase GLO5 [Aegilops tauschii subsp. tauschii]	NA	-1.63248	NA
TraesCS2B02G490700	K11517|9.0e-204|ats:109734314|K11517 (S)-2-hydroxy-acid oxidase [EC:1.1.3.15] | (RefSeq) LOC109734314; peroxisomal (S)-2-hydroxy-acid oxidase GLO3	Glyoxylate and dicarboxylate metabolism (ko00630);; Carbon metabolism (ko01200);; Peroxisome (ko04146)	unnamed protein product [Triticum turgidum subsp. durum]	-2.03961	NA	-2.35627
TraesCS2D02G065300	K01602|7.7e-97|ats:109754300|K01602 ribulose-bisphosphate carboxylase small chain [EC:4.1.1.39] | (RefSeq) LOC109754300; ribulose bisphosphate carboxylase small chain PWS4.3, chloroplastic-like	Glyoxylate and dicarboxylate metabolism (ko00630);; Carbon fixation in photosynthetic organisms (ko00710);; Carbon metabolism (ko01200)	Ribulose bisphosphate carboxylase small chain PWS4.3, chloroplastic [Hordeum vulgare]	NA	-2.74563	-1.01491
TraesCS2D02G065400	K01602|9.1e-98|ats:109754280|K01602 ribulose-bisphosphate carboxylase small chain [EC:4.1.1.39] | (RefSeq) LOC109754280; ribulose bisphosphate carboxylase small chain PW9, chloroplastic-like	Glyoxylate and dicarboxylate metabolism (ko00630);; Carbon fixation in photosynthetic organisms (ko00710);; Carbon metabolism (ko01200)	ribulose bisphosphate carboxylase small chain PW9, chloroplastic-like [Aegilops tauschii subsp. tauschii]	NA	-2.40717	NA
TraesCS2D02G065500	K01602|5.1e-90|ats:109754280|K01602 ribulose-bisphosphate carboxylase small chain [EC:4.1.1.39] | (RefSeq) LOC109754280; ribulose bisphosphate carboxylase small chain PW9, chloroplastic-like	Glyoxylate and dicarboxylate metabolism (ko00630);; Carbon fixation in photosynthetic organisms (ko00710);; Carbon metabolism (ko01200)	ribulose bisphosphate carboxylase small chain PW9, chloroplastic-like [Aegilops tauschii subsp. tauschii]	NA	-2.90375	NA
TraesCS2D02G346900	K19269|3.4e-200|ats:109734281|K19269 phosphoglycolate phosphatase [EC:3.1.3.18 3.1.3.48] | (RefSeq) LOC109734281; phosphoglycolate phosphatase 1B, chloroplastic-like	Glyoxylate and dicarboxylate metabolism (ko00630);; Carbon metabolism (ko01200)	phosphoglycolate phosphatase 1B, chloroplastic-like [Aegilops tauschii subsp. tauschii]	NA	-1.1451	NA
TraesCS2D02G467700	K11517|2.5e-206|ats:109734314|K11517 (S)-2-hydroxy-acid oxidase [EC:1.1.3.15] | (RefSeq) LOC109734314; peroxisomal (S)-2-hydroxy-acid oxidase GLO3	Glyoxylate and dicarboxylate metabolism (ko00630);; Carbon metabolism (ko01200);; Peroxisome (ko04146)	peroxisomal (S)-2-hydroxy-acid oxidase GLO3 [Aegilops tauschii subsp. tauschii]	-1.53779	NA	-2.06767
TraesCS3A02G250200	K00281|0.0e+00|ats:109783847|K00281 glycine dehydrogenase [EC:1.4.4.2] | (RefSeq) LOC109783847; glycine dehydrogenase (decarboxylating) 1, mitochondrial-like	Glycine, serine and threonine metabolism (ko00260);; Glyoxylate and dicarboxylate metabolism (ko00630);; Carbon metabolism (ko01200)	glycine decarboxylase P subunit [x Tritordeum sp.]	NA	-1.48398	NA
TraesCS3B02G186100	K01601|1.1e-253|mtr:MTR_0002s0660|K01601 ribulose-bisphosphate carboxylase large chain [EC:4.1.1.39] | (RefSeq) ribulose bisphosphate carboxylase large chain domain protein	Glyoxylate and dicarboxylate metabolism (ko00630);; Carbon fixation in photosynthetic organisms (ko00710);; Carbon metabolism (ko01200)	ribulose-1,5-bisphosphate carboxylase/oxygenase large subunit [Triticum aestivum]	NA	-1.34614	NA
TraesCS3B02G279700	K00281|0.0e+00|ats:109783847|K00281 glycine dehydrogenase [EC:1.4.4.2] | (RefSeq) LOC109783847; glycine dehydrogenase (decarboxylating) 1, mitochondrial-like	Glycine, serine and threonine metabolism (ko00260);; Glyoxylate and dicarboxylate metabolism (ko00630);; Carbon metabolism (ko01200)	glycine decarboxylase P subunit [x Tritordeum sp.]	NA	-1.03934	NA
TraesCS3B02G299300	K15918|5.0e-235|ats:109784955|K15918 D-glycerate 3-kinase [EC:2.7.1.31] | (RefSeq) LOC109784955; D-glycerate 3-kinase, chloroplastic	Glycine, serine and threonine metabolism (ko00260);; Glycerolipid metabolism (ko00561);; Glyoxylate and dicarboxylate metabolism (ko00630);; Carbon metabolism (ko01200)	D-glycerate 3-kinase, chloroplastic [Aegilops tauschii subsp. tauschii]	NA	-1.26085	NA
TraesCS4D02G322700	K03781|1.8e-300|ats:109750340|K03781 catalase [EC:1.11.1.6] | (RefSeq) LOC109750340; catalase-1	Tryptophan metabolism (ko00380);; Glyoxylate and dicarboxylate metabolism (ko00630);; Carbon metabolism (ko01200);; MAPK signaling pathway - plant (ko04016);; Peroxisome (ko04146)	catalase-1 [Aegilops tauschii subsp. tauschii]	NA	-1.53288	NA
TraesCS5A02G165700	K01602|5.4e-98|ats:109756851|K01602 ribulose-bisphosphate carboxylase small chain [EC:4.1.1.39] | (RefSeq) LOC109756851; ribulose bisphosphate carboxylase small chain clone 512	Glyoxylate and dicarboxylate metabolism (ko00630);; Carbon fixation in photosynthetic organisms (ko00710);; Carbon metabolism (ko01200)	ribulose bisphosphate carboxylase small chain clone 512 [Aegilops tauschii subsp. tauschii]	NA	-2.08096	NA
TraesCS5A02G424400	K11517|6.9e-204|ats:109732559|K11517 (S)-2-hydroxy-acid oxidase [EC:1.1.3.15] | (RefSeq) LOC109732559; peroxisomal (S)-2-hydroxy-acid oxidase GLO1	Glyoxylate and dicarboxylate metabolism (ko00630);; Carbon metabolism (ko01200);; Peroxisome (ko04146)	Peroxisomal (S)-2-hydroxy-acid oxidase GLO1 [Triticum urartu]	NA	-1.08663	NA
TraesCS5B02G162600	K01602|5.4e-98|ats:109756851|K01602 ribulose-bisphosphate carboxylase small chain [EC:4.1.1.39] | (RefSeq) LOC109756851; ribulose bisphosphate carboxylase small chain clone 512	Glyoxylate and dicarboxylate metabolism (ko00630);; Carbon fixation in photosynthetic organisms (ko00710);; Carbon metabolism (ko01200)	ribulose bisphosphate carboxylase small chain clone 512 [Aegilops tauschii subsp. tauschii]	NA	-1.81346	NA
TraesCS5D02G169600	K01602|4.4e-77|ats:109756851|K01602 ribulose-bisphosphate carboxylase small chain [EC:4.1.1.39] | (RefSeq) LOC109756851; ribulose bisphosphate carboxylase small chain clone 512	Glyoxylate and dicarboxylate metabolism (ko00630);; Carbon fixation in photosynthetic organisms (ko00710);; Carbon metabolism (ko01200)	unnamed protein product [Triticum turgidum subsp. durum]	NA	-1.65956	NA
TraesCS6B02G342400	K02437|4.1e-84|ats:109773349|K02437 glycine cleavage system H protein | (RefSeq) LOC109773349; glycine cleavage system H protein, mitochondrial	Glycine, serine and threonine metabolism (ko00260);; Glyoxylate and dicarboxylate metabolism (ko00630);; Carbon metabolism (ko01200)	unnamed protein product [Triticum turgidum subsp. durum]	1.01631	-1.78403	NA
TraesCS7A02G269400	K03781|1.7e-13|csl:COCSUDRAFT_37867|K03781 catalase [EC:1.11.1.6] | (RefSeq) catalase-domain-containing protein	Tryptophan metabolism (ko00380);; Glyoxylate and dicarboxylate metabolism (ko00630);; Carbon metabolism (ko01200);; MAPK signaling pathway - plant (ko04016);; Peroxisome (ko04146)	traB domain-containing protein isoform X2 [Aegilops tauschii subsp. tauschii]	NA	-1.35765	NA
TraesCS7B02G167600	K03781|5.8e-14|csl:COCSUDRAFT_37867|K03781 catalase [EC:1.11.1.6] | (RefSeq) catalase-domain-containing protein	Tryptophan metabolism (ko00380);; Glyoxylate and dicarboxylate metabolism (ko00630);; Carbon metabolism (ko01200);; MAPK signaling pathway - plant (ko04016);; Peroxisome (ko04146)	unnamed protein product [Triticum turgidum subsp. durum]	NA	-1.15401	NA
Triticum_aestivum_newGene_12549	K00830|2.7e-234|ats:109747472|K00830 alanine-glyoxylate transaminase / serine-glyoxylate transaminase / serine-pyruvate transaminase [EC:2.6.1.44 2.6.1.45 2.6.1.51] | (RefSeq) LOC109747472; serine--glyoxylate aminotransferase	Alanine, aspartate and glutamate metabolism (ko00250);; Glycine, serine and threonine metabolism (ko00260);; Glyoxylate and dicarboxylate metabolism (ko00630);; Carbon metabolism (ko01200);; Peroxisome (ko04146)	serine--glyoxylate aminotransferase [Aegilops tauschii subsp. tauschii]	1.16028	NA	NA
Note：NA represent the genes were not belong to DEGs in the corresponding cultivar.
