# Supplementary material for: Transcriptional regulation mechanism of wheat varieties with different nitrogen use efficiencies in response to nitrogen deficiency stress
Source: BMC Genomics. 2022 Oct 26;23:727. doi: 10.1186/s12864-022-08948-0 (PMC9597979; doi:10.1186/s12864-022-08948-0)
Supplement: Supplementary file 8 — Additional file 8. [file 12864_2022_8948_MOESM8_ESM.xlsx]

## Sheet: ABA signal transduction
									DEGs mapped to the ABA signal transduction pathway
		GeneID	ZM366	JD8	Hybrid				GeneID	KEGG annotation	KEGG pathway	NR annotation
	3	TraesCS2D02G000300	3.46568	0	0		K14497	TraesCS2D02G000300	TraesCS2D02G087500	K14496|1.8e-108|ats:109731423|K14496 abscisic acid receptor PYR/PYL family | (RefSeq) LOC109731423; abscisic acid receptor PYL4-like	MAPK signaling pathway - plant (ko04016);; Plant hormone signal transduction (ko04075)	abscisic acid receptor PYL4-like [Aegilops tauschii subsp. tauschii]
		TraesCS3A02G249000	1.3106	1.11635	1.21826			TraesCS3A02G249000	TraesCS4D02G210900	K14497|1.3e-187|ats:109749752|K14497 protein phosphatase 2C [EC:3.1.3.16] | (RefSeq) LOC109749752; probable protein phosphatase 2C 30	MAPK signaling pathway - plant (ko04016);; Plant hormone signal transduction (ko04075)	probable protein phosphatase 2C 30 [Aegilops tauschii subsp. tauschii]
		TraesCS3A02G362200	1.13043	0	0			TraesCS3A02G362200	TraesCS3D02G249000	K14497|5.6e-217|ats:109758906|K14497 protein phosphatase 2C [EC:3.1.3.16] | (RefSeq) LOC109758906; probable protein phosphatase 2C 50	MAPK signaling pathway - plant (ko04016);; Plant hormone signal transduction (ko04075)	probable protein phosphatase 2C 50 [Aegilops tauschii subsp. tauschii]
	0	TraesCS3B02G240000	1.38654	0	0			TraesCS3B02G240000	TraesCS3D02G212100	K14497|1.9e-267|ats:109757502|K14497 protein phosphatase 2C [EC:3.1.3.16] | (RefSeq) LOC109757502; probable protein phosphatase 2C 6	MAPK signaling pathway - plant (ko04016);; Plant hormone signal transduction (ko04075)	probable protein phosphatase 2C 6 [Aegilops tauschii subsp. tauschii]
		TraesCS3B02G277900	1.05668	0	0			TraesCS3B02G277900	TraesCS5D02G188600	K14497|2.0e-189|ats:109744884|K14497 protein phosphatase 2C [EC:3.1.3.16] | (RefSeq) LOC109744884; probable protein phosphatase 2C 68	MAPK signaling pathway - plant (ko04016);; Plant hormone signal transduction (ko04075)	probable protein phosphatase 2C 68 [Aegilops tauschii subsp. tauschii]
		TraesCS3B02G394600	1.39407	0	0			TraesCS3B02G394600	TraesCS5A02G332000	K14432|5.6e-06|dosa:Os03t0322700-00|K14432 ABA responsive element binding factor | (RefSeq) Os03g0322700; Similar to BZIP transcription factor family protein, expressed.	Plant hormone signal transduction (ko04075)	protein ABSCISIC ACID-INSENSITIVE 5-like [Aegilops tauschii subsp. tauschii]
	-3	TraesCS3D02G212100	1.61219	0	1.08629			TraesCS3D02G212100	TraesCS3B02G240000	K14497|2.5e-262|ats:109757502|K14497 protein phosphatase 2C [EC:3.1.3.16] | (RefSeq) LOC109757502; probable protein phosphatase 2C 6	MAPK signaling pathway - plant (ko04016);; Plant hormone signal transduction (ko04075)	protein phosphatase 2C [Triticum monococcum]
		TraesCS3D02G249000	1.89915	0	1.02659			TraesCS3D02G249000	TraesCS4B02G210100	K14497|3.6e-182|ats:109749752|K14497 protein phosphatase 2C [EC:3.1.3.16] | (RefSeq) LOC109749752; probable protein phosphatase 2C 30	MAPK signaling pathway - plant (ko04016);; Plant hormone signal transduction (ko04075)	serine/threonine protein phosphatase 2C 30 [Triticum aestivum]
		TraesCS3D02G355900	1.66816	0	0			TraesCS3D02G355900	TraesCS2D02G170700	K14498|2.6e-197|ats:109776569|K14498 serine/threonine-protein kinase SRK2 [EC:2.7.11.1] | (RefSeq) LOC109776569; serine/threonine-protein kinase SAPK2	MAPK signaling pathway - plant (ko04016);; Plant hormone signal transduction (ko04075)	serine/threonine-protein kinase SAPK2 [Aegilops tauschii subsp. tauschii]
		TraesCS4B02G210100	2.6955	0	1.43325			TraesCS4B02G210100	TraesCS1D02G271000	K14498|6.9e-212|ats:109739589|K14498 serine/threonine-protein kinase SRK2 [EC:2.7.11.1] | (RefSeq) LOC109739589; serine/threonine-protein kinase SAPK4-like	MAPK signaling pathway - plant (ko04016);; Plant hormone signal transduction (ko04075)	serine/threonine-protein kinase SAPK4-like [Aegilops tauschii subsp. tauschii]
		TraesCS4D02G210900	1.70431	0	1.53666			TraesCS4D02G210900	TraesCS2D02G302500	K14498|1.3e-194|ats:109759597|K14498 serine/threonine-protein kinase SRK2 [EC:2.7.11.1] | (RefSeq) LOC109759597; serine/threonine-protein kinase SAPK7	MAPK signaling pathway - plant (ko04016);; Plant hormone signal transduction (ko04075)	serine/threonine-protein kinase SAPK7 [Aegilops tauschii subsp. tauschii]
		TraesCS5A02G183600	2.14318	0	1.47015			TraesCS5A02G183600	TraesCS2A02G493800	K14498|1.0e-185|bdi:106865379|K14498 serine/threonine-protein kinase SRK2 [EC:2.7.11.1] | (RefSeq) abscisic acid-inducible protein kinase	MAPK signaling pathway - plant (ko04016);; Plant hormone signal transduction (ko04075)	SNF1-type serine-threonine protein kinase [Triticum polonicum]
		TraesCS5D02G188600	2.18424	0	0			TraesCS5D02G188600	TraesCS3B02G277900	K14497|1.2e-201|ats:109758906|K14497 protein phosphatase 2C [EC:3.1.3.16] | (RefSeq) LOC109758906; probable protein phosphatase 2C 50	MAPK signaling pathway - plant (ko04016);; Plant hormone signal transduction (ko04075)	unnamed protein product [Triticum aestivum]
							K14496		TraesCS3A02G362200	K14497|5.8e-201|ats:109749492|K14497 protein phosphatase 2C [EC:3.1.3.16] | (RefSeq) LOC109749492; probable protein phosphatase 2C 9	MAPK signaling pathway - plant (ko04016);; Plant hormone signal transduction (ko04075)	unnamed protein product [Triticum turgidum subsp. durum]
		TraesCS4B02G189800	0	1.17672	0			TraesCS4B02G189800	TraesCS2A02G163800	K14498|1.1e-193|ats:109776569|K14498 serine/threonine-protein kinase SRK2 [EC:2.7.11.1] | (RefSeq) LOC109776569; serine/threonine-protein kinase SAPK2	MAPK signaling pathway - plant (ko04016);; Plant hormone signal transduction (ko04075)	unnamed protein product [Triticum turgidum subsp. durum]
		TraesCS1D02G195300	0	0	1.11488			TraesCS1D02G195300	TraesCS2D02G000300	K14497|8.5e-204|ats:109784857|K14497 protein phosphatase 2C [EC:3.1.3.16] | (RefSeq) LOC109784857; probable protein phosphatase 2C 37 isoform X1	MAPK signaling pathway - plant (ko04016);; Plant hormone signal transduction (ko04075)	probable protein phosphatase 2C 37 isoform X1 [Aegilops tauschii subsp. tauschii]
		TraesCS2D02G087500	0	0	1.40915			TraesCS2D02G087500	TraesCS3A02G249000	K14497|1.8e-207|ats:109758906|K14497 protein phosphatase 2C [EC:3.1.3.16] | (RefSeq) LOC109758906; probable protein phosphatase 2C 50	MAPK signaling pathway - plant (ko04016);; Plant hormone signal transduction (ko04075)	unnamed protein product [Triticum turgidum subsp. durum]
		TraesCS4A02G114400	0	0	1.85794			TraesCS4A02G114400	TraesCS3B02G394600	K14497|1.2e-199|ats:109749492|K14497 protein phosphatase 2C [EC:3.1.3.16] | (RefSeq) LOC109749492; probable protein phosphatase 2C 9	MAPK signaling pathway - plant (ko04016);; Plant hormone signal transduction (ko04075)	unnamed protein product [Triticum turgidum subsp. durum]
		TraesCS4B02G189800	0	0	1.99278			TraesCS4B02G189800	TraesCS3D02G355900	K14497|2.2e-208|ats:109749492|K14497 protein phosphatase 2C [EC:3.1.3.16] | (RefSeq) LOC109749492; probable protein phosphatase 2C 9	MAPK signaling pathway - plant (ko04016);; Plant hormone signal transduction (ko04075)	probable protein phosphatase 2C 9 [Aegilops tauschii subsp. tauschii]
		TraesCS4D02G191200	0	0	1.235			TraesCS4D02G191200	TraesCS5A02G183600	K14497|1.4e-185|ats:109744884|K14497 protein phosphatase 2C [EC:3.1.3.16] | (RefSeq) LOC109744884; probable protein phosphatase 2C 68	MAPK signaling pathway - plant (ko04016);; Plant hormone signal transduction (ko04075)	probable protein phosphatase 2C 68 [Aegilops tauschii subsp. tauschii]
		TraesCS1A02G270800	1.22774	0	2.40636			TraesCS1A02G270800	TraesCS4B02G189800	K14496|4.3e-108|ats:109733464|K14496 abscisic acid receptor PYR/PYL family | (RefSeq) LOC109733464; abscisic acid receptor PYL4-like	MAPK signaling pathway - plant (ko04016);; Plant hormone signal transduction (ko04075)	abscisic acid receptor PYL4-like [Aegilops tauschii subsp. tauschii]
		TraesCS2A02G163800	-1.09583	-1.09421	0			TraesCS2A02G163800	TraesCS1D02G195300	K14496|1.9e-113|ats:109733528|K14496 abscisic acid receptor PYR/PYL family | (RefSeq) LOC109733528; abscisic acid receptor PYR1-like	MAPK signaling pathway - plant (ko04016);; Plant hormone signal transduction (ko04075)	abscisic acid receptor PYR1-like [Aegilops tauschii subsp. tauschii]
		TraesCS1D02G271000	0	0	1.50935			TraesCS1D02G271000	TraesCS4A02G114400	K14496|9.7e-95|ats:109733464|K14496 abscisic acid receptor PYR/PYL family | (RefSeq) LOC109733464; abscisic acid receptor PYL4-like	MAPK signaling pathway - plant (ko04016);; Plant hormone signal transduction (ko04075)	unnamed protein product [Triticum turgidum subsp. durum]
		TraesCS2A02G303900	0	0	1.16042			TraesCS2A02G303900	TraesCS4B02G189800	K14496|4.3e-108|ats:109733464|K14496 abscisic acid receptor PYR/PYL family | (RefSeq) LOC109733464; abscisic acid receptor PYL4-like	MAPK signaling pathway - plant (ko04016);; Plant hormone signal transduction (ko04075)	abscisic acid receptor PYL4-like [Aegilops tauschii subsp. tauschii]
		TraesCS2A02G493800	0	0	2.13807			TraesCS2A02G493800	TraesCS4D02G191200	K14496|1.1e-108|ats:109733464|K14496 abscisic acid receptor PYR/PYL family | (RefSeq) LOC109733464; abscisic acid receptor PYL4-like	MAPK signaling pathway - plant (ko04016);; Plant hormone signal transduction (ko04075)	abscisic acid receptor PYL4-like [Aegilops tauschii subsp. tauschii]
		TraesCS2B02G189600	0	0	2.27422			TraesCS2B02G189600	TraesCS1A02G270800	K14498|2.3e-204|ats:109739589|K14498 serine/threonine-protein kinase SRK2 [EC:2.7.11.1] | (RefSeq) LOC109739589; serine/threonine-protein kinase SAPK4-like	MAPK signaling pathway - plant (ko04016);; Plant hormone signal transduction (ko04075)	unnamed protein product [Triticum turgidum subsp. durum]
		TraesCS2B02G320500	0	0	1.20471			TraesCS2B02G320500	TraesCS2A02G303900	K14498|6.2e-194|ats:109759597|K14498 serine/threonine-protein kinase SRK2 [EC:2.7.11.1] | (RefSeq) LOC109759597; serine/threonine-protein kinase SAPK7	MAPK signaling pathway - plant (ko04016);; Plant hormone signal transduction (ko04075)	serine/threonine-protein kinase SAPK7 [Aegilops tauschii subsp. tauschii]
		TraesCS2D02G170700	0	0	1.85136			TraesCS2D02G170700	TraesCS2A02G566700	K14498|8.0e-211|ats:109774611|K14498 serine/threonine-protein kinase SRK2 [EC:2.7.11.1] | (RefSeq) LOC109774611; serine/threonine-protein kinase SAPK5-like	MAPK signaling pathway - plant (ko04016);; Plant hormone signal transduction (ko04075)	serine/threonine-protein kinase SAPK5-like [Aegilops tauschii subsp. tauschii]
		TraesCS2D02G302500	0	0	1.33647			TraesCS2D02G302500	TraesCS2B02G189600	K14498|1.2e-192|ats:109776569|K14498 serine/threonine-protein kinase SRK2 [EC:2.7.11.1] | (RefSeq) LOC109776569; serine/threonine-protein kinase SAPK2	MAPK signaling pathway - plant (ko04016);; Plant hormone signal transduction (ko04075)	unnamed protein product [Triticum turgidum subsp. durum]
		TraesCS2D02G493700	0	0	1.14409			TraesCS2D02G493700	TraesCS2B02G320500	K14498|6.2e-194|ats:109759597|K14498 serine/threonine-protein kinase SRK2 [EC:2.7.11.1] | (RefSeq) LOC109759597; serine/threonine-protein kinase SAPK7	MAPK signaling pathway - plant (ko04016);; Plant hormone signal transduction (ko04075)	serine/threonine-protein kinase SAPK7 [Aegilops tauschii subsp. tauschii]
							K14432		TraesCS2D02G493700	K14498|1.9e-184|bdi:106865379|K14498 serine/threonine-protein kinase SRK2 [EC:2.7.11.1] | (RefSeq) abscisic acid-inducible protein kinase	MAPK signaling pathway - plant (ko04016);; Plant hormone signal transduction (ko04075)	serine-threonine protein kinase [Triticum aestivum]

## Sheet: IAA signal transduction
DEGs mapped to the IAA signal transduction pathway
GeneID	KEGG annotation	KEGG pathway	NR annotation
TraesCS1D02G337400	K14486|0.0e+00|ats:109773819|K14486 auxin response factor | (RefSeq) LOC109773819; auxin response factor 14-like	Plant hormone signal transduction (ko04075)	auxin response factor 14-like [Aegilops tauschii subsp. tauschii]
TraesCS1D02G404400	K14486|0.0e+00|ats:109743596|K14486 auxin response factor | (RefSeq) LOC109743596; auxin response factor 15-like	Plant hormone signal transduction (ko04075)	auxin response factor 15-like [Aegilops tauschii subsp. tauschii]
TraesCS5B02G446100	K14484|5.6e-79|ats:109785399|K14484 auxin-responsive protein IAA | (RefSeq) LOC109785399; auxin-responsive protein IAA14-like	Plant hormone signal transduction (ko04075)	auxin-responsive protein IAA14-like [Aegilops tauschii subsp. tauschii]
TraesCS1D02G119500	K14484|6.7e-105|ats:109739769|K14484 auxin-responsive protein IAA | (RefSeq) LOC109739769; auxin-responsive protein IAA15-like	Plant hormone signal transduction (ko04075)	auxin-responsive protein IAA15-like [Aegilops tauschii subsp. tauschii]
TraesCS1D02G345400	K14484|1.5e-169|ats:109777209|K14484 auxin-responsive protein IAA | (RefSeq) LOC109777209; auxin-responsive protein IAA18-like isoform X1	Plant hormone signal transduction (ko04075)	auxin-responsive protein IAA18-like isoform X1 [Aegilops tauschii subsp. tauschii]
TraesCS5D02G069300	K14484|9.3e-128|ats:109787095|K14484 auxin-responsive protein IAA | (RefSeq) LOC109787095; auxin-responsive protein IAA30-like	Plant hormone signal transduction (ko04075)	auxin-responsive protein IAA30-like [Aegilops tauschii subsp. tauschii]
TraesCS5A02G058600	K14484|4.4e-125|ats:109787095|K14484 auxin-responsive protein IAA | (RefSeq) LOC109787095; auxin-responsive protein IAA30-like	Plant hormone signal transduction (ko04075)	auxin-responsive protein IAA30-like [Aegilops tauschii subsp. tauschii]
TraesCS2D02G201600	K14488|3.0e-09|sita:101776644|K14488 SAUR family protein | (RefSeq) auxin-responsive protein SAUR50	Plant hormone signal transduction (ko04075)	auxin-responsive protein SAUR36-like [Aegilops tauschii subsp. tauschii]
TraesCS2D02G383200	K14488|1.4e-89|ats:109752685|K14488 SAUR family protein | (RefSeq) LOC109752685; auxin-responsive protein SAUR50-like	Plant hormone signal transduction (ko04075)	auxin-responsive protein SAUR50-like [Aegilops tauschii subsp. tauschii]
TraesCS4D02G015000	K14488|2.2e-13|mus:103994306|K14488 SAUR family protein | (RefSeq) auxin-responsive protein SAUR71-like	Plant hormone signal transduction (ko04075)	auxin-responsive protein SAUR71-like [Aegilops tauschii subsp. tauschii]
TraesCS2A02G186300	K14488|2.3e-09|sita:101776644|K14488 SAUR family protein | (RefSeq) auxin-responsive protein SAUR50	Plant hormone signal transduction (ko04075)	hypothetical protein TRIUR3_20652 [Triticum urartu]
TraesCS2B02G220800	K14488|2.3e-09|sita:101776644|K14488 SAUR family protein | (RefSeq) auxin-responsive protein SAUR50	Plant hormone signal transduction (ko04075)	hypothetical protein TRIUR3_20652 [Triticum urartu]
TraesCS1D02G140600	K14488|2.1e-14|vra:106757509|K14488 SAUR family protein | (RefSeq) uncharacterized protein LOC106757509	Plant hormone signal transduction (ko04075)	translin [Aegilops tauschii subsp. tauschii]
TraesCS4A02G001800	K14485|3.7e-146|pda:103714767|K14485 transport inhibitor response 1 | (RefSeq) protein TRANSPORT INHIBITOR RESPONSE 1-like	Plant hormone signal transduction (ko04075)	transport inhibitor response 1-like protein [Aegilops tauschii subsp. tauschii]
TraesCS4D02G301800	K14485|2.2e-146|pda:103714767|K14485 transport inhibitor response 1 | (RefSeq) protein TRANSPORT INHIBITOR RESPONSE 1-like	Plant hormone signal transduction (ko04075)	transport inhibitor response 1-like protein [Aegilops tauschii subsp. tauschii]
TraesCS1B02G287300	K13946|1.9e-289|ats:109770155|K13946 auxin influx carrier (AUX1 LAX family) | (RefSeq) LOC109770155; auxin transporter-like protein 2	Plant hormone signal transduction (ko04075)	unnamed protein product [Triticum turgidum subsp. durum]
TraesCS3B02G127400	K14484|6.4e-107|ats:109759189|K14484 auxin-responsive protein IAA | (RefSeq) LOC109759189; auxin-responsive protein IAA2-like	Plant hormone signal transduction (ko04075)	unnamed protein product [Triticum turgidum subsp. durum]
TraesCS5B02G386800	K14484|2.9e-123|ats:109786394|K14484 auxin-responsive protein IAA | (RefSeq) LOC109786394; auxin-responsive protein IAA13-like	Plant hormone signal transduction (ko04075)	unnamed protein product [Triticum turgidum subsp. durum]
TraesCS1B02G356600	K14484|7.1e-151|ats:109777209|K14484 auxin-responsive protein IAA | (RefSeq) LOC109777209; auxin-responsive protein IAA18-like isoform X1	Plant hormone signal transduction (ko04075)	unnamed protein product [Triticum turgidum subsp. durum]
TraesCS3A02G121300	K14484|4.8e-100|ats:109739173|K14484 auxin-responsive protein IAA | (RefSeq) LOC109739173; auxin-responsive protein IAA1-like	Plant hormone signal transduction (ko04075)	unnamed protein product [Triticum turgidum subsp. durum]
TraesCS1B02G347900	K14486|0.0e+00|ats:109773819|K14486 auxin response factor | (RefSeq) LOC109773819; auxin response factor 14-like	Plant hormone signal transduction (ko04075)	unnamed protein product [Triticum turgidum subsp. durum]
TraesCS2A02G380300	K14486|1.6e-12|aly:9329137|K14486 auxin response factor | (RefSeq) auxin response factor 5 isoform X1	Plant hormone signal transduction (ko04075)	unnamed protein product [Triticum turgidum subsp. durum]
TraesCS1A02G118400	K14484|1.1e-104|ats:109739769|K14484 auxin-responsive protein IAA | (RefSeq) LOC109739769; auxin-responsive protein IAA15-like	Plant hormone signal transduction (ko04075)	unnamed protein product [Triticum turgidum subsp. durum]
TraesCS3A02G108400	K14484|6.3e-100|ats:109759189|K14484 auxin-responsive protein IAA | (RefSeq) LOC109759189; auxin-responsive protein IAA2-like	Plant hormone signal transduction (ko04075)	unnamed protein product [Triticum turgidum subsp. durum]
TraesCS5A02G058700	K14484|8.3e-101|ats:109787093|K14484 auxin-responsive protein IAA | (RefSeq) LOC109787093; auxin-responsive protein IAA31-like	Plant hormone signal transduction (ko04075)	auxin-responsive protein IAA31-like [Aegilops tauschii subsp. tauschii]
TraesCS5D02G069200	K14484|8.3e-101|ats:109787093|K14484 auxin-responsive protein IAA | (RefSeq) LOC109787093; auxin-responsive protein IAA31-like	Plant hormone signal transduction (ko04075)	auxin-responsive protein IAA31-like [Aegilops tauschii subsp. tauschii]
TraesCS5A02G382600	K14484|1.2e-116|ats:109786394|K14484 auxin-responsive protein IAA | (RefSeq) LOC109786394; auxin-responsive protein IAA13-like	Plant hormone signal transduction (ko04075)	IAA1 protein [Hordeum vulgare]
TraesCS5B02G058500	K14484|1.3e-121|ats:109787095|K14484 auxin-responsive protein IAA | (RefSeq) LOC109787095; auxin-responsive protein IAA30-like	Plant hormone signal transduction (ko04075)	auxin-responsive protein IAA30-like [Aegilops tauschii subsp. tauschii]
TraesCS3B02G310500	K14484|3.0e-169|ats:109744737|K14484 auxin-responsive protein IAA | (RefSeq) LOC109744737; auxin-responsive protein IAA6-like isoform X1	Plant hormone signal transduction (ko04075)	unnamed protein product [Triticum turgidum subsp. durum]
TraesCS1A02G334900	K14486|0.0e+00|ats:109773819|K14486 auxin response factor | (RefSeq) LOC109773819; auxin response factor 14-like	Plant hormone signal transduction (ko04075)	unnamed protein product [Triticum turgidum subsp. durum]
TraesCS1A02G396400	K14486|0.0e+00|ats:109743596|K14486 auxin response factor | (RefSeq) LOC109743596; auxin response factor 15-like	Plant hormone signal transduction (ko04075)	unnamed protein product [Triticum turgidum subsp. durum]
TraesCS2A02G183900	K14487|0.0e+00|ats:109739196|K14487 auxin responsive GH3 gene family | (RefSeq) LOC109739196; probable indole-3-acetic acid-amido synthetase GH3.8	Plant hormone signal transduction (ko04075)	unnamed protein product [Triticum turgidum subsp. durum]
TraesCS2D02G115800	K14487|0.0e+00|ats:109774229|K14487 auxin responsive GH3 gene family | (RefSeq) LOC109774229; probable indole-3-acetic acid-amido synthetase GH3.11	Plant hormone signal transduction (ko04075)	probable indole-3-acetic acid-amido synthetase GH3.11 [Aegilops tauschii subsp. tauschii]
TraesCS2A02G386400	K14488|1.5e-81|ats:109752685|K14488 SAUR family protein | (RefSeq) LOC109752685; auxin-responsive protein SAUR50-like	Plant hormone signal transduction (ko04075)	unnamed protein product [Triticum turgidum subsp. durum]

## Sheet: GA signal transduction
DEGs mapped to the gibberellin signal transduction pathway
GeneID	KEGG annotation	KEGG pathway	NR annotation
TraesCS4D02G278400	K14493|4.2e-43|smo:SELMODRAFT_450797|K14493 gibberellin receptor GID1 [EC:3.-.-.-] | (RefSeq) GID1b-1; hypothetical protein	Plant hormone signal transduction (ko04075)	probable carboxylesterase 15 [Aegilops tauschii subsp. tauschii]
TraesCS5A02G144000	K14494|3.7e-59|pop:7475521|K14494 DELLA protein | (RefSeq) DELLA protein GAIP	Plant hormone signal transduction (ko04075)	protein SCARECROW 1-like [Aegilops tauschii subsp. tauschii]
TraesCS4D02G266400	K14494|4.1e-56|bna:106426289|K14494 DELLA protein | (RefSeq) DELLA protein RGL1	Plant hormone signal transduction (ko04075)	scarecrow-like protein 21 [Aegilops tauschii subsp. tauschii]
TraesCS2D02G208500	K14494|3.8e-55|jcu:105638582|K14494 DELLA protein | (RefSeq) DELLA protein GAI	Plant hormone signal transduction (ko04075)	scarecrow-like protein 23 isoform X1 [Aegilops tauschii subsp. tauschii]
TraesCS3D02G354100	K14494|1.2e-51|adu:107481054|K14494 DELLA protein | (RefSeq) DELLA protein GAI	Plant hormone signal transduction (ko04075)	scarecrow-like protein 9 [Aegilops tauschii subsp. tauschii]
TraesCS5D02G060300	K16189|3.2e-195|ats:109775123|K16189 phytochrome-interacting factor 4 | (RefSeq) LOC109775123; transcription factor PIF4-like	Plant hormone signal transduction (ko04075)	transcription factor PIF4-like [Aegilops tauschii subsp. tauschii]
TraesCS3B02G281600	K16189|3.3e-07|mus:103989881|K16189 phytochrome-interacting factor 4 | (RefSeq) transcription factor PIF1-like isoform X1	Plant hormone signal transduction (ko04075)	uncharacterized protein LOC109733912 [Aegilops tauschii subsp. tauschii]
TraesCS3B02G150200	K14493|4.2e-43|smo:SELMODRAFT_271143|K14493 gibberellin receptor GID1 [EC:3.-.-.-] | (RefSeq) GID1a-2; hypothetical protein	Plant hormone signal transduction (ko04075)	unnamed protein product [Triticum turgidum subsp. durum]
TraesCS2A02G143300	K14493|2.5e-62|smo:SELMODRAFT_271143|K14493 gibberellin receptor GID1 [EC:3.-.-.-] | (RefSeq) GID1a-2; hypothetical protein	Plant hormone signal transduction (ko04075)	unnamed protein product [Triticum turgidum subsp. durum]
TraesCS2A02G395400	K14494|2.4e-31|pavi:110759924|K14494 DELLA protein | (RefSeq) DELLA protein DWARF8-like isoform X1	Plant hormone signal transduction (ko04075)	unnamed protein product [Triticum turgidum subsp. durum]
TraesCS3B02G392600	K14494|3.0e-50|adu:107481054|K14494 DELLA protein | (RefSeq) DELLA protein GAI	Plant hormone signal transduction (ko04075)	unnamed protein product [Triticum turgidum subsp. durum]
TraesCS4B02G141500	K14494|3.9e-42|pop:18099385|K14494 DELLA protein | (RefSeq) DELLA protein GAI	Plant hormone signal transduction (ko04075)	unnamed protein product [Triticum turgidum subsp. durum]
TraesCS2A02G214400	K14494|6.5e-60|qsu:111997883|K14494 DELLA protein | (RefSeq) DELLA protein GAI-like	Plant hormone signal transduction (ko04075)	unnamed protein product [Triticum turgidum subsp. durum]
TraesCS2B02G239400	K14494|3.2e-59|pavi:110759924|K14494 DELLA protein | (RefSeq) DELLA protein DWARF8-like isoform X1	Plant hormone signal transduction (ko04075)	unnamed protein product [Triticum turgidum subsp. durum]
TraesCS3A02G360300	K14494|5.8e-51|adu:107481054|K14494 DELLA protein | (RefSeq) DELLA protein GAI	Plant hormone signal transduction (ko04075)	unnamed protein product [Triticum turgidum subsp. durum]
TraesCS3A02G487500	K14494|7.1e-62|adu:107481054|K14494 DELLA protein | (RefSeq) DELLA protein GAI	Plant hormone signal transduction (ko04075)	unnamed protein product [Triticum turgidum subsp. durum]
TraesCS5B02G054800	K16189|2.0e-157|ats:109775123|K16189 phytochrome-interacting factor 4 | (RefSeq) LOC109775123; transcription factor PIF4-like	Plant hormone signal transduction (ko04075)	unnamed protein product [Triticum turgidum subsp. durum]
TraesCS1B02G268000	K14493|1.8e-31|smo:SELMODRAFT_450797|K14493 gibberellin receptor GID1 [EC:3.-.-.-] | (RefSeq) GID1b-1; hypothetical protein	Plant hormone signal transduction (ko04075)	probable carboxylesterase 15 [Aegilops tauschii subsp. tauschii]
TraesCS2D02G146500	K14493|1.9e-57|smo:SELMODRAFT_271143|K14493 gibberellin receptor GID1 [EC:3.-.-.-] | (RefSeq) GID1a-2; hypothetical protein	Plant hormone signal transduction (ko04075)	probable carboxylesterase 18 [Aegilops tauschii subsp. tauschii]
TraesCS3D02G131900	K14493|2.7e-42|smo:SELMODRAFT_418575|K14493 gibberellin receptor GID1 [EC:3.-.-.-] | (RefSeq) GID1a-1; hypothetical protein	Plant hormone signal transduction (ko04075)	probable carboxylesterase 15 [Aegilops tauschii subsp. tauschii]
TraesCS4A02G023600	K14493|4.5e-45|smo:SELMODRAFT_450797|K14493 gibberellin receptor GID1 [EC:3.-.-.-] | (RefSeq) GID1b-1; hypothetical protein	Plant hormone signal transduction (ko04075)	probable carboxylesterase 15 [Aegilops tauschii subsp. tauschii]
TraesCS4A02G225700	K14493|2.5e-59|mus:103987951|K14493 gibberellin receptor GID1 [EC:3.-.-.-] | (RefSeq) gibberellin receptor GID1C-like	Plant hormone signal transduction (ko04075)	probable carboxylesterase 18 [Aegilops tauschii subsp. tauschii]
TraesCS4D02G087700	K14493|1.5e-59|mus:103987951|K14493 gibberellin receptor GID1 [EC:3.-.-.-] | (RefSeq) gibberellin receptor GID1C-like	Plant hormone signal transduction (ko04075)	probable carboxylesterase 18 [Aegilops tauschii subsp. tauschii]
TraesCS2B02G168300	K14493|1.7e-55|smo:SELMODRAFT_418575|K14493 gibberellin receptor GID1 [EC:3.-.-.-] | (RefSeq) GID1a-1; hypothetical protein	Plant hormone signal transduction (ko04075)	probable carboxylesterase 18 [Aegilops tauschii subsp. tauschii]
TraesCS2D02G249700	K14493|6.2e-37|soe:110799916|K14493 gibberellin receptor GID1 [EC:3.-.-.-] | (RefSeq) gibberellin receptor GID1B-like	Plant hormone signal transduction (ko04075)	probable carboxylesterase 15 [Aegilops tauschii subsp. tauschii]
TraesCS2A02G143500	K14493|1.5e-62|smo:SELMODRAFT_418575|K14493 gibberellin receptor GID1 [EC:3.-.-.-] | (RefSeq) GID1a-1; hypothetical protein	Plant hormone signal transduction (ko04075)	hypothetical protein D1007_04846 [Hordeum vulgare]
TraesCS3D02G385800	K14493|4.0e-27|ini:109160637|K14493 gibberellin receptor GID1 [EC:3.-.-.-] | (RefSeq) gibberellin receptor GID1B-like	Plant hormone signal transduction (ko04075)	probable carboxylesterase 16 [Aegilops tauschii subsp. tauschii]
TraesCS5A02G349500	K14494|2.3e-19|pop:18106830|K14494 DELLA protein | (RefSeq) uncharacterized protein LOC18106830	Plant hormone signal transduction (ko04075)	unnamed protein product [Triticum turgidum subsp. durum]
TraesCS5D02G148000	K14494|3.7e-59|pop:7475521|K14494 DELLA protein | (RefSeq) DELLA protein GAIP	Plant hormone signal transduction (ko04075)	protein SCARECROW 1-like [Aegilops tauschii subsp. tauschii]
TraesCS2B02G413500	K14494|1.5e-33|qsu:111997883|K14494 DELLA protein | (RefSeq) DELLA protein GAI-like	Plant hormone signal transduction (ko04075)	scarecrow-like protein 8 [Aegilops tauschii subsp. tauschii]
TraesCS2D02G393200	K14494|7.9e-35|qsu:111997883|K14494 DELLA protein | (RefSeq) DELLA protein GAI-like	Plant hormone signal transduction (ko04075)	scarecrow-like protein 8 [Aegilops tauschii subsp. tauschii]
TraesCS2D02G220200	K14494|2.2e-60|bna:106426289|K14494 DELLA protein | (RefSeq) DELLA protein RGL1	Plant hormone signal transduction (ko04075)	chitin-inducible gibberellin-responsive protein 1 [Aegilops tauschii subsp. tauschii]
TraesCS4A02G039000	K14494|1.7e-48|sind:105156231|K14494 DELLA protein | (RefSeq) DELLA protein GAI1	Plant hormone signal transduction (ko04075)	unnamed protein product [Triticum turgidum subsp. durum]
TraesCS4A02G260600	K14494|4.0e-51|ath:AT3G03450|K14494 DELLA protein | (RefSeq) RGL2; RGA-like 2	Plant hormone signal transduction (ko04075)	unnamed protein product [Triticum turgidum subsp. durum]
TraesCS5A02G049600	K16189|2.2e-164|ats:109775123|K16189 phytochrome-interacting factor 4 | (RefSeq) LOC109775123; transcription factor PIF4-like	Plant hormone signal transduction (ko04075)	unnamed protein product [Triticum turgidum subsp. durum]
TraesCS5B02G235200	K16189|2.0e-07|ats:109775123|K16189 phytochrome-interacting factor 4 | (RefSeq) LOC109775123; transcription factor PIF4-like	Plant hormone signal transduction (ko04075)	unnamed protein product [Triticum turgidum subsp. durum]

## Sheet: Cytokinin signal transduction
		DEGs mapped to the cytokinin signal transduction pathway
k14490		GeneID	KEGG annotation	KEGG pathway	NR annotation
ZM366	TraesCS3A02G275400	TraesCS3A02G275400	K14490|1.4e-69|ats:109782607|K14490 histidine-containing phosphotransfer peotein | (RefSeq) LOC109782607; pseudo histidine-containing phosphotransfer protein 1-like isoform X1	Plant hormone signal transduction (ko04075)	Histidine-containing phosphotransfer protein 4 [Triticum urartu]
ZM366	TraesCS2A02G488200	TraesCS2D02G119100	K14491|4.6e-12|cic:CICLE_v10007648mg|K14491 two-component response regulator ARR-B family | (RefSeq) hypothetical protein	Plant hormone signal transduction (ko04075)	myb family transcription factor EFM-like [Aegilops tauschii subsp. tauschii]
JD8	TraesCS2A02G488200	TraesCS5B02G201900	K14491|8.6e-07|thj:104809797|K14491 two-component response regulator ARR-B family | (RefSeq) two-component response regulator ARR11-like isoform X1	Plant hormone signal transduction (ko04075)	probable transcription factor RL9 [Aegilops tauschii subsp. tauschii]
ZM366	TraesCS3B02G309100	TraesCS3B02G309100	K14490|9.7e-80|ats:109782607|K14490 histidine-containing phosphotransfer peotein | (RefSeq) LOC109782607; pseudo histidine-containing phosphotransfer protein 1-like isoform X1	Plant hormone signal transduction (ko04075)	pseudo histidine-containing phosphotransfer protein 1-like isoform X1 [Aegilops tauschii subsp. tauschii]
JD8	TraesCS5A02G401600	TraesCS2B02G326800	K14492|9.0e-119|ats:109736741|K14492 two-component response regulator ARR-A family | (RefSeq) LOC109736741; two-component response regulator ORR1-like	Plant hormone signal transduction (ko04075)	two-component response regulator ORR1-like [Aegilops tauschii subsp. tauschii]
JD8	TraesCS3D02G125300	TraesCS3D02G494600	K14492|2.0e-107|ats:109779196|K14492 two-component response regulator ARR-A family | (RefSeq) LOC109779196; two-component response regulator ORR4-like	Plant hormone signal transduction (ko04075)	two-component response regulator ORR4-like [Aegilops tauschii subsp. tauschii]
JD8	TraesCS5B02G406300	TraesCS5B02G132900	K14492|1.7e-107|ats:109745723|K14492 two-component response regulator ARR-A family | (RefSeq) LOC109745723; two-component response regulator ORR9-like	Plant hormone signal transduction (ko04075)	two-component response regulator ORR9-like [Aegilops tauschii subsp. tauschii]
JD8	TraesCS5D02G081000	TraesCS5D02G140200	K14492|1.4e-109|ats:109745723|K14492 two-component response regulator ARR-A family | (RefSeq) LOC109745723; two-component response regulator ORR9-like	Plant hormone signal transduction (ko04075)	two-component response regulator ORR9-like [Aegilops tauschii subsp. tauschii]
		TraesCS2A02G488200	K14491|3.2e-09|cic:CICLE_v10007648mg|K14491 two-component response regulator ARR-B family | (RefSeq) hypothetical protein	Plant hormone signal transduction (ko04075)	uncharacterized protein LOC109750710 isoform X1 [Aegilops tauschii subsp. tauschii]
ZM366	TraesCS5A02G068900	TraesCS2D02G488500	K14491|3.2e-09|cic:CICLE_v10007648mg|K14491 two-component response regulator ARR-B family | (RefSeq) hypothetical protein	Plant hormone signal transduction (ko04075)	uncharacterized protein LOC109750710 isoform X1 [Aegilops tauschii subsp. tauschii]
ZM366	TraesCS3D02G275300	TraesCS3D02G275300	K14490|2.9e-70|ats:109782607|K14490 histidine-containing phosphotransfer peotein | (RefSeq) LOC109782607; pseudo histidine-containing phosphotransfer protein 1-like isoform X1	Plant hormone signal transduction (ko04075)	unnamed protein product [Triticum turgidum subsp. durum]
Hybrid	TraesCS3D02G275300	TraesCS2A02G264800	K14491|1.3e-10|pop:7477193|K14491 two-component response regulator ARR-B family | (RefSeq) two-component response regulator ARR2 isoform X1	Plant hormone signal transduction (ko04075)	unnamed protein product [Triticum turgidum subsp. durum]
k14491		TraesCS2B02G135600	K14491|2.6e-11|cic:CICLE_v10007648mg|K14491 two-component response regulator ARR-B family | (RefSeq) hypothetical protein	Plant hormone signal transduction (ko04075)	unnamed protein product [Triticum turgidum subsp. durum]
ZM366	TraesCS2A02G116100	TraesCS2B02G277300	K14491|3.9e-11|pop:7477193|K14491 two-component response regulator ARR-B family | (RefSeq) two-component response regulator ARR2 isoform X1	Plant hormone signal transduction (ko04075)	unnamed protein product [Triticum turgidum subsp. durum]
ZM366	TraesCS2A02G264800	TraesCS2B02G515800	K14491|5.4e-09|cic:CICLE_v10007648mg|K14491 two-component response regulator ARR-B family | (RefSeq) hypothetical protein	Plant hormone signal transduction (ko04075)	unnamed protein product [Triticum turgidum subsp. durum]
ZM366	TraesCS5D02G081000	TraesCS5B02G075300	K14491|4.8e-11|dzi:111302904|K14491 two-component response regulator ARR-B family | (RefSeq) two-component response regulator ORR24-like	Plant hormone signal transduction (ko04075)	unnamed protein product [Triticum turgidum subsp. durum]
JD8	TraesCS3A02G123700	TraesCS3B02G548600	K14492|9.0e-88|ats:109779196|K14492 two-component response regulator ARR-A family | (RefSeq) LOC109779196; two-component response regulator ORR4-like	Plant hormone signal transduction (ko04075)	unnamed protein product [Triticum turgidum subsp. durum]
ZM366	TraesCS1B02G354300	TraesCS1B02G354300	K14490|3.6e-82|ats:109773082|K14490 histidine-containing phosphotransfer peotein | (RefSeq) LOC109773082; pseudo histidine-containing phosphotransfer protein 5	Plant hormone signal transduction (ko04075)	pseudo histidine-containing phosphotransfer protein 5 [Aegilops tauschii subsp. tauschii]
ZM366	TraesCS1D02G343900	TraesCS1D02G343900	K14490|3.6e-82|ats:109773082|K14490 histidine-containing phosphotransfer peotein | (RefSeq) LOC109773082; pseudo histidine-containing phosphotransfer protein 5	Plant hormone signal transduction (ko04075)	pseudo histidine-containing phosphotransfer protein 5 [Aegilops tauschii subsp. tauschii]
Hybrid	TraesCS3A02G275400	TraesCS2A02G116100	K14491|4.6e-12|ghi:107906918|K14491 two-component response regulator ARR-B family | (RefSeq) two-component response regulator ORR24-like	Plant hormone signal transduction (ko04075)	unnamed protein product [Triticum turgidum subsp. durum]
ZM366	TraesCS2B02G135600	TraesCS2D02G259200	K14491|7.7e-11|pop:7477193|K14491 two-component response regulator ARR-B family | (RefSeq) two-component response regulator ARR2 isoform X1	Plant hormone signal transduction (ko04075)	myb family transcription factor EFM-like [Aegilops tauschii subsp. tauschii]
ZM366	TraesCS2B02G277300	TraesCS5A02G068900	K14491|8.2e-11|dzi:111302904|K14491 two-component response regulator ARR-B family | (RefSeq) two-component response regulator ORR24-like	Plant hormone signal transduction (ko04075)	myb family transcription factor EFM-like [Aegilops tauschii subsp. tauschii]
ZM366	TraesCS2B02G515800	TraesCS5A02G401600	K14491|1.6e-10|nau:109239366|K14491 two-component response regulator ARR-B family | (RefSeq) two-component response regulator ORR24-like isoform X1	Plant hormone signal transduction (ko04075)	MYB-related protein [Triticum aestivum]
ZM366	TraesCS2D02G119100	TraesCS5B02G406300	K14491|2.8e-10|nau:109239366|K14491 two-component response regulator ARR-B family | (RefSeq) two-component response regulator ORR24-like isoform X1	Plant hormone signal transduction (ko04075)	unnamed protein product [Triticum turgidum subsp. durum]
ZM366	TraesCS2D02G259200	TraesCS5D02G081000	K14491|4.8e-11|dzi:111302904|K14491 two-component response regulator ARR-B family | (RefSeq) two-component response regulator ORR24-like	Plant hormone signal transduction (ko04075)	myb family transcription factor EFM-like [Aegilops tauschii subsp. tauschii]
ZM366	TraesCS5A02G401600	TraesCS3A02G123700	K14491|3.5e-11|ghi:107906918|K14491 two-component response regulator ARR-B family | (RefSeq) two-component response regulator ORR24-like	Plant hormone signal transduction (ko04075)	myb family transcription factor EFM [Aegilops tauschii subsp. tauschii]
ZM366	TraesCS5B02G406300	TraesCS3D02G125300	K14491|3.5e-11|ghi:107906918|K14491 two-component response regulator ARR-B family | (RefSeq) two-component response regulator ORR24-like	Plant hormone signal transduction (ko04075)	myb family transcription factor EFM [Aegilops tauschii subsp. tauschii]
JD8	TraesCS2A02G264800	TraesCS5B02G151800	K14491|6.9e-09|ath:AT3G62670|K14491 two-component response regulator ARR-B family | (RefSeq) RR20; two-component response regulator	Plant hormone signal transduction (ko04075)	unnamed protein product [Triticum turgidum subsp. durum]
JD8	TraesCS2B02G135600	TraesCS2B02G459800	K14491|1.9e-09|sbi:8070681|K14491 two-component response regulator ARR-B family | (RefSeq) two-component response regulator ORR24	Plant hormone signal transduction (ko04075)	unnamed protein product [Triticum turgidum subsp. durum]
JD8	TraesCS2B02G277300	TraesCS3A02G526600	K14491|8.1e-19|cic:CICLE_v10007648mg|K14491 two-component response regulator ARR-B family | (RefSeq) hypothetical protein	Plant hormone signal transduction (ko04075)	LUX-A [Triticum aestivum]
JD8	TraesCS2D02G119100	TraesCS5D02G209600	K14491|8.6e-07|thj:104809797|K14491 two-component response regulator ARR-B family | (RefSeq) two-component response regulator ARR11-like isoform X1	Plant hormone signal transduction (ko04075)	probable transcription factor RL9 [Aegilops tauschii subsp. tauschii]
JD8	TraesCS5A02G068900	TraesCS2A02G551100	K14492|3.6e-86|ats:109746053|K14492 two-component response regulator ARR-A family | (RefSeq) LOC109746053; two-component response regulator ORR6-like	Plant hormone signal transduction (ko04075)	Two-component response regulator ARR9 [Triticum urartu]
JD8	TraesCS5B02G075300	TraesCS2B02G582300	K14492|6.3e-83|ats:109746053|K14492 two-component response regulator ARR-A family | (RefSeq) LOC109746053; two-component response regulator ORR6-like	Plant hormone signal transduction (ko04075)	two-component response regulator ORR6-like [Aegilops tauschii subsp. tauschii]
JD8	TraesCS5B02G151800	TraesCS2D02G552200	K14492|5.6e-87|ats:109746053|K14492 two-component response regulator ARR-A family | (RefSeq) LOC109746053; two-component response regulator ORR6-like	Plant hormone signal transduction (ko04075)	two-component response regulator ORR6-like [Aegilops tauschii subsp. tauschii]
JD8	TraesCS5B02G201900	TraesCS5A02G131600	K14492|2.5e-103|ats:109745723|K14492 two-component response regulator ARR-A family | (RefSeq) LOC109745723; two-component response regulator ORR9-like	Plant hormone signal transduction (ko04075)	Two-component response regulator ARR8 [Triticum urartu]
Hybrid	TraesCS2A02G116100
Hybrid	TraesCS2A02G264800
Hybrid	TraesCS2B02G135600
Hybrid	TraesCS2B02G277300
Hybrid	TraesCS2B02G459800
Hybrid	TraesCS2B02G515800
Hybrid	TraesCS2D02G119100
Hybrid	TraesCS2D02G259200
Hybrid	TraesCS3A02G526600
Hybrid	TraesCS5A02G068900
Hybrid	TraesCS5A02G401600
Hybrid	TraesCS5B02G075300
Hybrid	TraesCS5B02G151800
Hybrid	TraesCS5B02G406300
Hybrid	TraesCS5D02G081000
Hybrid	TraesCS5D02G209600
k14492
JD8	TraesCS3B02G548600
JD8	TraesCS3D02G494600
Hybrid	TraesCS2A02G551100
Hybrid	TraesCS2B02G326800
Hybrid	TraesCS2B02G582300
Hybrid	TraesCS2D02G552200
Hybrid	TraesCS3B02G548600
Hybrid	TraesCS3D02G494600
Hybrid	TraesCS5A02G131600
Hybrid	TraesCS5B02G132900
Hybrid	TraesCS5D02G140200

## Sheet: ET signal transduction
DEGs mapped to the ethylene signal transduction pathway
GeneID	KEGG annotation	KEGG pathway	NR annotation
TraesCS2B02G133000	K14513|0.0e+00|bdi:100828216|K14513 ethylene-insensitive protein 2 | (RefSeq) protein ETHYLENE-INSENSITIVE 2	MAPK signaling pathway - plant (ko04016);; Plant hormone signal transduction (ko04075)	protein ETHYLENE-INSENSITIVE 2-like [Aegilops tauschii subsp. tauschii]
TraesCS4B02G038100	K14513|0.0e+00|bdi:100828216|K14513 ethylene-insensitive protein 2 | (RefSeq) protein ETHYLENE-INSENSITIVE 2	MAPK signaling pathway - plant (ko04016);; Plant hormone signal transduction (ko04075)	protein ETHYLENE-INSENSITIVE 2-like [Aegilops tauschii subsp. tauschii]
TraesCS2A02G577000	K14510|1.7e-52|mus:103971472|K14510 serine/threonine-protein kinase CTR1 [EC:2.7.11.1] | (RefSeq) serine/threonine-protein kinase CTR1-like	MAPK signaling pathway - plant (ko04016);; Plant hormone signal transduction (ko04075)	unnamed protein product [Triticum turgidum subsp. durum]
TraesCS1B02G172100	K13413|1.5e-54|sbi:110435403|K13413 mitogen-activated protein kinase kinase 4/5 [EC:2.7.12.2] | (RefSeq) mitogen-activated protein kinase kinase 5-like	MAPK signaling pathway - plant (ko04016);; Plant hormone signal transduction (ko04075);; Plant-pathogen interaction (ko04626)	protein G1-like5 [Aegilops tauschii subsp. tauschii]
TraesCS4A02G275600	K14513|0.0e+00|bdi:100828216|K14513 ethylene-insensitive protein 2 | (RefSeq) protein ETHYLENE-INSENSITIVE 2	MAPK signaling pathway - plant (ko04016);; Plant hormone signal transduction (ko04075)	Ethylene-insensitive protein 2 [Triticum urartu]
TraesCS4D02G036000	K14513|0.0e+00|bdi:100828216|K14513 ethylene-insensitive protein 2 | (RefSeq) protein ETHYLENE-INSENSITIVE 2	MAPK signaling pathway - plant (ko04016);; Plant hormone signal transduction (ko04075)	protein ETHYLENE-INSENSITIVE 2-like [Aegilops tauschii subsp. tauschii]
TraesCS4A02G001300	K14516|1.1e-91|ats:109784237|K14516 ethylene-responsive transcription factor 1 | (RefSeq) LOC109784237; ethylene-responsive transcription factor 1B-like	MAPK signaling pathway - plant (ko04016);; Plant hormone signal transduction (ko04075)	unnamed protein product [Triticum turgidum subsp. durum]
