# Supplementary material for: Transcriptional regulation mechanism of wheat varieties with different nitrogen use efficiencies in response to nitrogen deficiency stress
Source: BMC Genomics. 2022 Oct 26;23:727. doi: 10.1186/s12864-022-08948-0 (PMC9597979; doi:10.1186/s12864-022-08948-0)
Supplement: Supplementary file 9 — Additional file 9. [file 12864_2022_8948_MOESM9_ESM.xlsx]

## Sheet: ABA
DEGs mapped to Hormone biosynthesis pathway A. ABA
GeneID	KEGG_annotation	KEGG_pathway	NR_annotation	ZM366	JD8	Hybrid
TraesCS5D02G038800	K09840|0.0e+00|ats:109742916|K09840 9-cis-epoxycarotenoid dioxygenase [EC:1.13.11.51] | (RefSeq) LOC109742916; 9-cis-epoxycarotenoid dioxygenase 1, chloroplastic-like	Carotenoid biosynthesis (ko00906)	9-cis-epoxycarotenoid dioxygenase [Aegilops tauschii]	NA	NA	2.14887
TraesCS6A02G271300	K09843|9.4e-262|ats:109739218|K09843 (+)-abscisic acid 8'-hydroxylase [EC:1.14.14.137] | (RefSeq) LOC109739218; abscisic acid 8'-hydroxylase 1	Carotenoid biosynthesis (ko00906)	ABA 8'-hydroxylase [Triticum aestivum]	NA	NA	1.23701
TraesCS2A02G123000	K09841|5.7e-47|sita:101756331|K09841 xanthoxin dehydrogenase [EC:1.1.1.288] | (RefSeq) zerumbone synthase	Carotenoid biosynthesis (ko00906)	momilactone A synthase-like [Aegilops tauschii subsp. tauschii]	NA	-2.31954	-2.59107
TraesCS4D02G270000	K09838|3.4e-15|nnu:104606289|K09838 zeaxanthin epoxidase [EC:1.14.15.21] | (RefSeq) zeaxanthin epoxidase, chloroplastic	Carotenoid biosynthesis (ko00906)	uncharacterized protein LOC109747337 [Aegilops tauschii subsp. tauschii]	NA	1.07712	1.42824
TraesCS4D02G269300	K09838|1.2e-15|cre:CHLREDRAFT_53522|K09838 zeaxanthin epoxidase [EC:1.14.15.21] | (RefSeq) ZEP1; zeaxanthin epoxidase	Carotenoid biosynthesis (ko00906)	uncharacterized protein LOC109754530 [Aegilops tauschii subsp. tauschii]	NA	NA	1.19669
TraesCS6D02G251800	K09840|0.0e+00|ats:109770578|K09840 9-cis-epoxycarotenoid dioxygenase [EC:1.13.11.51] | (RefSeq) LOC109770578; zeaxanthin 7,8(7',8')-cleavage dioxygenase, chromoplastic-like	Carotenoid biosynthesis (ko00906)	zeaxanthin 7,8(7',8')-cleavage dioxygenase, chromoplastic-like [Aegilops tauschii subsp. tauschii]	NA	NA	-1.52943
TraesCS4A02G037000	K09838|2.4e-16|cre:CHLREDRAFT_53522|K09838 zeaxanthin epoxidase [EC:1.14.15.21] | (RefSeq) ZEP1; zeaxanthin epoxidase	Carotenoid biosynthesis (ko00906)	uncharacterized protein LOC109754530 [Aegilops tauschii subsp. tauschii]	1.12838	NA	1.27133
TraesCS4B02G270100	K09838|1.2e-15|cre:CHLREDRAFT_53522|K09838 zeaxanthin epoxidase [EC:1.14.15.21] | (RefSeq) ZEP1; zeaxanthin epoxidase	Carotenoid biosynthesis (ko00906)	uncharacterized protein LOC109754530 [Aegilops tauschii subsp. tauschii]	1.49515	NA	1.88754
TraesCS4B02G270800	K09838|1.5e-15|nnu:104606289|K09838 zeaxanthin epoxidase [EC:1.14.15.21] | (RefSeq) zeaxanthin epoxidase, chloroplastic	Carotenoid biosynthesis (ko00906)	uncharacterized protein LOC109747337 [Aegilops tauschii subsp. tauschii]	NA	NA	1.76904
TraesCS6B02G298500	K09843|8.4e-271|ats:109739218|K09843 (+)-abscisic acid 8'-hydroxylase [EC:1.14.14.137] | (RefSeq) LOC109739218; abscisic acid 8'-hydroxylase 1	Carotenoid biosynthesis (ko00906)	ABA 8'-hydroxylase [Triticum aestivum]	NA	NA	2.78754
TraesCS6D02G243800	K09843|3.0e-276|ats:109739218|K09843 (+)-abscisic acid 8'-hydroxylase [EC:1.14.14.137] | (RefSeq) LOC109739218; abscisic acid 8'-hydroxylase 1	Carotenoid biosynthesis (ko00906)	abscisic acid 8'-hydroxylase 1 [Aegilops tauschii subsp. tauschii]	NA	NA	2.06411
TraesCS7D02G498100	K09842|0.0e+00|ats:109785191|K09842 abscisic-aldehyde oxidase [EC:1.2.3.14] | (RefSeq) LOC109785191; putative aldehyde oxidase-like protein isoform X1	Carotenoid biosynthesis (ko00906)	putative aldehyde oxidase-like protein isoform X1 [Aegilops tauschii subsp. tauschii]	NA	NA	-1.45607
Note：NA represent the genes were not belong to DEGs in the corresponding cultivar.

## Sheet: ET
DEGs mapped to Hormone biosynthesis pathway B. Ethylene
GeneID	KEGG_annotation	KEGG_pathway	NR_annotation	ZM366	JD8	Hybrid
TraesCS5D02G241100	K05933|1.3e-182|ats:109754988|K05933 aminocyclopropanecarboxylate oxidase [EC:1.14.17.4] | (RefSeq) LOC109754988; 1-aminocyclopropane-1-carboxylate oxidase 1-like	Cysteine and methionine metabolism (ko00270)	1-aminocyclopropane-1-carboxylate oxidase 1-like [Aegilops tauschii subsp. tauschii]	NA	-2.83844	-2.1289
TraesCS1A02G089500	K05933|2.3e-176|ats:109739668|K05933 aminocyclopropanecarboxylate oxidase [EC:1.14.17.4] | (RefSeq) LOC109739668; 1-aminocyclopropane-1-carboxylate oxidase-like	Cysteine and methionine metabolism (ko00270)	unnamed protein product [Triticum turgidum subsp. durum]	-1.52494	NA	NA
TraesCS6B02G355900	K05933|2.7e-183|ats:109770324|K05933 aminocyclopropanecarboxylate oxidase [EC:1.14.17.4] | (RefSeq) LOC109770324; 1-aminocyclopropane-1-carboxylate oxidase 1-like	Cysteine and methionine metabolism (ko00270)	unnamed protein product [Triticum turgidum subsp. durum]	NA	1.3223	1.10758
TraesCS6D02G305400	K05933|3.2e-184|ats:109770324|K05933 aminocyclopropanecarboxylate oxidase [EC:1.14.17.4] | (RefSeq) LOC109770324; 1-aminocyclopropane-1-carboxylate oxidase 1-like	Cysteine and methionine metabolism (ko00270)	unnamed protein product [Triticum turgidum subsp. durum]	NA	2.21257	1.98709
TraesCS1D02G098000	K05933|3.7e-179|ats:109739668|K05933 aminocyclopropanecarboxylate oxidase [EC:1.14.17.4] | (RefSeq) LOC109739668; 1-aminocyclopropane-1-carboxylate oxidase-like	Cysteine and methionine metabolism (ko00270)	1-aminocyclopropane-1-carboxylate oxidase-like [Aegilops tauschii subsp. tauschii]	-1.20328	NA	NA
TraesCS5A02G234200	K05933|3.8e-174|ats:109754988|K05933 aminocyclopropanecarboxylate oxidase [EC:1.14.17.4] | (RefSeq) LOC109754988; 1-aminocyclopropane-1-carboxylate oxidase 1-like	Cysteine and methionine metabolism (ko00270)	unnamed protein product [Triticum turgidum subsp. durum]	NA	-2.14906	NA
TraesCS1D02G098100	K05933|4.1e-178|ats:109772806|K05933 aminocyclopropanecarboxylate oxidase [EC:1.14.17.4] | (RefSeq) LOC109772806; 1-aminocyclopropane-1-carboxylate oxidase-like	Cysteine and methionine metabolism (ko00270)	1-aminocyclopropane-1-carboxylate oxidase-like [Aegilops tauschii subsp. tauschii]	-1.25218	NA	NA
TraesCS1A02G089600	K05933|4.3e-175|ats:109739668|K05933 aminocyclopropanecarboxylate oxidase [EC:1.14.17.4] | (RefSeq) LOC109739668; 1-aminocyclopropane-1-carboxylate oxidase-like	Cysteine and methionine metabolism (ko00270)	unnamed protein product [Triticum turgidum subsp. durum]	-1.71797	NA	NA
TraesCS6A02G325700	K05933|6.9e-179|ats:109770324|K05933 aminocyclopropanecarboxylate oxidase [EC:1.14.17.4] | (RefSeq) LOC109770324; 1-aminocyclopropane-1-carboxylate oxidase 1-like	Cysteine and methionine metabolism (ko00270)	unnamed protein product [Triticum turgidum subsp. durum]	1.8268	3.60424	3.02639
TraesCS5B02G232600	K05933|7.5e-175|ats:109754989|K05933 aminocyclopropanecarboxylate oxidase [EC:1.14.17.4] | (RefSeq) LOC109754989; 1-aminocyclopropane-1-carboxylate oxidase 1-like	Cysteine and methionine metabolism (ko00270)	unnamed protein product [Triticum turgidum subsp. durum]	-1.03795	-1.05842	-1.56592
TraesCS5A02G234300	K05933|8.1e-177|ats:109754988|K05933 aminocyclopropanecarboxylate oxidase [EC:1.14.17.4] | (RefSeq) LOC109754988; 1-aminocyclopropane-1-carboxylate oxidase 1-like	Cysteine and methionine metabolism (ko00270)	unnamed protein product [Triticum turgidum subsp. durum]	NA	-2.7805	NA
TraesCS2B02G414800	K20772|5.4e-281|ats:109756625|K20772 1-aminocyclopropane-1-carboxylate synthase 1/2/6 [EC:4.4.1.14] | (RefSeq) LOC109756625; 1-aminocyclopropane-1-carboxylate synthase-like	Cysteine and methionine metabolism (ko00270);; MAPK signaling pathway - plant (ko04016)	1-aminocyclopropane-1-carboxylate synthase-like [Aegilops tauschii subsp. tauschii]	NA	NA	2.47438
TraesCS2A02G396400	K20772|4.1e-281|ats:109756625|K20772 1-aminocyclopropane-1-carboxylate synthase 1/2/6 [EC:4.4.1.14] | (RefSeq) LOC109756625; 1-aminocyclopropane-1-carboxylate synthase-like	Cysteine and methionine metabolism (ko00270);; MAPK signaling pathway - plant (ko04016)	1-aminocyclopropane-1-carboxylate synthase-like [Aegilops tauschii subsp. tauschii]	NA	1.61661	2.23313
TraesCS2D02G394200	K20772|2.3e-284|ats:109756625|K20772 1-aminocyclopropane-1-carboxylate synthase 1/2/6 [EC:4.4.1.14] | (RefSeq) LOC109756625; 1-aminocyclopropane-1-carboxylate synthase-like	Cysteine and methionine metabolism (ko00270);; MAPK signaling pathway - plant (ko04016)	1-aminocyclopropane-1-carboxylate synthase-like [Aegilops tauschii subsp. tauschii]	NA	NA	1.32019
TraesCS4A02G256500	K01762|3.8e-279|ats:109742142|K01762 1-aminocyclopropane-1-carboxylate synthase [EC:4.4.1.14] | (RefSeq) LOC109742142; 1-aminocyclopropane-1-carboxylate synthase 1-like	Cysteine and methionine metabolism (ko00270)	unnamed protein product [Triticum turgidum subsp. durum]	NA	NA	1.13445
TraesCS5B02G232700	K05933|1.8e-176|ats:109754988|K05933 aminocyclopropanecarboxylate oxidase [EC:1.14.17.4] | (RefSeq) LOC109754988; 1-aminocyclopropane-1-carboxylate oxidase 1-like	Cysteine and methionine metabolism (ko00270)	unnamed protein product [Triticum turgidum subsp. durum]	-1.08184	-1.00662	-1.23905
TraesCS5D02G241000	K05933|5.7e-183|ats:109754989|K05933 aminocyclopropanecarboxylate oxidase [EC:1.14.17.4] | (RefSeq) LOC109754989; 1-aminocyclopropane-1-carboxylate oxidase 1-like	Cysteine and methionine metabolism (ko00270)	1-aminocyclopropane-1-carboxylate oxidase 1-like [Aegilops tauschii subsp. tauschii]	-1.2828	-2.6817	-2.17635
Triticum_aestivum_newGene_9089	K01762|1.1e-21|psom:113293991|K01762 1-aminocyclopropane-1-carboxylate synthase [EC:4.4.1.14] | (RefSeq) 1-aminocyclopropane-1-carboxylate synthase 7-like	Cysteine and methionine metabolism (ko00270)	hypothetical protein D1007_21755 [Hordeum vulgare]	NA	1.52919	1.82323
Note：NA represent the genes were not belong to DEGs in the corresponding cultivar.

## Sheet: IAA
DEGs mapped to Hormone biosynthesis pathway C. IAA
GeneID	KEGG_annotation	KEGG_pathway	NR_annotation	ZM366	JD8	Hybrid
TraesCS6B02G284600	K00128|5.5e-270|ats:109769924|K00128 aldehyde dehydrogenase (NAD+) [EC:1.2.1.3] | (RefSeq) LOC109769924; aldehyde dehydrogenase family 3 member F1-like	Glycolysis / Gluconeogenesis (ko00010);; Ascorbate and aldarate metabolism (ko00053);; Fatty acid degradation (ko00071);; Valine, leucine and isoleucine degradation (ko00280);; Lysine degradation (ko00310);; Arginine and proline metabolism (ko00330);; Histidine metabolism (ko00340);; Tryptophan metabolism (ko00380);; beta-Alanine metabolism (ko00410);; Glycerolipid metabolism (ko00561);; Pyruvate…	aldehyde dehydrogenase family 3 member F1-like [Aegilops tauschii subsp. tauschii]	1.09121	NA	NA
TraesCS6A02G240000	K00128|6.4e-228|ats:109769924|K00128 aldehyde dehydrogenase (NAD+) [EC:1.2.1.3] | (RefSeq) LOC109769924; aldehyde dehydrogenase family 3 member F1-like	Glycolysis / Gluconeogenesis (ko00010);; Ascorbate and aldarate metabolism (ko00053);; Fatty acid degradation (ko00071);; Valine, leucine and isoleucine degradation (ko00280);; Lysine degradation (ko00310);; Arginine and proline metabolism (ko00330);; Histidine metabolism (ko00340);; Tryptophan metabolism (ko00380);; beta-Alanine metabolism (ko00410);; Glycerolipid metabolism (ko00561);; Pyruvate…	aldehyde dehydrogenase family 3 member F1-like [Hordeum vulgare]	NA	NA	1.56527
TraesCS6D02G222000	K00128|7.7e-272|ats:109785193|K00128 aldehyde dehydrogenase (NAD+) [EC:1.2.1.3] | (RefSeq) LOC109785193; aldehyde dehydrogenase family 3 member F1-like	Glycolysis / Gluconeogenesis (ko00010);; Ascorbate and aldarate metabolism (ko00053);; Fatty acid degradation (ko00071);; Valine, leucine and isoleucine degradation (ko00280);; Lysine degradation (ko00310);; Arginine and proline metabolism (ko00330);; Histidine metabolism (ko00340);; Tryptophan metabolism (ko00380);; beta-Alanine metabolism (ko00410);; Glycerolipid metabolism (ko00561);; Pyruvate…	aldehyde dehydrogenase family 3 member F1-like [Aegilops tauschii subsp. tauschii]	1.45415	NA	NA
TraesCS5B02G120100	K00128|9.4e-270|ats:109739528|K00128 aldehyde dehydrogenase (NAD+) [EC:1.2.1.3] | (RefSeq) LOC109739528; aldehyde dehydrogenase family 3 member H1-like	Glycolysis / Gluconeogenesis (ko00010);; Ascorbate and aldarate metabolism (ko00053);; Fatty acid degradation (ko00071);; Valine, leucine and isoleucine degradation (ko00280);; Lysine degradation (ko00310);; Arginine and proline metabolism (ko00330);; Histidine metabolism (ko00340);; Tryptophan metabolism (ko00380);; beta-Alanine metabolism (ko00410);; Glycerolipid metabolism (ko00561);; Pyruvate…	unnamed protein product [Triticum turgidum subsp. durum]	NA	-1.75291	-1.46052
TraesCS2A02G215200	K11816|2.3e-80|ats:109783187|K11816 indole-3-pyruvate monooxygenase [EC:1.14.13.168] | (RefSeq) uncharacterized protein LOC109783187	Tryptophan metabolism (ko00380)	unnamed protein product [Triticum aestivum]	-1.42266	-1.58453	-1.52852
TraesCS5D02G114500	K11816|3.9e-243|ats:109771922|K11816 indole-3-pyruvate monooxygenase [EC:1.14.13.168] | (RefSeq) LOC109771922; indole-3-pyruvate monooxygenase YUCCA6-like isoform X1	Tryptophan metabolism (ko00380)	indole-3-pyruvate monooxygenase YUCCA6-like isoform X1 [Aegilops tauschii subsp. tauschii]	NA	NA	-1.79557
TraesCSU02G099800	K11816|9.4e-09|pmum:103344259|K11816 indole-3-pyruvate monooxygenase [EC:1.14.13.168] | (RefSeq) probable indole-3-pyruvate monooxygenase YUCCA10	Tryptophan metabolism (ko00380)	probable flavin-containing monooxygenase 1 [Aegilops tauschii subsp. tauschii]	-3.18326	NA	NA
TraesCS5A02G427600	K11817|0.0e+00|ats:109752661|K11817 indole-3-acetaldehyde oxidase [EC:1.2.3.7] | (RefSeq) LOC109752661; probable aldehyde oxidase 2	Tryptophan metabolism (ko00380)	unnamed protein product [Triticum turgidum subsp. durum]	NA	1.00455	NA
TraesCS5A02G428200	K11817|0.0e+00|ats:109752661|K11817 indole-3-acetaldehyde oxidase [EC:1.2.3.7] | (RefSeq) LOC109752661; probable aldehyde oxidase 2	Tryptophan metabolism (ko00380)	unnamed protein product [Triticum turgidum subsp. durum]	NA	NA	1.15937
TraesCS5B02G429700	K11817|0.0e+00|ats:109752661|K11817 indole-3-acetaldehyde oxidase [EC:1.2.3.7] | (RefSeq) LOC109752661; probable aldehyde oxidase 2	Tryptophan metabolism (ko00380)	unnamed protein product [Triticum turgidum subsp. durum]	1.56277	NA	NA
TraesCS5B02G429900	K11817|0.0e+00|ats:109752661|K11817 indole-3-acetaldehyde oxidase [EC:1.2.3.7] | (RefSeq) LOC109752661; probable aldehyde oxidase 2	Tryptophan metabolism (ko00380)	unnamed protein product [Triticum turgidum subsp. durum]	2.21291	NA	1.79291
TraesCS3D02G093300	K16903|1.4e-276|ats:109749870|K16903 L-tryptophan---pyruvate aminotransferase [EC:2.6.1.99] | (RefSeq) LOC109749870; L-tryptophan--pyruvate aminotransferase 1-like	Tryptophan metabolism (ko00380)	L-tryptophan--pyruvate aminotransferase 1-like [Aegilops tauschii subsp. tauschii]	NA	-1.80806	-1.11058
TraesCS3A02G093000	K16903|2.1e-259|ats:109749870|K16903 L-tryptophan---pyruvate aminotransferase [EC:2.6.1.99] | (RefSeq) LOC109749870; L-tryptophan--pyruvate aminotransferase 1-like	Tryptophan metabolism (ko00380)	unnamed protein product [Triticum turgidum subsp. durum]	NA	-2.17698	-2.37037
TraesCS3B02G108200	K16903|3.8e-261|ats:109749870|K16903 L-tryptophan---pyruvate aminotransferase [EC:2.6.1.99] | (RefSeq) LOC109749870; L-tryptophan--pyruvate aminotransferase 1-like	Tryptophan metabolism (ko00380)	unnamed protein product [Triticum turgidum subsp. durum]	NA	-1.4142	NA
TraesCS3B02G327600	K16903|5.1e-15|sbi:8080940|K16903 L-tryptophan---pyruvate aminotransferase [EC:2.6.1.99] | (RefSeq) uncharacterized protein LOC8080940	Tryptophan metabolism (ko00380)	unnamed protein product [Triticum turgidum subsp. durum]	-1.09598	-1.06377	-1.40594
TraesCS2D02G386700	K00128|2.4e-298|ats:109736031|K00128 aldehyde dehydrogenase (NAD+) [EC:1.2.1.3] | (RefSeq) LOC109736031; aldehyde dehydrogenase family 3 member F1-like isoform X1	Glycolysis / Gluconeogenesis (ko00010);; Ascorbate and aldarate metabolism (ko00053);; Fatty acid degradation (ko00071);; Valine, leucine and isoleucine degradation (ko00280);; Lysine degradation (ko00310);; Arginine and proline metabolism (ko00330);; Histidine metabolism (ko00340);; Tryptophan metabolism (ko00380);; beta-Alanine metabolism (ko00410);; Glycerolipid metabolism (ko00561);; Pyruvate…	aldehyde dehydrogenase family 3 member F1-like isoform X2 [Aegilops tauschii subsp. tauschii]	NA	2.63555	2.06085
TraesCS3A02G272000	K16903|3.7e-09|sbi:8080940|K16903 L-tryptophan---pyruvate aminotransferase [EC:2.6.1.99] | (RefSeq) uncharacterized protein LOC8080940	Tryptophan metabolism (ko00380)	mediator of RNA polymerase II transcription subunit 15-like [Aegilops tauschii subsp. tauschii]	NA	NA	1.04298
TraesCS3A02G292800	K16903|6.8e-15|sbi:8080940|K16903 L-tryptophan---pyruvate aminotransferase [EC:2.6.1.99] | (RefSeq) uncharacterized protein LOC8080940	Tryptophan metabolism (ko00380)	hypothetical protein TRIUR3_23019 [Triticum urartu]	NA	-1.00251	-1.40144
TraesCS3B02G305700	K16903|2.3e-11|sbi:8080940|K16903 L-tryptophan---pyruvate aminotransferase [EC:2.6.1.99] | (RefSeq) uncharacterized protein LOC8080940	Tryptophan metabolism (ko00380)	mediator of RNA polymerase II transcription subunit 15-like [Aegilops tauschii subsp. tauschii]	NA	NA	1.16608
TraesCS3D02G292600	K16903|4.0e-15|sbi:8080940|K16903 L-tryptophan---pyruvate aminotransferase [EC:2.6.1.99] | (RefSeq) uncharacterized protein LOC8080940	Tryptophan metabolism (ko00380)	calcium-binding protein P-like [Aegilops tauschii subsp. tauschii]	-1.32965	-1.20375	-1.71352
TraesCS5D02G436000	K11817|0.0e+00|ats:109752661|K11817 indole-3-acetaldehyde oxidase [EC:1.2.3.7] | (RefSeq) LOC109752661; probable aldehyde oxidase 2	Tryptophan metabolism (ko00380)	probable aldehyde oxidase 2 [Aegilops tauschii subsp. tauschii]	3.49734	NA	2.63881
TraesCS6B02G284900	K00128|2.7e-264|ats:109785193|K00128 aldehyde dehydrogenase (NAD+) [EC:1.2.1.3] | (RefSeq) LOC109785193; aldehyde dehydrogenase family 3 member F1-like	Glycolysis / Gluconeogenesis (ko00010);; Ascorbate and aldarate metabolism (ko00053);; Fatty acid degradation (ko00071);; Valine, leucine and isoleucine degradation (ko00280);; Lysine degradation (ko00310);; Arginine and proline metabolism (ko00330);; Histidine metabolism (ko00340);; Tryptophan metabolism (ko00380);; beta-Alanine metabolism (ko00410);; Glycerolipid metabolism (ko00561);; Pyruvate…	aldehyde dehydrogenase family 3 member F1-like [Aegilops tauschii subsp. tauschii]	-1.484	NA	NA
Note：NA represent the genes were not belong to DEGs in the corresponding cultivar.

## Sheet: GA
DEGs mapped to Hormone biosynthesis pathway D. GA
GeneID	KEGG_annotation	KEGG_pathway	NR_annotation	ZM366	JD8	Hybrid
TraesCS2B02G445100	K04121|0.0e+00|ats:109764882|K04121 ent-kaurene synthase [EC:4.2.3.19] | (RefSeq) LOC109764882; ent-kaur-16-ene synthase, chloroplastic-like	Diterpenoid biosynthesis (ko00904)	ent-kaurene synthase like 3 [Triticum aestivum]	-1.79359	NA	NA
TraesCS2D02G423300	K04121|0.0e+00|ats:109780593|K04121 ent-kaurene synthase [EC:4.2.3.19] | (RefSeq) LOC109780593; ent-kaur-16-ene synthase, chloroplastic-like isoform X1	Diterpenoid biosynthesis (ko00904)	ent-kaur-16-ene synthase, chloroplastic-like isoform X2 [Aegilops tauschii subsp. tauschii]	NA	NA	1.34246
TraesCS7D02G360700	K04122|1.1e-284|ats:109786379|K04122 ent-kaurene oxidase [EC:1.14.14.86] | (RefSeq) LOC109786379; ent-kaurene oxidase 2-like	Diterpenoid biosynthesis (ko00904)	ent-kaurene oxidase 2-like [Aegilops tauschii subsp. tauschii]	-2.8877	-1.58377	-2.72858
TraesCS4A02G460100	K04123|5.3e-276|ats:109777068|K04123 ent-kaurenoic acid monooxygenase [EC:1.14.14.107] | (RefSeq) LOC109777068; ent-kaurenoic acid oxidase 1	Diterpenoid biosynthesis (ko00904)	unnamed protein product [Triticum turgidum subsp. durum]	1.09674	-1.65106	NA
TraesCS7A02G029600	K04123|9.6e-278|ats:109777068|K04123 ent-kaurenoic acid monooxygenase [EC:1.14.14.107] | (RefSeq) LOC109777068; ent-kaurenoic acid oxidase 1	Diterpenoid biosynthesis (ko00904)	ent-kaurene acid oxidase [Triticum aestivum]	1.32385	NA	NA
TraesCS3A02G122600	K04124|1.5e-214|ats:109769159|K04124 gibberellin 3beta-dioxygenase [EC:1.14.11.15] | (RefSeq) LOC109769159; gibberellin 3-beta-dioxygenase 2-2	Diterpenoid biosynthesis (ko00904)	RecName: Full=Gibberellin 3-beta-dioxygenase 2-1; AltName: Full=Gibberellin 3 beta-hydroxylase 2-1; AltName: Full=Gibberellin 3-oxidase 2-1 [Triticum aestivum]	NA	-2.07455	NA
TraesCS3A02G294000	K04125|1.4e-179|ats:109765316|K04125 gibberellin 2beta-dioxygenase [EC:1.14.11.13] | (RefSeq) LOC109765316; gibberellin 2-beta-dioxygenase	Diterpenoid biosynthesis (ko00904)	gibberellin 2-oxidase [Triticum aestivum]	NA	NA	3.60854
TraesCS2D02G375300	K04125|2.2e-210|ats:109744166|K04125 gibberellin 2beta-dioxygenase [EC:1.14.11.13] | (RefSeq) LOC109744166; gibberellin 2-beta-dioxygenase 8-like	Diterpenoid biosynthesis (ko00904)	gibberellin 2-beta-dioxygenase 8-like [Aegilops tauschii subsp. tauschii]	NA	-3.62489	NA
TraesCS3B02G439900	K05282|2.3e-107|mus:103968827|K05282 gibberellin-44 dioxygenase [EC:1.14.11.12] | (RefSeq) gibberellin 20 oxidase 1-D-like isoform X1	Diterpenoid biosynthesis (ko00904)	gibberellin 20 oxidase 2-like [Aegilops tauschii subsp. tauschii]	NA	-3.83907	-3.47132
TraesCS5D02G566200	K05282|3.2e-214|ats:109772523|K05282 gibberellin-44 dioxygenase [EC:1.14.11.12] | (RefSeq) LOC109772523; gibberellin 20 oxidase 1-D	Diterpenoid biosynthesis (ko00904)	RecName: Full=Gibberellin 20 oxidase 1-D; AltName: Full=GA 20-oxidase 1-D; AltName: Full=Gibberellin C-20 oxidase 1-D; AltName: Full=Protein Wga20; AltName: Full=TaGA20ox1-D; Short=Ta20ox1D [Triticum aestivum]	1.23124	NA	NA
TraesCS3A02G406200	K05282|5.3e-110|mus:103968827|K05282 gibberellin-44 dioxygenase [EC:1.14.11.12] | (RefSeq) gibberellin 20 oxidase 1-D-like isoform X1	Diterpenoid biosynthesis (ko00904)	gibberellin 20 oxidase 2-like [Aegilops tauschii subsp. tauschii]	NA	NA	-1.77633
TraesCS2B02G445200	K04121|0.0e+00|ats:109780577|K04121 ent-kaurene synthase [EC:4.2.3.19] | (RefSeq) LOC109780577; ent-kaur-16-ene synthase, chloroplastic-like	Diterpenoid biosynthesis (ko00904)	unnamed protein product [Triticum turgidum subsp. durum]	NA	1.69834	NA
TraesCS2B02G445300	K04122|2.5e-236|ats:109786379|K04122 ent-kaurene oxidase [EC:1.14.14.86] | (RefSeq) LOC109786379; ent-kaurene oxidase 2-like	Diterpenoid biosynthesis (ko00904)	unnamed protein product [Triticum turgidum subsp. durum]	NA	1.08209	NA
TraesCS2D02G030100	K04121|0.0e+00|ats:109773968|K04121 ent-kaurene synthase [EC:4.2.3.19] | (RefSeq) LOC109773968; syn-pimara-7,15-diene synthase-like	Diterpenoid biosynthesis (ko00904)	syn-pimara-7,15-diene synthase-like [Aegilops tauschii subsp. tauschii]	-1.587	1.40213	NA
TraesCS3D02G124500	K04124|1.7e-218|ats:109769159|K04124 gibberellin 3beta-dioxygenase [EC:1.14.11.15] | (RefSeq) LOC109769159; gibberellin 3-beta-dioxygenase 2-2	Diterpenoid biosynthesis (ko00904)	gibberellin 3-beta-dioxygenase 2-2 [Aegilops tauschii subsp. tauschii]	NA	-1.58682	-1.44058
TraesCS3D02G401400	K05282|2.2e-108|mus:103968827|K05282 gibberellin-44 dioxygenase [EC:1.14.11.12] | (RefSeq) gibberellin 20 oxidase 1-D-like isoform X1	Diterpenoid biosynthesis (ko00904)	gibberellin 20 oxidase 2-like [Aegilops tauschii subsp. tauschii]	-2.42176	-1.06951	-2.30972
TraesCS5D02G004900	K04123|3.1e-85|cam:101512107|K04123 ent-kaurenoic acid monooxygenase [EC:1.14.14.107] | (RefSeq) ent-kaurenoic acid oxidase 2-like	Diterpenoid biosynthesis (ko00904)	ent-kaurenoic acid oxidase 1-like [Aegilops tauschii subsp. tauschii]	NA	-1.84793	NA
TraesCS6D02G213100	K04125|1.7e-204|ats:109746245|K04125 gibberellin 2beta-dioxygenase [EC:1.14.11.13] | (RefSeq) LOC109746245; gibberellin 2-beta-dioxygenase 8-like	Diterpenoid biosynthesis (ko00904)	gibberellin 2-beta-dioxygenase 8-like [Aegilops tauschii subsp. tauschii]	NA	NA	2.01736
TraesCS7A02G439900	K04124|1.3e-28|gra:105792881|K04124 gibberellin 3beta-dioxygenase [EC:1.14.11.15] | (RefSeq) gibberellin 3-beta-dioxygenase 1-like	Diterpenoid biosynthesis (ko00904)	unnamed protein product [Triticum turgidum subsp. durum]	NA	NA	1.0618
TraesCS7B02G338900	K04124|1.7e-28|gra:105792881|K04124 gibberellin 3beta-dioxygenase [EC:1.14.11.15] | (RefSeq) gibberellin 3-beta-dioxygenase 1-like	Diterpenoid biosynthesis (ko00904)	unnamed protein product [Triticum turgidum subsp. durum]	1.0611	1.74149	NA
TraesCS7D02G539200	K04120|0.0e+00|bdi:100825198|K04120 ent-copalyl diphosphate synthase [EC:5.5.1.13] | (RefSeq) ent-copalyl diphosphate synthase 1, chloroplastic isoform X2	Diterpenoid biosynthesis (ko00904)	ent-copalyl diphosphate synthase 1, chloroplastic-like isoform X1 [Aegilops tauschii subsp. tauschii]	NA	-1.16697	-1.13062
TraesCSU02G008700	K04121|0.0e+00|ats:109773968|K04121 ent-kaurene synthase [EC:4.2.3.19] | (RefSeq) LOC109773968; syn-pimara-7,15-diene synthase-like	Diterpenoid biosynthesis (ko00904)	syn-pimara-7,15-diene synthase-like [Aegilops tauschii subsp. tauschii]	-1.91835	NA	NA
Triticum_aestivum_newGene_30756	K04125|3.2e-41|boe:106319842|K04125 gibberellin 2beta-dioxygenase [EC:1.14.11.13] | (RefSeq) gibberellin 2-beta-dioxygenase 7	Diterpenoid biosynthesis (ko00904)	uncharacterized protein LOC109748435 [Aegilops tauschii subsp. tauschii]	NA	2.59312	NA
Note：NA represent the genes were not belong to DEGs in the corresponding cultivar.

## Sheet: CTK
DEGs mapped to Hormone biosynthesis pathway E. CTK
GeneID	KEGG_annotation	KEGG_pathway	NR_annotation	ZM366	JD8	Hybrid
TraesCS3D02G310200	K00279|0.0e+00|ats:109757480|K00279 cytokinin dehydrogenase [EC:1.5.99.12] | (RefSeq) LOC109757480; cytokinin dehydrogenase 5	Zeatin biosynthesis (ko00908)	cytokinin dehydrogenase 5 [Aegilops tauschii subsp. tauschii]	NA	-2.16871	NA
TraesCSU02G106300	K00279|1.0e-298|ats:109736725|K00279 cytokinin dehydrogenase [EC:1.5.99.12] | (RefSeq) LOC109736725; cytokinin dehydrogenase 11	Zeatin biosynthesis (ko00908)	cytokinin dehydrogenase 11 [Aegilops tauschii subsp. tauschii]	NA	NA	-1.0066
TraesCS2B02G395200	K00279|1.7e-288|ats:109759953|K00279 cytokinin dehydrogenase [EC:1.5.99.12] | (RefSeq) LOC109759953; cytokinin dehydrogenase 8-like	Zeatin biosynthesis (ko00908)	unnamed protein product [Triticum turgidum subsp. durum]	NA	1.35712	NA
TraesCS1D02G237200	K00279|1.9e-308|ats:109737583|K00279 cytokinin dehydrogenase [EC:1.5.99.12] | (RefSeq) LOC109737583; cytokinin dehydrogenase 9	Zeatin biosynthesis (ko00908)	cytokinin dehydrogenase 9 [Aegilops tauschii subsp. tauschii]	-3.57258	-4.24622	-4.01431
TraesCS1B02G248700	K00279|5.7e-305|ats:109737583|K00279 cytokinin dehydrogenase [EC:1.5.99.12] | (RefSeq) LOC109737583; cytokinin dehydrogenase 9	Zeatin biosynthesis (ko00908)	unnamed protein product [Triticum turgidum subsp. durum]	-3.35014	-4.81251	-4.05551
TraesCS2B02G428800	K13495|3.6e-177|ats:109763555|K13495 cis-zeatin O-glucosyltransferase [EC:2.4.1.215] | (RefSeq) LOC109763555; cis-zeatin O-glucosyltransferase 1-like	Zeatin biosynthesis (ko00908)	unnamed protein product [Triticum turgidum subsp. durum]	NA	NA	1.84542
TraesCS2D02G407200	K13495|4.0e-273|ats:109763564|K13495 cis-zeatin O-glucosyltransferase [EC:2.4.1.215] | (RefSeq) LOC109763564; putative cis-zeatin O-glucosyltransferase	Zeatin biosynthesis (ko00908)	putative cis-zeatin O-glucosyltransferase [Aegilops tauschii subsp. tauschii]	NA	1.02164	1.80053
TraesCS2B02G428500	K13495|8.3e-261|ats:109763542|K13495 cis-zeatin O-glucosyltransferase [EC:2.4.1.215] | (RefSeq) LOC109763542; putative cis-zeatin O-glucosyltransferase	Zeatin biosynthesis (ko00908)	unnamed protein product [Triticum turgidum subsp. durum]	1.17994	NA	2.19485
TraesCS5D02G527900	K13496|0.0e+00|ats:109766469|K13496 UDP-glucosyltransferase 73C [EC:2.4.1.-] | (RefSeq) LOC109766469; UDP-glycosyltransferase 73E1-like	Zeatin biosynthesis (ko00908)	UDP-glycosyltransferase 73E1-like [Aegilops tauschii subsp. tauschii]	NA	NA	2.02422
TraesCS3A02G125500	K13496|1.2e-239|bdi:100832534|K13496 UDP-glucosyltransferase 73C [EC:2.4.1.-] | (RefSeq) UDP-glycosyltransferase 73C5	Zeatin biosynthesis (ko00908)	predicted protein [Hordeum vulgare subsp. vulgare]	NA	NA	-1.01718
TraesCS7D02G050400	K23452|1.1e-156|bna:106451242|K23452 UDP-glucosyltransferase 85A [EC:2.4.1.-] | (RefSeq) UDP-glycosyltransferase 85A2 isoform X2	Zeatin biosynthesis (ko00908)	7-deoxyloganetin glucosyltransferase-like [Aegilops tauschii subsp. tauschii]	1.34071	NA	NA
TraesCS7D02G051100	K23452|1.5e-158|bna:106358180|K23452 UDP-glucosyltransferase 85A [EC:2.4.1.-] | (RefSeq) UDP-glycosyltransferase 85A3-like	Zeatin biosynthesis (ko00908)	7-deoxyloganetin glucosyltransferase-like [Aegilops tauschii subsp. tauschii]	NA	NA	1.57775
TraesCS7D02G051000	K23452|2.1e-144|eus:EUTSA_v10007489mg|K23452 UDP-glucosyltransferase 85A [EC:2.4.1.-] | (RefSeq) hypothetical protein	Zeatin biosynthesis (ko00908)	7-deoxyloganetin glucosyltransferase-like isoform X1 [Aegilops tauschii subsp. tauschii]	1.24367	NA	1.07374
TraesCS7D02G405800	K23452|2.7e-69|bna:106451242|K23452 UDP-glucosyltransferase 85A [EC:2.4.1.-] | (RefSeq) UDP-glycosyltransferase 85A2 isoform X2	Zeatin biosynthesis (ko00908)	7-deoxyloganetic acid glucosyltransferase-like [Aegilops tauschii subsp. tauschii]	NA	NA	2.1407
TraesCS6D02G310600	K23452|3.1e-151|csat:104776357|K23452 UDP-glucosyltransferase 85A [EC:2.4.1.-] | (RefSeq) UDP-glycosyltransferase 85A5-like	Zeatin biosynthesis (ko00908)	7-deoxyloganetin glucosyltransferase-like [Aegilops tauschii subsp. tauschii]	NA	NA	-2.2037
TraesCS6A02G018000	K23452|5.2e-154|bna:106358176|K23452 UDP-glucosyltransferase 85A [EC:2.4.1.-] | (RefSeq) UDP-glycosyltransferase 85A1-like	Zeatin biosynthesis (ko00908)	unnamed protein product [Triticum turgidum subsp. durum]	-2.03625	-1.62998	-2.88732
TraesCS2D02G030800	K23452|5.9e-150|aly:9329285|K23452 UDP-glucosyltransferase 85A [EC:2.4.1.-] | (RefSeq) UDP-glycosyltransferase 85A1	Zeatin biosynthesis (ko00908)	7-deoxyloganetin glucosyltransferase-like [Aegilops tauschii subsp. tauschii]	NA	NA	1.13454
TraesCS3B02G118300	K23452|6.5e-157|csat:104740944|K23452 UDP-glucosyltransferase 85A [EC:2.4.1.-] | (RefSeq) UDP-glycosyltransferase 85A1	Zeatin biosynthesis (ko00908)	7-deoxyloganetin glucosyltransferase-like [Aegilops tauschii subsp. tauschii]	NA	-3.31205	-2.36882
TraesCS3D02G102300	K23452|6.7e-154|bna:106451242|K23452 UDP-glucosyltransferase 85A [EC:2.4.1.-] | (RefSeq) UDP-glycosyltransferase 85A2 isoform X2	Zeatin biosynthesis (ko00908)	7-deoxyloganetin glucosyltransferase-like [Aegilops tauschii subsp. tauschii]	-1.67482	-4.60366	-3.32997
TraesCS2B02G041800	K23452|7.5e-151|aly:9329285|K23452 UDP-glucosyltransferase 85A [EC:2.4.1.-] | (RefSeq) UDP-glycosyltransferase 85A1	Zeatin biosynthesis (ko00908)	unnamed protein product [Triticum turgidum subsp. durum]	1.06768	NA	NA
TraesCS1A02G234800	K00279|1.7e-301|ats:109737583|K00279 cytokinin dehydrogenase [EC:1.5.99.12] | (RefSeq) LOC109737583; cytokinin dehydrogenase 9	Zeatin biosynthesis (ko00908)	unnamed protein product [Triticum turgidum subsp. durum]	-1.9521	-3.31962	-2.57678
TraesCS2A02G028700	K23452|7.1e-148|brp:103869056|K23452 UDP-glucosyltransferase 85A [EC:2.4.1.-] | (RefSeq) UDP-glycosyltransferase 85A7	Zeatin biosynthesis (ko00908)	predicted protein [Hordeum vulgare subsp. vulgare]	-2.2626	NA	NA
TraesCS2B02G628900	K23452|1.2e-83|brp:103869053|K23452 UDP-glucosyltransferase 85A [EC:2.4.1.-] | (RefSeq) UDP-glycosyltransferase 85A5	Zeatin biosynthesis (ko00908)	unnamed protein product [Triticum turgidum subsp. durum]	1.81717	NA	1.17291
TraesCS3A02G125700	K13496|5.3e-152|bdi:100832534|K13496 UDP-glucosyltransferase 73C [EC:2.4.1.-] | (RefSeq) UDP-glycosyltransferase 73C5	Zeatin biosynthesis (ko00908)	UDP-glycosyltransferase 73C1 [Triticum urartu]	-1.92684	NA	-1.87999
TraesCS4A02G345200	K13496|1.9e-168|ats:109766469|K13496 UDP-glucosyltransferase 73C [EC:2.4.1.-] | (RefSeq) LOC109766469; UDP-glycosyltransferase 73E1-like	Zeatin biosynthesis (ko00908)	UDP-glycosyltransferase 73E1-like [Aegilops tauschii subsp. tauschii]	1.37229	NA	1.36135
TraesCS4A02G442300	K23452|5.2e-159|bna:106451242|K23452 UDP-glucosyltransferase 85A [EC:2.4.1.-] | (RefSeq) UDP-glycosyltransferase 85A2 isoform X2	Zeatin biosynthesis (ko00908)	unnamed protein product [Triticum turgidum subsp. durum]	1.55707	NA	NA
TraesCS4A02G442800	K23452|8.3e-157|bna:106451242|K23452 UDP-glucosyltransferase 85A [EC:2.4.1.-] | (RefSeq) UDP-glycosyltransferase 85A2 isoform X2	Zeatin biosynthesis (ko00908)	unnamed protein product [Triticum turgidum subsp. durum]	-2.44447	NA	NA
TraesCS5D02G324600	K23452|3.0e-154|csat:104740939|K23452 UDP-glucosyltransferase 85A [EC:2.4.1.-] | (RefSeq) UDP-glycosyltransferase 85A2	Zeatin biosynthesis (ko00908)	7-deoxyloganetin glucosyltransferase-like [Aegilops tauschii subsp. tauschii]	-1.22819	NA	NA
TraesCS6D02G021200	K23452|1.0e-154|bna:106358176|K23452 UDP-glucosyltransferase 85A [EC:2.4.1.-] | (RefSeq) UDP-glycosyltransferase 85A1-like	Zeatin biosynthesis (ko00908)	7-deoxyloganetin glucosyltransferase-like [Aegilops tauschii subsp. tauschii]	-1.48297	-2.48149	-3.0021
TraesCS7A02G536900	K00279|1.3e-288|ats:109736725|K00279 cytokinin dehydrogenase [EC:1.5.99.12] | (RefSeq) LOC109736725; cytokinin dehydrogenase 11	Zeatin biosynthesis (ko00908)	unnamed protein product [Triticum turgidum subsp. durum]	-1.18406	NA	-1.70579
TraesCS7B02G094400	K13496|8.7e-293|ats:109766845|K13496 UDP-glucosyltransferase 73C [EC:2.4.1.-] | (RefSeq) LOC109766845; UDP-glycosyltransferase 73C5-like	Zeatin biosynthesis (ko00908)	unnamed protein product [Triticum turgidum subsp. durum]	1.63636	NA	2.05875
TraesCS7D02G003600	K13496|3.4e-62|ats:109766845|K13496 UDP-glucosyltransferase 73C [EC:2.4.1.-] | (RefSeq) LOC109766845; UDP-glycosyltransferase 73C5-like	Zeatin biosynthesis (ko00908)	UDP-glycosyltransferase 89B1-like [Aegilops tauschii subsp. tauschii]	1.20362	-1.05688	NA
Triticum_aestivum_newGene_17590	K13496|2.0e-08|nta:107789576|K13496 UDP-glucosyltransferase 73C [EC:2.4.1.-] | (RefSeq) UDP-glycosyltransferase 73E1-like	Zeatin biosynthesis (ko00908)	uncharacterized protein LOC8079158 [Sorghum bicolor]	-2.985	NA	-4.38052
TraesCS2A02G378300	K00279|9.6e-292|ats:109759953|K00279 cytokinin dehydrogenase [EC:1.5.99.12] | (RefSeq) LOC109759953; cytokinin dehydrogenase 8-like	Zeatin biosynthesis (ko00908)	cytokinin dehydrogenase 8-like [Aegilops tauschii subsp. tauschii]	NA	1.13836	NA
TraesCS2B02G428700	K13495|9.0e-209|bdi:100841393|K13495 cis-zeatin O-glucosyltransferase [EC:2.4.1.215] | (RefSeq) putative cis-zeatin O-glucosyltransferase	Zeatin biosynthesis (ko00908)	unnamed protein product [Triticum turgidum subsp. durum]	NA	1.08561	1.56274
TraesCS2D02G031000	K23452|6.8e-151|csat:104756585|K23452 UDP-glucosyltransferase 85A [EC:2.4.1.-] | (RefSeq) UDP-glycosyltransferase 85A2-like	Zeatin biosynthesis (ko00908)	7-deoxyloganetin glucosyltransferase-like [Aegilops tauschii subsp. tauschii]	NA	2.73198	2.87893
TraesCS2D02G258000	K00791|1.4e-235|ats:109736009|K00791 tRNA dimethylallyltransferase [EC:2.5.1.75] | (RefSeq) LOC109736009; tRNA dimethylallyltransferase 2	Zeatin biosynthesis (ko00908)	tRNA dimethylallyltransferase 2 [Aegilops tauschii subsp. tauschii]	NA	1.11603	NA
TraesCS3B02G344600	K00279|7.1e-311|ats:109757480|K00279 cytokinin dehydrogenase [EC:1.5.99.12] | (RefSeq) LOC109757480; cytokinin dehydrogenase 5	Zeatin biosynthesis (ko00908)	cytokinin dehydrogenase 5 [Aegilops tauschii subsp. tauschii]	NA	-1.95111	NA
TraesCS6D02G323900	K23452|4.1e-148|brp:103869056|K23452 UDP-glucosyltransferase 85A [EC:2.4.1.-] | (RefSeq) UDP-glycosyltransferase 85A7	Zeatin biosynthesis (ko00908)	7-deoxyloganetin glucosyltransferase-like [Aegilops tauschii subsp. tauschii]	NA	-1.36415	-1.23157
TraesCS7A02G055800	K23452|8.0e-160|bna:106451242|K23452 UDP-glucosyltransferase 85A [EC:2.4.1.-] | (RefSeq) UDP-glycosyltransferase 85A2 isoform X2	Zeatin biosynthesis (ko00908)	unnamed protein product [Triticum turgidum subsp. durum]	NA	-1.65348	NA
TraesCS7A02G056200	K23452|6.4e-157|bna:106358180|K23452 UDP-glucosyltransferase 85A [EC:2.4.1.-] | (RefSeq) UDP-glycosyltransferase 85A3-like	Zeatin biosynthesis (ko00908)	unnamed protein product [Triticum turgidum subsp. durum]	NA	-1.66715	NA
TraesCS2B02G428300	K13495|8.3e-263|ats:109763564|K13495 cis-zeatin O-glucosyltransferase [EC:2.4.1.215] | (RefSeq) LOC109763564; putative cis-zeatin O-glucosyltransferase	Zeatin biosynthesis (ko00908)	unnamed protein product [Triticum turgidum subsp. durum]	NA	NA	3.20452
TraesCS5B02G528900	K13496|2.0e-262|ats:109766469|K13496 UDP-glucosyltransferase 73C [EC:2.4.1.-] | (RefSeq) LOC109766469; UDP-glycosyltransferase 73E1-like	Zeatin biosynthesis (ko00908)	unnamed protein product [Triticum turgidum subsp. durum]	NA	NA	1.28953
TraesCS7A02G189500	K13496|4.9e-296|ats:109766845|K13496 UDP-glucosyltransferase 73C [EC:2.4.1.-] | (RefSeq) LOC109766845; UDP-glycosyltransferase 73C5-like	Zeatin biosynthesis (ko00908)	UDP-glycosyltransferase 73C5-like [Aegilops tauschii subsp. tauschii]	NA	NA	2.07615
TraesCS7B02G455000	K00279|5.5e-284|ats:109736725|K00279 cytokinin dehydrogenase [EC:1.5.99.12] | (RefSeq) LOC109736725; cytokinin dehydrogenase 11	Zeatin biosynthesis (ko00908)	unnamed protein product [Triticum turgidum subsp. durum]	NA	NA	-1.25977
TraesCS7D02G190600	K13496|7.1e-303|ats:109766845|K13496 UDP-glucosyltransferase 73C [EC:2.4.1.-] | (RefSeq) LOC109766845; UDP-glycosyltransferase 73C5-like	Zeatin biosynthesis (ko00908)	UDP-glycosyltransferase 73C5-like [Aegilops tauschii subsp. tauschii]	NA	NA	2.91956
Note：NA represent the genes were not belong to DEGs in the corresponding cultivar.
